# Supplementary material for: Scheduling algorithms for data-protection based on security-classification constraints to data-dissemination
Source: PeerJ Comput Sci. 2023 Nov 1;9:e1543. doi: 10.7717/peerj-cs.1543 (PMC10702719; doi:10.7717/peerj-cs.1543)
Supplement: Supplemental Information 1 [file peerj-cs-09-1543-s001.txt]

1500

6 3 1 1
10 4 2 10 5 12 
1 2 3 2 1 3 

6 3 1 2
11 7 15 7 7 5 
1 2 3 3 3 1 

6 3 1 3
11 12 3 8 4 12 
1 2 3 3 2 1 

6 3 1 4
12 6 2 12 4 1 
1 2 3 3 3 3 

6 3 1 5
13 14 12 2 10 7 
1 2 3 3 1 3 

6 3 1 6
14 15 13 3 10 9 
1 2 3 3 1 2 

6 3 1 7
15 7 2 9 12 15 
1 2 3 3 2 1 

6 3 1 8
15 8 6 14 6 2 
1 2 3 1 3 1 

6 3 1 9
1 12 8 5 11 5 
1 2 3 1 2 2 

6 3 1 10
2 9 6 5 11 4 
1 2 3 1 3 1 

6 3 2 1
11 11 13 16 16 19 
1 2 3 1 3 1 

6 3 2 2
12 13 13 17 15 11 
1 2 3 1 2 2 

6 3 2 3
12 15 14 10 18 12 
1 2 3 1 2 2 

6 3 2 4
13 14 19 16 20 20 
1 2 3 1 1 2 

6 3 2 5
13 12 12 15 17 14 
1 2 3 2 1 2 

6 3 2 6
14 14 20 20 18 13 
1 2 3 2 3 1 

6 3 2 7
14 10 12 11 15 14 
1 2 3 2 2 2 

6 3 2 8
15 11 15 11 18 20 
1 2 3 2 1 3 

6 3 2 9
15 15 17 12 14 19 
1 2 3 2 1 1 

6 3 2 10
16 14 19 15 12 14 
1 2 3 2 2 3 

6 3 3 1
25 25 27 25 15 19 
1 2 3 2 1 2 

6 3 3 2
26 28 27 21 20 24 
1 2 3 3 1 1 

6 3 3 3
26 28 22 23 30 27 
1 2 3 3 2 1 

6 3 3 4
27 30 29 28 28 24 
1 2 3 3 3 2 

6 3 3 5
28 26 15 26 24 18 
1 2 3 3 2 3 

6 3 3 6
28 21 30 20 16 23 
1 2 3 3 2 3 

6 3 3 7
29 20 20 18 22 23 
1 2 3 3 3 2 

6 3 3 8
30 19 29 15 23 15 
1 2 3 3 1 2 

6 3 3 9
15 18 18 19 27 17 
1 2 3 1 2 3 

6 3 3 10
16 27 19 23 25 21 
1 2 3 1 1 2 

6 3 4 1
8 13 13 10 16 16 
1 2 3 2 1 3 

6 3 4 2
17 16 14 13 12 13 
1 2 3 1 3 3 

6 3 4 3
15 9 13 13 13 15 
1 2 3 2 2 1 

6 3 4 4
11 16 13 10 8 9 
1 2 3 2 1 2 

6 3 4 5
12 12 13 16 14 18 
1 2 3 2 1 2 

6 3 4 6
10 13 13 15 11 18 
1 2 3 2 3 3 

6 3 4 7
17 13 11 14 19 12 
1 2 3 3 1 2 

6 3 4 8
12 10 9 13 16 15 
1 2 3 3 2 3 

6 3 4 9
12 13 13 18 15 11 
1 2 3 3 3 2 

6 3 4 10
17 13 14 15 13 10 
1 2 3 1 1 1 

6 3 5 1
23 20 16 20 22 21 
1 2 3 1 3 1 

6 3 5 2
21 18 19 22 16 21 
1 2 3 1 1 1 

6 3 5 3
23 25 17 26 21 20 
1 2 3 1 1 3 

6 3 5 4
22 23 20 16 20 16 
1 2 3 1 2 1 

6 3 5 5
20 27 22 27 15 22 
1 2 3 2 1 2 

6 3 5 6
20 22 26 21 27 20 
1 2 3 2 3 3 

6 3 5 7
22 20 19 24 22 25 
1 2 3 2 2 3 

6 3 5 8
21 26 24 26 15 20 
1 2 3 3 3 3 

6 3 5 9
20 15 23 20 19 21 
1 2 3 3 1 1 

6 3 5 10
22 22 18 19 22 22 
1 2 3 3 1 2 

6 5 1 1
14 1 8 13 15 10 
1 2 3 4 5 5 

6 5 1 2
15 15 6 9 9 6 
1 2 3 4 5 5 

6 5 1 3
15 1 15 12 3 15 
1 2 3 4 5 1 

6 5 1 4
1 5 3 7 11 9 
1 2 3 4 5 1 

6 5 1 5
2 9 7 13 12 11 
1 2 3 4 5 1 

6 5 1 6
2 12 2 6 15 12 
1 2 3 4 5 1 

6 5 1 7
3 14 10 10 6 15 
1 2 3 4 5 1 

6 5 1 8
4 5 13 1 10 4 
1 2 3 4 5 2 

6 5 1 9
4 15 4 13 7 5 
1 2 3 4 5 2 

6 5 1 10
5 2 8 13 5 7 
1 2 3 4 5 2 

6 5 2 1
13 15 18 19 13 20 
1 2 3 4 5 2 

6 5 2 2
14 10 17 15 16 20 
1 2 3 4 5 3 

6 5 2 3
14 14 19 16 15 16 
1 2 3 4 5 3 

6 5 2 4
15 18 15 15 18 11 
1 2 3 4 5 3 

6 5 2 5
15 16 20 17 16 12 
1 2 3 4 5 3 

6 5 2 6
16 17 19 18 11 14 
1 2 3 4 5 3 

6 5 2 7
16 15 10 10 17 15 
1 2 3 4 5 4 

6 5 2 8
16 19 11 14 20 19 
1 2 3 4 5 4 

6 5 2 9
17 13 16 19 12 10 
1 2 3 4 5 4 

6 5 2 10
17 16 10 11 12 17 
1 2 3 4 5 4 

6 5 3 1
27 26 27 25 22 21 
1 2 3 4 5 4 

6 5 3 2
28 25 17 23 16 17 
1 2 3 4 5 5 

6 5 3 3
28 21 22 15 25 24 
1 2 3 4 5 5 

6 5 3 4
29 17 21 25 26 22 
1 2 3 4 5 5 

6 5 3 5
30 22 24 27 29 28 
1 2 3 4 5 5 

6 5 3 6
30 16 26 24 18 28 
1 2 3 4 5 1 

6 5 3 7
15 19 19 17 17 21 
1 2 3 4 5 1 

6 5 3 8
16 19 25 16 20 23 
1 2 3 4 5 1 

6 5 3 9
17 20 18 30 30 16 
1 2 3 4 5 1 

6 5 3 10
17 15 24 16 18 26 
1 2 3 4 5 1 

6 5 4 1
13 15 18 14 18 7 
1 2 3 4 5 2 

6 5 4 2
13 19 10 15 15 13 
1 2 3 4 5 2 

6 5 4 3
16 16 13 17 13 15 
1 2 3 4 5 3 

6 5 4 4
15 13 20 13 12 16 
1 2 3 4 5 3 

6 5 4 5
13 15 15 16 12 12 
1 2 3 4 5 4 

6 5 4 6
15 17 13 13 15 15 
1 2 3 4 5 4 

6 5 4 7
13 10 10 17 14 14 
1 2 3 4 5 5 

6 5 4 8
15 20 14 10 13 11 
1 2 3 4 5 5 

6 5 4 9
13 15 13 14 16 16 
1 2 3 4 5 1 

6 5 4 10
14 13 11 13 10 13 
1 2 3 4 5 1 

6 5 5 1
26 19 20 21 22 18 
1 2 3 4 5 2 

6 5 5 2
22 20 23 17 15 26 
1 2 3 4 5 2 

6 5 5 3
21 21 23 22 18 20 
1 2 3 4 5 3 

6 5 5 4
16 21 22 17 26 21 
1 2 3 4 5 3 

6 5 5 5
22 25 28 24 22 22 
1 2 3 4 5 4 

6 5 5 6
24 24 22 26 27 21 
1 2 3 4 5 4 

6 5 5 7
19 21 19 20 25 24 
1 2 3 4 5 5 

6 5 5 8
26 25 22 23 19 22 
1 2 3 4 5 5 

6 5 5 9
19 17 22 24 18 20 
1 2 3 4 5 5 

6 5 5 10
19 26 21 20 24 20 
1 2 3 4 5 1 

15 3 1 1
2 7 6 7 6 9 11 13 12 10 1 7 9 3 8 
1 2 3 1 2 3 1 3 1 2 1 3 3 1 1 

15 3 1 2
4 13 4 2 2 2 7 2 11 11 14 4 6 8 9 
1 2 3 1 2 3 3 2 1 1 1 2 3 2 3 

15 3 1 3
6 15 5 3 6 8 10 15 3 9 12 15 14 9 4 
1 2 3 2 3 3 1 2 2 3 1 3 3 3 3 

15 3 1 4
7 9 14 14 6 2 11 15 8 14 14 11 5 3 13 
1 2 3 2 2 2 1 1 2 1 3 1 3 2 2 

15 3 1 5
8 11 7 3 11 10 9 4 2 7 13 5 4 15 8 
1 2 3 2 3 2 3 1 2 3 2 1 3 3 1 

15 3 1 6
9 6 13 15 8 2 4 14 15 2 9 12 12 15 5 
1 2 3 2 3 2 1 3 3 2 3 2 2 1 2 

15 3 1 7
10 6 8 3 10 4 10 15 2 15 1 6 3 2 1 
1 2 3 3 1 3 1 2 3 3 3 2 1 1 1 

15 3 1 8
11 9 6 15 3 4 3 9 6 13 5 7 6 10 9 
1 2 3 3 2 2 1 2 3 2 1 2 3 1 1 

15 3 1 9
12 12 13 5 12 15 1 15 7 9 12 5 6 3 11 
1 2 3 3 2 1 1 1 3 1 1 1 2 1 1 

15 3 1 10
14 9 9 11 14 5 2 7 9 11 4 3 7 8 10 
1 2 3 3 2 3 1 3 3 2 2 2 2 3 3 

15 3 2 1
20 19 11 20 12 19 17 18 15 15 14 18 14 17 12 
1 2 3 3 3 1 2 3 3 2 1 2 1 2 1 

15 3 2 2
10 15 11 20 12 20 13 14 15 19 20 19 19 13 11 
1 2 3 1 1 2 2 3 2 3 2 1 3 2 2 

15 3 2 3
11 11 17 10 12 17 12 19 12 11 19 12 19 14 13 
1 2 3 1 3 3 3 1 3 2 3 3 1 2 2 

15 3 2 4
12 15 19 11 17 12 11 19 15 15 15 13 15 16 14 
1 2 3 1 3 1 2 1 3 1 3 2 1 3 1 

15 3 2 5
13 10 13 12 20 16 16 20 13 10 19 10 16 13 14 
1 2 3 2 3 2 2 3 2 3 2 1 3 3 2 

15 3 2 6
14 20 18 15 16 16 14 18 11 19 11 16 19 11 14 
1 2 3 2 1 1 1 1 1 3 3 3 2 3 2 

15 3 2 7
15 20 12 14 15 12 20 15 18 16 14 14 14 15 16 
1 2 3 2 3 3 3 1 2 2 1 1 3 2 1 

15 3 2 8
16 12 17 10 11 20 10 19 16 17 15 10 16 18 10 
1 2 3 2 3 1 2 1 1 2 2 3 1 1 1 

15 3 2 9
17 17 17 20 18 17 14 20 10 15 13 19 19 20 13 
1 2 3 3 1 1 1 3 3 3 2 1 1 3 1 

15 3 2 10
17 18 12 19 11 11 14 19 12 11 15 18 12 13 14 
1 2 3 3 1 3 1 2 1 2 1 1 1 3 2 

15 3 3 1
27 20 30 23 16 19 21 17 28 22 23 30 25 18 18 
1 2 3 3 3 2 1 3 2 3 3 1 3 2 1 

15 3 3 2
29 21 28 30 19 19 21 22 18 19 23 23 15 15 16 
1 2 3 3 3 3 1 1 1 1 2 2 1 2 2 

15 3 3 3
30 19 28 30 27 21 20 16 22 18 22 27 27 15 22 
1 2 3 3 2 3 3 3 1 1 2 2 1 3 1 

15 3 3 4
15 28 30 23 17 25 22 26 28 21 19 29 23 22 15 
1 2 3 1 2 3 2 1 2 1 2 1 2 1 2 

15 3 3 5
16 25 15 17 27 30 17 30 30 27 18 23 26 17 27 
1 2 3 1 3 3 2 2 3 2 2 2 1 3 2 

15 3 3 6
17 19 30 17 18 23 28 27 19 19 28 30 18 17 17 
1 2 3 1 3 2 3 3 1 2 3 1 3 2 1 

15 3 3 7
19 27 19 24 20 18 29 25 24 19 15 18 30 17 24 
1 2 3 1 1 3 2 2 1 1 3 2 3 3 3 

15 3 3 8
20 25 15 15 17 20 27 28 16 29 28 25 22 23 24 
1 2 3 2 2 3 2 3 1 2 3 3 1 3 3 

15 3 3 9
21 21 23 22 26 30 26 19 28 17 15 30 20 29 16 
1 2 3 2 2 2 1 3 3 2 3 3 3 2 2 

15 3 3 10
22 15 29 30 22 19 23 22 19 29 15 27 19 23 19 
1 2 3 2 2 3 3 3 3 1 3 1 3 2 2 

15 3 4 1
10 17 14 17 17 14 15 11 13 14 18 20 12 17 16 
1 2 3 3 1 1 1 2 2 1 3 1 3 1 2 

15 3 4 2
11 11 17 14 12 16 13 19 12 12 14 14 8 13 15 
1 2 3 3 2 1 1 1 1 3 2 2 3 3 1 

15 3 4 3
14 18 15 16 14 9 17 13 13 13 11 12 18 15 14 
1 2 3 1 2 3 3 3 3 3 1 1 2 3 1 

15 3 4 4
12 14 13 12 11 11 8 14 13 14 11 18 15 14 13 
1 2 3 2 3 1 3 3 2 3 3 2 1 3 1 

15 3 4 5
18 18 16 17 11 14 12 16 15 10 14 15 17 13 14 
1 2 3 2 3 2 3 1 3 2 1 3 2 2 2 

15 3 4 6
16 16 15 19 15 15 13 12 10 16 16 13 13 17 16 
1 2 3 3 3 1 2 3 3 2 3 1 1 2 1 

15 3 4 7
14 16 13 11 14 15 12 18 14 14 14 14 14 10 13 
1 2 3 3 2 3 1 2 3 1 1 3 1 1 2 

15 3 4 8
13 10 10 17 14 15 10 9 17 14 14 13 15 8 14 
1 2 3 1 3 3 3 1 1 1 1 2 2 1 2 

15 3 4 9
19 13 16 11 16 9 11 11 15 14 12 15 11 15 11 
1 2 3 2 1 3 1 3 2 2 3 1 3 3 1 

15 3 4 10
13 14 10 16 13 15 16 11 19 10 16 15 12 11 18 
1 2 3 2 1 3 1 2 1 3 2 2 1 2 3 

15 3 5 1
23 14 25 19 22 23 26 22 23 26 27 23 21 22 18 
1 2 3 3 2 3 1 2 2 3 2 2 2 3 1 

15 3 5 2
17 18 24 22 23 20 18 22 21 13 23 23 21 22 19 
1 2 3 3 1 3 1 1 2 3 1 2 3 3 3 

15 3 5 3
19 25 16 21 23 24 29 21 21 17 20 24 23 18 20 
1 2 3 1 1 1 2 3 1 3 2 1 3 1 3 

15 3 5 4
25 22 22 16 21 16 22 20 22 16 24 15 20 19 23 
1 2 3 1 2 3 3 2 2 1 3 3 1 1 2 

15 3 5 5
22 18 13 17 22 21 20 20 18 24 16 23 20 21 25 
1 2 3 2 1 2 1 2 2 1 3 2 2 1 1 

15 3 5 6
24 25 25 22 24 21 19 19 20 15 19 20 22 22 16 
1 2 3 2 1 3 1 2 3 2 1 3 1 2 3 

15 3 5 7
20 26 15 20 22 19 21 24 19 20 23 25 19 31 25 
1 2 3 3 3 3 2 1 1 3 3 2 2 1 1 

15 3 5 8
24 23 13 22 23 19 25 23 30 15 21 24 26 27 19 
1 2 3 3 2 1 3 3 2 1 1 2 2 3 2 

15 3 5 9
18 17 18 17 25 22 21 26 18 22 19 20 25 16 20 
1 2 3 1 3 3 1 3 1 1 2 1 2 3 2 

15 3 5 10
23 22 23 17 24 23 21 21 15 20 19 20 21 18 21 
1 2 3 2 1 1 2 1 1 1 3 3 2 2 3 

15 5 1 1
7 5 7 9 13 8 12 15 11 13 8 8 14 6 7 
1 2 3 4 5 3 2 4 3 1 5 5 4 2 2 

15 5 1 2
8 11 13 10 12 2 5 4 4 5 6 10 11 14 5 
1 2 3 4 5 3 3 4 5 5 2 1 1 5 5 

15 5 1 3
10 14 6 9 6 7 9 15 5 5 6 6 5 1 6 
1 2 3 4 5 4 3 3 5 1 3 2 3 4 5 

15 5 1 4
11 10 7 3 7 6 14 13 7 7 7 3 15 12 13 
1 2 3 4 5 4 5 1 1 4 3 2 1 3 4 

15 5 1 5
12 3 4 13 11 5 6 10 6 3 8 3 7 8 7 
1 2 3 4 5 4 1 2 1 3 4 5 1 3 3 

15 5 1 6
13 13 5 7 9 6 7 5 13 6 11 9 11 12 15 
1 2 3 4 5 5 4 2 1 1 5 3 4 4 1 

15 5 1 7
14 15 8 7 8 1 11 13 7 11 2 7 9 4 12 
1 2 3 4 5 5 5 5 2 4 1 4 5 2 1 

15 5 1 8
15 6 8 5 6 8 9 10 14 7 14 11 14 15 10 
1 2 3 4 5 1 5 3 2 3 1 3 2 3 1 

15 5 1 9
1 4 2 2 6 9 4 1 9 9 4 5 2 15 1 
1 2 3 4 5 1 4 4 1 5 1 5 4 1 2 

15 5 1 10
3 7 3 4 12 2 9 5 4 3 11 1 14 8 1 
1 2 3 4 5 1 5 4 2 4 3 3 5 4 2 

15 5 2 1
12 13 14 11 18 19 15 15 17 13 13 19 16 20 15 
1 2 3 4 5 2 3 3 5 4 4 3 2 2 4 

15 5 2 2
13 16 12 17 20 14 13 19 13 11 11 20 11 13 14 
1 2 3 4 5 2 4 5 2 2 3 5 4 5 3 

15 5 2 3
14 15 17 20 16 13 10 12 19 12 18 15 12 16 10 
1 2 3 4 5 3 5 4 2 3 2 4 1 3 3 

15 5 2 4
14 16 15 10 12 19 11 11 10 11 15 18 17 18 13 
1 2 3 4 5 3 2 3 1 4 3 2 2 3 5 

15 5 2 5
15 20 17 15 13 15 15 13 17 13 15 17 15 12 17 
1 2 3 4 5 3 2 1 3 5 3 2 4 5 1 

15 5 2 6
16 10 13 18 19 17 18 17 14 15 18 11 11 13 18 
1 2 3 4 5 4 2 2 3 1 1 5 1 4 5 

15 5 2 7
17 12 18 10 12 12 17 20 10 10 18 17 10 11 15 
1 2 3 4 5 4 4 4 2 1 1 1 2 1 1 

15 5 2 8
18 10 16 11 13 10 11 11 14 11 18 14 20 19 17 
1 2 3 4 5 4 3 1 4 4 5 2 5 5 2 

15 5 2 9
19 17 15 18 16 17 14 17 12 19 17 18 18 18 19 
1 2 3 4 5 5 4 4 2 1 1 1 1 2 4 

15 5 2 10
20 18 15 11 20 12 18 20 18 13 10 11 19 19 11 
1 2 3 4 5 5 5 2 5 4 2 1 1 3 4 

15 5 3 1
30 18 19 27 17 29 21 28 30 18 26 18 26 17 19 
1 2 3 4 5 1 5 4 5 4 3 2 5 3 5 

15 5 3 2
15 19 26 15 21 26 16 21 16 23 20 20 23 30 20 
1 2 3 4 5 1 5 3 1 5 3 3 2 4 3 

15 5 3 3
17 16 26 26 28 21 21 25 16 18 29 16 30 20 24 
1 2 3 4 5 1 5 1 3 3 5 4 5 1 4 

15 5 3 4
18 16 18 29 17 25 20 16 30 30 21 27 21 27 26 
1 2 3 4 5 2 3 1 3 3 5 2 1 4 2 

15 5 3 5
19 22 28 24 20 25 18 17 20 29 19 22 29 28 19 
1 2 3 4 5 2 5 4 5 3 1 4 1 1 3 

15 5 3 6
21 19 26 19 28 25 27 18 25 15 30 17 28 18 17 
1 2 3 4 5 3 5 4 3 4 3 2 3 4 1 

15 5 3 7
22 19 18 28 22 25 20 16 26 15 21 20 23 30 22 
1 2 3 4 5 3 3 3 5 4 3 1 1 4 2 

15 5 3 8
23 15 19 17 19 30 18 30 28 25 17 25 18 29 15 
1 2 3 4 5 3 2 1 1 2 2 4 3 2 3 

15 5 3 9
24 30 15 29 24 23 16 23 25 18 19 22 27 28 25 
1 2 3 4 5 4 3 1 5 4 1 1 2 1 5 

15 5 3 10
25 28 23 21 18 21 29 29 17 18 28 26 17 25 26 
1 2 3 4 5 5 3 4 1 5 2 5 1 1 3 

15 5 4 1
14 14 12 12 13 10 10 14 12 16 7 15 15 10 13 
1 2 3 4 5 1 5 5 2 1 4 2 3 4 3 

15 5 4 2
18 12 17 16 14 11 12 14 13 17 16 13 13 16 16 
1 2 3 4 5 2 2 2 5 2 3 5 5 2 4 

15 5 4 3
11 9 11 11 18 15 13 16 11 17 14 16 13 10 13 
1 2 3 4 5 3 4 4 2 1 5 4 1 4 3 

15 5 4 4
8 12 15 19 12 13 13 8 14 12 15 9 12 17 11 
1 2 3 4 5 4 1 2 1 2 4 5 2 2 1 

15 5 4 5
13 11 12 16 9 14 15 13 13 12 12 15 14 15 17 
1 2 3 4 5 5 5 2 5 5 2 4 5 1 1 

15 5 4 6
15 14 17 12 16 15 15 17 12 18 13 14 15 15 15 
1 2 3 4 5 1 3 2 3 5 1 5 1 5 1 

15 5 4 7
11 15 15 13 12 12 11 11 11 12 16 12 17 14 12 
1 2 3 4 5 2 2 5 4 2 4 2 4 3 3 

15 5 4 8
15 16 7 17 13 12 16 15 15 13 16 8 16 14 18 
1 2 3 4 5 3 2 4 2 2 3 5 3 4 4 

15 5 4 9
11 14 13 12 17 14 13 14 13 13 15 12 20 15 16 
1 2 3 4 5 4 1 3 3 5 4 3 3 1 5 

15 5 4 10
19 14 13 10 11 15 15 11 17 17 15 13 8 13 14 
1 2 3 4 5 5 5 2 5 2 1 2 1 5 3 

15 5 5 1
29 16 18 22 21 20 21 21 20 18 23 22 22 19 20 
1 2 3 4 5 1 2 4 3 4 3 4 3 1 3 

15 5 5 2
24 20 21 27 20 24 18 20 23 11 17 22 22 21 17 
1 2 3 4 5 2 4 4 5 2 2 2 2 1 1 

15 5 5 3
19 15 13 24 19 21 19 20 19 22 17 19 27 28 16 
1 2 3 4 5 3 1 1 3 4 2 2 3 4 5 

15 5 5 4
22 21 21 20 23 23 21 28 22 19 20 21 24 21 19 
1 2 3 4 5 4 1 5 4 1 1 2 4 4 2 

15 5 5 5
23 25 21 19 20 23 18 25 17 21 20 19 22 16 21 
1 2 3 4 5 5 2 2 3 3 4 2 2 2 3 

15 5 5 6
20 24 25 17 17 25 21 21 20 22 28 19 29 19 19 
1 2 3 4 5 1 2 1 5 2 4 3 4 2 4 

15 5 5 7
11 21 12 20 20 25 23 18 28 19 22 22 20 20 27 
1 2 3 4 5 2 1 3 5 4 4 3 3 2 4 

15 5 5 8
21 19 22 19 18 22 21 18 17 22 22 24 25 18 16 
1 2 3 4 5 3 2 5 5 3 5 3 5 3 1 

15 5 5 9
19 17 27 22 20 18 23 28 18 16 21 17 19 17 19 
1 2 3 4 5 3 1 3 5 2 4 5 2 4 2 

15 5 5 10
19 17 15 26 19 19 23 16 21 19 24 26 23 22 19 
1 2 3 4 5 4 2 3 1 1 3 3 5 3 1 

15 7 1 1
13 10 14 7 12 10 15 13 14 2 1 14 4 15 1 
1 2 3 4 5 6 7 6 6 7 4 4 2 7 2 

15 7 1 2
14 13 10 10 8 4 8 11 9 3 4 3 6 14 7 
1 2 3 4 5 6 7 7 6 6 7 7 5 1 1 

15 7 1 3
15 3 8 3 3 2 4 8 11 1 7 15 10 7 8 
1 2 3 4 5 6 7 1 6 2 2 4 7 6 1 

15 7 1 4
1 9 3 8 14 9 15 7 12 12 6 10 12 9 4 
1 2 3 4 5 6 7 1 1 2 3 6 1 4 4 

15 7 1 5
2 15 11 7 1 15 8 3 2 7 11 8 11 2 12 
1 2 3 4 5 6 7 2 3 6 2 7 2 1 3 

15 7 1 6
3 8 14 5 2 5 2 14 13 7 13 8 9 13 10 
1 2 3 4 5 6 7 2 3 3 4 4 7 5 7 

15 7 1 7
5 7 1 10 15 10 10 9 9 13 12 2 2 6 4 
1 2 3 4 5 6 7 3 5 1 5 4 6 7 3 

15 7 1 8
6 9 9 14 10 15 15 5 7 12 11 8 1 1 11 
1 2 3 4 5 6 7 3 3 7 1 3 4 1 4 

15 7 1 9
7 15 8 2 13 5 8 15 5 8 15 5 14 9 1 
1 2 3 4 5 6 7 4 6 7 2 4 6 5 2 

15 7 1 10
8 8 9 15 11 15 3 4 5 5 9 8 9 4 2 
1 2 3 4 5 6 7 4 3 4 3 5 1 2 4 

15 7 2 1
16 20 12 16 10 15 14 13 18 18 19 10 18 17 11 
1 2 3 4 5 6 7 5 2 2 6 5 1 6 6 

15 7 2 2
17 13 10 12 12 11 10 11 10 18 15 11 17 20 12 
1 2 3 4 5 6 7 5 4 6 1 6 7 6 3 

15 7 2 3
18 19 18 19 17 10 11 11 12 10 12 16 14 18 18 
1 2 3 4 5 6 7 6 5 7 1 4 7 5 7 

15 7 2 4
18 18 17 12 17 18 10 13 12 11 20 18 19 17 12 
1 2 3 4 5 6 7 6 5 1 1 5 1 4 7 

15 7 2 5
19 14 14 13 20 19 14 15 16 18 18 14 20 19 14 
1 2 3 4 5 6 7 7 1 1 7 1 2 4 1 

15 7 2 6
20 20 11 16 20 12 13 13 16 20 15 19 13 17 12 
1 2 3 4 5 6 7 7 1 3 5 5 4 3 1 

15 7 2 7
10 18 13 12 18 13 10 10 14 15 20 12 17 14 17 
1 2 3 4 5 6 7 1 7 7 3 4 7 5 4 

15 7 2 8
11 10 11 18 13 11 19 12 13 20 12 17 10 17 17 
1 2 3 4 5 6 7 2 7 5 2 6 1 3 4 

15 7 2 9
12 20 14 14 19 16 19 20 14 11 15 11 18 15 16 
1 2 3 4 5 6 7 2 7 5 5 3 1 3 2 

15 7 2 10
13 14 10 17 16 10 16 19 15 19 14 18 19 17 13 
1 2 3 4 5 6 7 3 4 7 1 5 6 3 6 

15 7 3 1
20 28 16 29 22 27 30 24 30 17 15 25 20 24 15 
1 2 3 4 5 6 7 3 7 5 6 1 1 1 4 

15 7 3 2
21 26 16 24 17 26 19 25 25 23 16 15 26 28 28 
1 2 3 4 5 6 7 4 5 7 5 5 7 3 6 

15 7 3 3
22 30 24 23 26 22 15 16 27 21 24 19 22 29 24 
1 2 3 4 5 6 7 4 2 3 3 4 7 3 6 

15 7 3 4
23 25 26 27 20 26 22 21 16 20 29 17 23 28 30 
1 2 3 4 5 6 7 5 6 5 4 7 7 1 2 

15 7 3 5
24 26 21 19 27 26 19 19 30 23 16 18 22 17 16 
1 2 3 4 5 6 7 5 3 4 6 3 5 7 4 

15 7 3 6
26 22 15 26 25 25 17 23 29 18 26 28 18 22 26 
1 2 3 4 5 6 7 6 7 6 3 2 6 4 1 

15 7 3 7
27 23 16 27 18 25 15 20 17 21 27 23 21 21 30 
1 2 3 4 5 6 7 6 6 2 2 1 4 7 2 

15 7 3 8
28 21 27 24 15 28 16 23 23 30 23 25 19 19 20 
1 2 3 4 5 6 7 7 5 1 2 3 5 5 5 

15 7 3 9
30 18 15 28 17 24 17 25 27 30 15 17 19 18 18 
1 2 3 4 5 6 7 7 6 4 2 2 1 5 7 

15 7 3 10
15 29 25 18 30 23 23 29 17 23 17 26 18 27 27 
1 2 3 4 5 6 7 1 7 6 2 2 3 5 2 

15 7 4 1
15 16 12 12 14 13 9 10 13 14 13 13 10 11 16 
1 2 3 4 5 6 7 2 6 2 4 5 4 1 6 

15 7 4 2
11 15 8 12 13 13 15 12 14 16 12 10 16 10 16 
1 2 3 4 5 6 7 4 6 4 7 1 5 2 2 

15 7 4 3
10 11 10 14 17 14 15 9 11 12 14 11 14 15 13 
1 2 3 4 5 6 7 5 6 1 4 2 6 6 1 

15 7 4 4
13 18 12 14 13 13 16 13 14 15 13 11 15 14 14 
1 2 3 4 5 6 7 7 4 4 1 2 4 1 4 

15 7 4 5
15 13 16 13 11 18 13 14 11 12 15 13 10 14 13 
1 2 3 4 5 6 7 1 5 2 3 1 7 5 1 

15 7 4 6
15 11 13 9 13 19 19 14 13 15 19 17 14 15 19 
1 2 3 4 5 6 7 2 2 3 1 1 6 5 2 

15 7 4 7
18 11 13 11 12 14 14 15 15 20 13 13 15 12 13 
1 2 3 4 5 6 7 3 2 4 6 1 4 5 2 

15 7 4 8
12 17 13 15 14 13 15 16 16 15 12 17 10 7 16 
1 2 3 4 5 6 7 5 5 6 1 3 3 4 6 

15 7 4 9
16 14 13 10 10 16 15 20 9 21 15 8 17 11 10 
1 2 3 4 5 6 7 6 4 5 4 7 2 6 1 

15 7 4 10
16 14 14 18 14 10 14 9 16 9 9 12 13 17 9 
1 2 3 4 5 6 7 1 1 3 5 5 4 5 1 

15 7 5 1
17 23 22 21 18 17 21 20 16 17 23 21 20 22 21 
1 2 3 4 5 6 7 2 3 6 5 4 6 1 4 

15 7 5 2
23 18 23 23 28 20 25 24 17 22 16 13 17 16 22 
1 2 3 4 5 6 7 3 2 2 5 2 6 1 7 

15 7 5 3
22 16 22 22 12 19 15 24 25 20 23 19 25 20 21 
1 2 3 4 5 6 7 4 6 2 7 6 3 7 2 

15 7 5 4
22 24 23 17 21 21 21 15 21 19 24 18 22 24 23 
1 2 3 4 5 6 7 6 1 5 1 7 7 3 7 

15 7 5 5
26 21 17 19 24 17 21 21 24 14 22 23 20 21 22 
1 2 3 4 5 6 7 7 2 3 3 6 2 7 2 

15 7 5 6
21 21 19 22 19 24 21 24 16 19 21 21 20 24 23 
1 2 3 4 5 6 7 1 3 4 1 1 1 7 2 

15 7 5 7
20 17 19 15 19 24 21 22 21 21 30 23 19 26 25 
1 2 3 4 5 6 7 2 3 7 3 3 4 6 5 

15 7 5 8
22 22 17 22 25 21 19 28 21 22 19 15 23 23 21 
1 2 3 4 5 6 7 3 3 7 4 3 5 7 3 

15 7 5 9
18 22 23 24 22 16 20 17 18 21 26 21 18 22 29 
1 2 3 4 5 6 7 5 3 1 7 6 2 4 3 

15 7 5 10
18 20 17 18 20 17 23 18 16 25 20 19 22 22 23 
1 2 3 4 5 6 7 6 7 6 1 1 5 5 3 

15 8 1 1
13 5 2 3 3 11 14 11 5 13 7 12 9 14 13 
1 2 3 4 5 6 7 8 7 5 1 5 2 6 3 

15 8 1 2
14 9 3 14 10 5 1 11 6 1 14 3 14 3 9 
1 2 3 4 5 6 7 8 8 4 8 6 7 6 8 

15 8 1 3
15 11 5 10 1 9 5 13 10 7 1 10 11 15 12 
1 2 3 4 5 6 7 8 1 6 5 8 3 3 4 

15 8 1 4
1 7 10 13 6 13 15 8 8 1 2 1 3 6 14 
1 2 3 4 5 6 7 8 1 2 5 2 3 8 1 

15 8 1 5
2 11 2 8 1 5 4 11 13 14 12 2 11 7 15 
1 2 3 4 5 6 7 8 2 8 7 4 1 7 8 

15 8 1 6
4 7 10 15 13 10 10 10 14 7 15 4 9 10 4 
1 2 3 4 5 6 7 8 2 5 8 3 3 2 8 

15 8 1 7
5 7 9 1 1 15 4 12 12 8 10 11 3 1 14 
1 2 3 4 5 6 7 8 3 8 2 1 4 7 2 

15 8 1 8
6 6 2 14 10 13 13 3 8 10 7 9 15 12 3 
1 2 3 4 5 6 7 8 4 5 5 5 6 6 8 

15 8 1 9
7 1 14 14 12 4 10 10 13 7 3 11 14 6 12 
1 2 3 4 5 6 7 8 4 2 3 7 7 1 8 

15 8 1 10
8 7 13 7 7 6 12 7 1 14 6 6 14 8 5 
1 2 3 4 5 6 7 8 5 3 1 3 4 1 6 

15 8 2 1
16 13 10 10 17 12 19 12 15 13 17 19 11 12 17 
1 2 3 4 5 6 7 8 5 2 3 5 3 2 2 

15 8 2 2
16 15 13 18 14 11 15 10 11 19 11 16 15 16 15 
1 2 3 4 5 6 7 8 6 6 5 6 6 1 3 

15 8 2 3
17 10 10 10 14 15 15 19 10 10 20 10 19 15 12 
1 2 3 4 5 6 7 8 6 5 1 5 7 4 8 

15 8 2 4
18 10 19 15 13 15 12 12 16 14 11 19 20 15 11 
1 2 3 4 5 6 7 8 7 3 2 2 1 2 6 

15 8 2 5
19 12 20 16 13 11 20 17 18 19 20 18 16 18 10 
1 2 3 4 5 6 7 8 8 6 3 1 7 3 6 

15 8 2 6
20 18 19 19 10 15 12 20 13 17 15 18 13 10 16 
1 2 3 4 5 6 7 8 8 8 1 5 1 8 5 

15 8 2 7
10 17 15 14 16 10 18 11 17 17 20 13 11 11 11 
1 2 3 4 5 6 7 8 1 2 2 3 6 1 1 

15 8 2 8
11 12 20 18 11 13 11 17 13 18 15 18 14 17 11 
1 2 3 4 5 6 7 8 2 8 6 2 2 8 5 

15 8 2 9
11 19 19 11 15 13 14 11 16 11 16 14 14 11 15 
1 2 3 4 5 6 7 8 2 8 8 4 4 5 8 

15 8 2 10
12 20 12 14 17 13 20 14 10 20 11 11 16 16 17 
1 2 3 4 5 6 7 8 3 2 4 7 8 4 6 

15 8 3 1
20 24 19 30 26 16 23 28 25 16 20 15 15 22 28 
1 2 3 4 5 6 7 8 3 1 6 3 7 4 4 

15 8 3 2
21 17 29 20 18 16 25 18 17 18 26 27 26 19 20 
1 2 3 4 5 6 7 8 4 5 5 5 3 7 2 

15 8 3 3
22 23 16 17 27 20 30 15 24 24 22 25 18 23 26 
1 2 3 4 5 6 7 8 5 1 7 7 7 3 2 

15 8 3 4
23 30 29 26 30 15 24 29 28 23 17 26 16 28 28 
1 2 3 4 5 6 7 8 5 1 4 3 8 6 6 

15 8 3 5
25 29 25 18 20 26 22 29 30 29 29 28 23 27 21 
1 2 3 4 5 6 7 8 6 4 7 6 8 1 4 

15 8 3 6
26 29 15 27 16 15 19 24 20 21 23 15 26 23 19 
1 2 3 4 5 6 7 8 6 7 5 5 7 5 3 

15 8 3 7
27 27 27 18 19 29 28 22 27 28 21 26 26 30 30 
1 2 3 4 5 6 7 8 7 6 3 4 7 7 3 

15 8 3 8
28 17 22 17 17 18 25 24 25 17 24 16 16 29 18 
1 2 3 4 5 6 7 8 7 4 2 6 2 8 3 

15 8 3 9
29 26 18 22 22 20 17 27 29 25 19 21 21 24 27 
1 2 3 4 5 6 7 8 8 4 7 5 7 6 7 

15 8 3 10
30 21 30 23 26 22 23 15 20 19 16 30 21 27 15 
1 2 3 4 5 6 7 8 1 1 7 7 7 3 4 

15 8 4 1
13 15 14 15 13 16 18 10 16 16 16 13 13 19 16 
1 2 3 4 5 6 7 8 2 5 5 2 7 2 7 

15 8 4 2
10 15 15 14 15 14 11 16 10 12 17 17 11 17 13 
1 2 3 4 5 6 7 8 4 6 1 2 5 3 1 

15 8 4 3
16 16 19 15 9 11 12 16 15 16 15 15 16 14 16 
1 2 3 4 5 6 7 8 5 2 1 8 7 8 6 

15 8 4 4
9 14 12 15 13 11 12 14 15 11 16 13 13 15 15 
1 2 3 4 5 6 7 8 7 8 2 3 3 1 3 

15 8 4 5
11 10 8 11 12 20 15 12 13 17 8 18 13 12 13 
1 2 3 4 5 6 7 8 1 8 4 6 6 2 4 

15 8 4 6
13 10 17 16 11 15 10 19 19 13 10 14 13 18 13 
1 2 3 4 5 6 7 8 2 2 2 3 4 7 6 

15 8 4 7
19 16 8 13 15 16 15 13 14 16 10 13 12 17 15 
1 2 3 4 5 6 7 8 4 5 5 2 8 6 5 

15 8 4 8
10 15 11 14 15 13 11 12 17 11 12 15 15 14 13 
1 2 3 4 5 6 7 8 5 3 4 5 2 7 2 

15 8 4 9
12 14 15 14 10 17 12 12 15 11 13 11 13 12 16 
1 2 3 4 5 6 7 8 7 3 2 7 6 5 3 

15 8 4 10
12 7 14 13 19 15 12 12 13 16 12 15 15 16 11 
1 2 3 4 5 6 7 8 1 1 2 8 7 4 6 

15 8 5 1
24 22 20 21 22 19 21 26 23 19 20 30 13 25 22 
1 2 3 4 5 6 7 8 2 7 8 3 7 6 2 

15 8 5 2
19 23 21 25 15 20 23 23 19 24 20 17 21 23 21 
1 2 3 4 5 6 7 8 3 8 8 7 7 8 1 

15 8 5 3
25 17 23 23 18 20 19 20 20 21 20 24 15 21 22 
1 2 3 4 5 6 7 8 5 5 7 8 6 5 7 

15 8 5 4
18 23 20 14 23 27 21 20 22 22 22 25 21 23 15 
1 2 3 4 5 6 7 8 6 4 1 2 5 5 2 

15 8 5 5
25 19 23 22 24 25 26 21 20 19 23 28 24 14 29 
1 2 3 4 5 6 7 8 8 3 5 7 5 3 3 

15 8 5 6
28 21 18 22 19 21 22 19 22 27 21 26 16 19 23 
1 2 3 4 5 6 7 8 1 8 1 6 6 6 8 

15 8 5 7
21 22 18 21 20 25 21 24 22 19 22 22 20 24 23 
1 2 3 4 5 6 7 8 3 6 3 6 6 4 5 

15 8 5 8
23 19 26 23 21 19 21 20 28 19 26 22 17 28 25 
1 2 3 4 5 6 7 8 4 4 2 4 4 3 6 

15 8 5 9
21 26 24 22 21 21 20 17 25 19 28 23 20 20 23 
1 2 3 4 5 6 7 8 5 1 3 6 1 1 3 

15 8 5 10
19 22 19 23 24 25 23 21 25 22 23 29 24 21 18 
1 2 3 4 5 6 7 8 7 4 7 2 5 8 1 

30 3 1 1
13 12 5 3 1 6 13 13 1 5 15 10 8 9 5 9 12 11 12 2 5 1 4 10 5 10 14 10 2 11 
1 2 3 3 2 3 1 2 2 3 1 2 1 2 1 1 1 2 3 3 3 3 1 2 1 2 1 3 1 1 

30 3 1 2
15 5 6 11 4 13 4 6 10 9 2 12 8 4 9 11 6 8 8 14 8 12 9 6 10 7 2 11 1 14 
1 2 3 1 2 3 2 2 2 1 2 3 3 3 3 1 2 1 1 2 1 2 3 1 1 3 1 2 1 3 

30 3 1 3
2 14 13 3 13 4 11 13 13 15 6 14 9 15 3 6 5 10 6 7 5 10 11 6 15 14 13 11 10 14 
1 2 3 1 3 2 1 3 1 2 2 2 3 3 2 3 3 3 2 3 2 1 2 1 3 3 3 3 1 1 

30 3 1 4
4 12 7 11 15 4 1 8 3 11 2 11 10 7 10 7 1 6 10 13 3 12 12 1 1 2 2 10 5 4 
1 2 3 1 2 3 2 3 1 1 2 2 3 2 3 1 2 1 2 1 1 1 1 1 1 2 2 3 3 3 

30 3 1 5
6 10 4 3 7 8 11 4 2 8 3 2 6 12 1 7 4 9 4 12 11 4 12 7 15 9 11 11 13 11 
1 2 3 2 3 3 3 3 1 1 2 2 3 3 1 2 2 2 3 2 2 1 2 2 1 3 1 3 1 3 

30 3 1 6
8 10 11 12 1 11 8 11 10 2 14 10 4 15 2 11 3 14 9 6 15 7 8 3 3 6 8 14 11 7 
1 2 3 2 2 3 2 2 2 2 1 1 3 1 2 1 3 2 3 3 2 1 2 3 1 1 1 1 2 1 

30 3 1 7
9 13 15 13 5 4 5 9 2 2 1 1 11 6 6 14 9 15 5 15 7 10 3 13 14 1 8 15 6 12 
1 2 3 2 2 1 2 1 3 3 1 2 2 2 3 2 3 2 3 1 1 2 2 1 3 2 1 3 3 1 

30 3 1 8
11 11 8 12 8 11 5 10 10 1 3 6 2 8 15 7 11 11 4 14 15 8 14 6 13 5 12 6 12 8 
1 2 3 3 3 1 1 3 3 1 1 1 1 3 3 3 3 3 1 1 2 1 2 3 2 1 2 1 2 2 

30 3 1 9
13 1 12 13 14 1 7 10 11 14 2 3 15 7 2 10 7 11 11 2 4 15 7 9 9 2 4 15 11 1 
1 2 3 3 2 2 3 2 1 3 3 3 2 1 2 2 1 1 3 2 3 3 3 2 3 1 1 2 1 3 

30 3 1 10
15 2 1 4 5 3 12 12 14 15 9 12 11 8 2 8 9 7 12 5 1 4 1 9 7 6 15 8 1 10 
1 2 3 1 1 1 1 1 3 3 1 2 3 1 2 2 3 3 2 1 1 3 2 3 1 1 1 3 3 1 

30 3 2 1
10 11 12 20 13 14 18 14 17 15 20 12 17 13 17 11 13 10 17 10 15 10 19 11 16 14 10 18 10 16 
1 2 3 1 3 2 2 3 2 2 1 2 3 1 1 3 3 1 3 1 3 1 2 3 3 2 2 3 2 3 

30 3 2 2
12 20 10 17 12 10 14 19 18 18 14 17 16 10 15 20 17 19 16 19 13 20 10 13 16 13 19 13 16 18 
1 2 3 1 1 2 1 3 3 3 2 1 1 1 1 1 1 3 2 3 1 3 2 2 3 3 1 1 3 1 

30 3 2 3
13 11 19 16 20 20 17 19 17 10 10 15 10 16 15 15 11 11 19 11 11 16 18 14 14 15 14 19 16 12 
1 2 3 2 2 2 2 3 1 3 3 2 3 2 2 3 3 2 2 1 3 3 2 3 3 1 3 2 3 3 

30 3 2 4
15 15 19 15 10 11 13 16 14 15 17 14 19 14 16 13 10 15 10 20 19 11 11 20 19 18 19 18 20 16 
1 2 3 2 2 3 1 2 1 3 1 1 2 1 3 2 1 2 3 3 1 1 3 3 1 3 2 2 2 2 

30 3 2 5
16 10 12 20 18 16 16 19 18 18 11 17 16 15 13 10 18 20 11 17 19 13 13 19 12 14 18 19 18 16 
1 2 3 2 1 2 3 2 1 3 1 1 3 3 2 2 3 3 1 2 1 2 1 3 1 3 1 1 3 1 

30 3 2 6
18 10 15 20 14 12 16 20 20 12 19 15 16 20 15 19 16 20 14 11 14 18 18 12 11 12 12 19 11 12 
1 2 3 3 1 1 2 3 3 1 2 1 3 3 1 1 1 3 2 3 1 3 2 3 3 2 3 3 2 2 

30 3 2 7
19 20 13 14 17 12 12 17 20 10 14 19 14 15 19 13 17 13 18 18 10 20 14 19 18 12 15 14 11 19 
1 2 3 3 1 2 2 3 2 3 2 2 2 3 2 3 2 3 1 2 1 2 2 2 1 3 1 3 2 3 

30 3 2 8
20 16 13 14 12 18 11 16 15 13 19 15 12 20 18 16 15 10 19 11 19 19 13 15 11 18 16 14 20 12 
1 2 3 1 2 3 2 2 1 2 3 3 2 3 3 2 3 3 2 1 3 1 2 2 1 3 1 1 1 3 

30 3 2 9
11 14 16 17 13 13 14 17 16 19 16 18 14 17 18 11 20 15 12 13 19 18 18 13 10 14 18 14 20 11 
1 2 3 1 1 1 2 3 3 2 1 3 3 3 3 1 2 1 3 2 3 3 2 2 1 3 1 2 2 2 

30 3 2 10
12 20 16 16 11 11 13 16 11 12 16 14 12 19 17 19 20 11 17 10 16 10 20 17 17 14 11 18 14 14 
1 2 3 1 1 2 2 1 3 1 2 3 3 3 2 1 2 1 2 3 3 1 2 1 1 1 2 3 1 2 

30 3 3 1
20 25 29 17 16 26 27 15 28 18 19 15 29 28 29 28 24 24 30 16 20 22 26 22 15 21 15 20 15 19 
1 2 3 2 1 2 1 2 3 1 3 3 1 2 2 3 3 3 2 3 1 2 3 2 2 2 2 3 1 3 

30 3 3 2
22 17 16 26 19 27 17 30 27 22 21 24 30 28 22 19 19 23 25 26 29 27 15 25 27 28 20 23 22 23 
1 2 3 2 2 1 2 1 3 2 1 2 1 3 2 2 2 1 3 2 2 3 1 2 1 3 3 1 3 1 

30 3 3 3
24 25 15 25 28 24 28 16 29 24 23 26 24 19 27 21 29 28 24 28 21 16 28 15 20 26 20 17 21 30 
1 2 3 2 2 3 1 1 2 3 3 3 2 3 2 3 1 2 3 1 1 2 1 1 1 3 3 2 3 1 

30 3 3 4
27 29 15 28 16 16 25 17 19 22 25 30 28 16 16 18 18 18 15 27 28 23 26 19 23 26 27 16 15 17 
1 2 3 3 1 1 2 1 2 3 1 2 3 2 3 1 3 3 2 2 3 2 3 1 1 1 2 3 1 2 

30 3 3 5
28 25 22 15 18 26 21 15 15 20 29 22 16 18 16 24 17 29 16 27 19 30 18 19 23 22 21 27 18 25 
1 2 3 3 2 1 2 1 3 1 2 3 2 3 2 2 3 1 3 3 2 2 1 2 2 3 3 1 1 3 

30 3 3 6
30 25 18 18 24 30 17 24 23 25 26 17 15 20 25 15 17 18 26 21 17 27 27 20 22 29 28 30 27 26 
1 2 3 1 2 2 1 1 2 1 1 2 3 3 2 2 1 3 3 1 3 2 1 3 1 2 1 3 3 3 

30 3 3 7
16 24 20 18 29 20 23 29 15 19 26 25 18 21 26 22 18 19 23 26 28 16 22 17 29 27 18 27 18 17 
1 2 3 1 2 3 3 1 3 2 2 1 2 2 3 3 1 2 1 1 2 3 3 2 1 3 3 1 1 1 

30 3 3 8
18 16 21 16 27 29 22 25 15 20 18 26 20 20 19 22 21 23 23 25 19 24 20 18 18 29 17 22 23 24 
1 2 3 1 1 3 1 1 1 3 2 2 2 1 2 1 1 3 2 1 2 3 3 3 2 2 1 2 2 2 

30 3 3 9
20 19 30 21 18 23 21 28 17 18 28 15 30 20 24 22 19 23 26 23 21 18 20 22 27 19 27 26 25 22 
1 2 3 2 3 2 1 1 2 3 2 2 3 3 1 2 3 3 3 1 2 1 2 3 1 3 1 3 1 1 

30 3 3 10
22 15 22 24 25 22 16 22 17 25 23 29 17 21 26 27 19 29 17 26 22 19 21 18 27 27 29 15 28 27 
1 2 3 2 1 3 3 1 3 3 2 2 2 3 1 3 3 1 3 1 3 3 2 3 2 1 3 1 1 1 

30 3 4 1
12 12 16 17 13 14 18 10 15 16 18 11 15 9 16 20 14 18 13 15 16 13 12 17 15 13 12 11 12 18 
1 2 3 3 2 3 1 2 3 1 1 3 2 1 3 2 2 1 1 3 3 2 2 3 2 2 3 1 1 3 

30 3 4 2
11 13 14 10 13 16 10 10 11 15 17 14 13 14 16 14 15 15 12 10 12 12 12 15 9 11 7 16 13 13 
1 2 3 1 3 3 1 3 2 2 1 3 3 3 2 2 3 1 1 2 3 1 2 3 3 1 2 2 2 3 

30 3 4 3
15 13 14 15 12 9 14 22 14 13 17 17 17 13 14 10 12 17 14 12 13 16 18 17 16 12 12 10 15 16 
1 2 3 2 1 3 1 2 3 2 3 3 2 2 3 3 2 1 1 1 3 3 2 1 3 3 1 1 2 1 

30 3 4 4
14 19 7 13 11 8 14 17 14 18 19 11 16 18 13 13 9 12 13 17 14 14 17 11 12 15 16 13 13 15 
1 2 3 3 3 1 3 2 2 2 1 2 1 2 2 1 1 2 1 2 1 1 1 1 1 2 1 2 1 3 

30 3 4 5
6 14 15 16 11 16 18 17 13 15 13 13 13 13 14 14 14 11 14 13 14 15 11 9 13 12 19 14 15 14 
1 2 3 1 1 1 2 3 3 3 1 3 2 2 3 3 2 2 1 3 2 2 2 1 1 1 3 1 3 3 

30 3 4 6
14 18 14 14 12 12 13 13 15 11 12 16 17 10 16 18 11 11 10 6 16 13 12 14 9 17 12 13 12 18 
1 2 3 2 2 3 3 2 3 2 1 1 2 3 2 3 2 2 3 3 2 3 3 2 1 1 1 3 3 2 

30 3 4 7
14 15 14 9 13 17 11 16 14 12 14 15 18 12 14 15 14 18 18 11 12 16 14 13 13 13 10 13 16 11 
1 2 3 3 2 3 1 3 1 2 2 1 3 1 1 2 2 1 3 2 3 1 2 2 1 3 1 3 2 3 

30 3 4 8
16 9 8 11 14 11 12 14 10 11 9 17 13 10 12 13 17 12 15 15 14 12 17 17 9 14 13 14 13 14 
1 2 3 1 1 1 1 2 3 3 3 3 2 3 2 3 1 3 3 1 1 3 3 3 3 1 1 1 2 2 

30 3 4 9
14 12 12 16 14 17 16 13 14 11 12 12 11 11 13 16 17 16 13 15 15 15 15 14 12 12 14 19 14 15 
1 2 3 3 3 1 1 2 3 3 2 2 1 1 3 1 1 1 3 3 2 3 1 2 2 3 2 2 2 2 

30 3 4 10
14 12 12 11 15 16 17 9 16 13 15 8 12 16 17 15 15 10 16 11 14 14 13 15 14 12 17 14 13 12 
1 2 3 1 3 2 3 2 3 1 1 3 2 2 1 1 2 3 2 3 1 1 1 1 3 3 2 2 3 2 

30 3 5 1
18 22 18 20 21 16 24 23 24 20 18 24 19 18 23 17 21 19 21 20 22 25 26 27 28 27 19 17 19 13 
1 2 3 2 3 1 2 3 3 1 3 3 2 3 1 3 1 2 2 3 1 3 2 2 3 2 3 1 1 2 

30 3 5 2
24 25 25 16 28 22 26 23 30 25 18 21 18 20 22 23 20 23 25 23 21 23 16 27 24 27 22 19 21 25 
1 2 3 3 2 1 3 2 3 2 3 3 3 2 1 1 1 1 1 1 3 2 3 2 2 3 2 1 2 1 

30 3 5 3
22 25 22 22 21 27 23 18 23 18 16 21 25 24 24 22 19 19 22 22 25 24 22 22 23 23 25 22 20 16 
1 2 3 1 2 2 3 1 3 1 3 1 2 1 3 2 3 3 2 1 1 1 1 2 3 3 1 1 3 3 

30 3 5 4
23 17 24 14 18 22 24 17 22 23 25 26 23 26 14 25 21 22 16 15 22 19 21 19 23 19 19 26 20 21 
1 2 3 2 3 1 1 2 2 2 2 2 3 2 1 2 3 2 3 2 3 3 1 2 3 3 3 2 3 3 

30 3 5 5
22 20 27 24 17 23 25 23 19 28 15 25 23 24 24 19 18 18 24 18 21 22 27 25 20 24 17 25 24 21 
1 2 3 3 3 2 1 1 3 2 1 1 1 1 3 1 3 2 1 1 3 2 1 1 1 1 1 1 2 1 

30 3 5 6
22 18 26 21 25 25 20 19 20 17 22 22 20 22 26 26 21 17 22 22 24 25 16 22 21 19 20 22 19 21 
1 2 3 1 1 1 3 2 1 3 3 3 3 2 2 3 1 3 1 2 2 2 1 1 2 2 1 2 1 3 

30 3 5 7
20 22 16 22 25 19 23 20 26 21 22 21 23 22 19 21 22 19 14 21 19 20 16 21 20 17 21 24 16 18 
1 2 3 2 1 3 2 2 2 1 1 2 2 3 1 1 1 2 1 2 1 3 3 2 2 1 2 3 3 1 

30 3 5 8
16 20 23 23 19 18 22 22 17 21 18 14 22 20 23 16 26 27 18 22 21 21 22 23 25 18 25 19 21 22 
1 2 3 3 2 3 1 1 1 1 1 3 1 1 3 3 3 1 1 1 2 2 1 1 1 1 3 2 2 1 

30 3 5 9
20 22 19 22 18 18 13 26 22 24 18 17 20 21 20 14 16 23 27 18 22 20 21 21 19 20 22 17 26 21 
1 2 3 1 2 3 3 2 2 3 3 1 1 1 1 3 2 2 3 3 1 1 2 2 3 2 3 1 1 1 

30 3 5 10
20 21 19 24 22 19 13 22 21 23 21 16 20 20 22 21 21 19 18 24 20 16 15 22 22 24 23 21 25 18 
1 2 3 2 2 1 3 1 2 2 2 2 2 1 2 3 3 3 1 2 1 1 2 2 3 3 1 2 3 1 

30 5 1 1
9 10 2 6 13 8 3 9 6 12 6 12 3 1 11 1 3 9 8 1 11 10 9 2 3 9 6 10 11 11 
1 2 3 4 5 4 5 5 5 3 3 4 3 3 1 5 3 4 2 4 3 4 4 2 2 1 2 1 2 3 

30 5 1 2
11 3 2 10 9 10 10 12 11 3 3 9 3 2 6 15 11 14 14 1 13 10 6 1 11 10 2 1 4 5 
1 2 3 4 5 4 2 5 4 1 4 4 3 2 4 5 2 5 2 1 3 5 2 1 5 5 1 2 4 5 

30 5 1 3
13 15 13 2 6 10 1 14 10 1 1 13 13 12 9 11 11 12 6 5 2 14 8 2 15 13 11 10 3 14 
1 2 3 4 5 5 5 5 1 2 3 2 5 3 3 2 4 1 3 4 4 2 1 1 4 2 3 3 5 3 

30 5 1 4
15 15 14 8 14 14 13 6 10 8 13 8 11 14 14 1 3 9 13 14 3 7 10 8 9 8 5 13 14 5 
1 2 3 4 5 5 1 5 5 1 1 3 5 5 2 5 2 2 4 1 5 5 2 2 4 2 5 3 3 2 

30 5 1 5
1 8 4 15 1 1 9 13 9 10 4 14 4 1 9 5 4 12 15 12 15 3 9 15 8 5 14 3 7 11 
1 2 3 4 5 1 3 5 5 5 1 1 1 5 3 3 3 5 4 3 3 3 3 4 1 3 4 3 3 2 

30 5 1 6
3 11 8 6 7 7 12 13 8 7 2 7 8 8 2 5 1 10 7 10 12 7 12 5 7 12 3 10 6 1 
1 2 3 4 5 2 3 4 4 1 5 3 2 1 4 4 3 5 5 4 3 3 3 3 1 3 2 2 4 2 

30 5 1 7
5 1 15 7 11 12 2 15 6 8 12 3 10 2 2 7 1 7 12 10 13 11 3 9 3 6 8 4 1 9 
1 2 3 4 5 2 3 3 3 3 4 3 2 3 2 1 1 2 3 2 5 5 4 3 1 3 4 3 1 1 

30 5 1 8
7 15 2 7 6 8 6 1 2 10 4 15 10 2 5 13 3 3 14 3 4 10 6 2 8 1 5 11 8 13 
1 2 3 4 5 3 2 4 4 3 5 2 2 2 1 5 2 3 2 2 2 4 5 5 1 1 1 5 5 2 

30 5 1 9
9 5 2 10 7 10 4 15 8 8 13 4 14 4 10 2 6 10 1 12 13 12 1 10 7 9 6 4 8 2 
1 2 3 4 5 4 3 3 2 3 5 1 2 5 5 1 3 1 5 4 2 5 2 4 5 3 1 4 1 3 

30 5 1 10
11 12 14 15 2 1 14 6 15 13 13 10 8 1 11 7 15 2 10 10 1 15 15 1 11 6 14 14 5 3 
1 2 3 4 5 4 2 5 5 4 4 3 2 4 1 2 3 2 3 3 5 1 4 3 3 1 5 3 2 3 

30 5 2 1
18 16 14 19 10 16 16 16 16 13 12 11 16 15 12 16 20 11 17 10 10 13 15 20 20 11 16 14 10 19 
1 2 3 4 5 5 4 2 3 4 2 2 1 1 2 1 1 4 1 2 1 4 4 1 1 4 1 2 5 1 

30 5 2 2
20 15 16 15 20 10 13 10 18 20 18 11 12 18 20 11 14 19 19 11 17 18 15 20 10 20 11 11 19 17 
1 2 3 4 5 5 1 1 5 1 1 2 5 3 2 2 1 5 4 4 2 4 2 5 1 2 4 1 2 3 

30 5 2 3
10 10 20 10 19 15 15 10 13 17 11 18 19 10 18 13 20 10 10 18 15 12 10 20 10 20 12 14 10 16 
1 2 3 4 5 1 5 3 1 4 3 3 5 1 3 3 1 4 2 4 1 4 5 4 3 1 2 5 3 1 

30 5 2 4
11 18 16 15 12 11 10 18 19 16 16 13 19 17 18 17 10 14 10 19 13 16 13 12 18 10 12 11 16 14 
1 2 3 4 5 2 3 4 4 3 1 4 3 3 3 3 2 4 5 5 5 3 4 3 4 3 1 4 4 4 

30 5 2 5
13 11 10 19 18 12 20 13 19 19 12 16 13 16 19 18 17 10 14 18 20 20 17 10 16 11 19 16 17 13 
1 2 3 4 5 2 2 5 5 1 4 4 1 2 5 3 2 2 3 2 1 2 5 1 5 2 5 1 3 1 

30 5 2 6
14 19 16 17 19 15 10 15 17 10 20 20 11 12 20 11 11 16 19 10 14 19 18 12 14 11 16 10 15 12 
1 2 3 4 5 3 5 3 3 1 3 4 3 3 1 2 3 5 5 1 5 5 4 4 2 4 3 3 5 2 

30 5 2 7
15 12 16 19 12 14 14 20 14 12 16 10 13 12 10 15 18 10 20 20 20 12 18 13 13 15 12 16 19 10 
1 2 3 4 5 3 1 4 5 5 2 2 1 2 2 1 1 2 2 1 1 1 3 5 5 4 2 3 3 1 

30 5 2 8
17 20 20 18 14 19 18 13 13 13 16 10 19 17 15 12 13 16 16 10 16 14 10 20 20 13 18 12 19 15 
1 2 3 4 5 4 2 1 1 3 1 2 2 5 3 1 4 1 5 5 2 5 5 4 1 5 5 4 5 3 

30 5 2 9
18 10 14 10 18 20 16 11 11 17 15 19 16 11 15 20 20 16 13 10 18 11 17 11 20 15 19 14 15 16 
1 2 3 4 5 5 5 3 1 1 2 3 1 4 3 5 3 3 4 1 4 2 1 2 3 2 5 1 2 3 

30 5 2 10
19 13 16 15 17 12 13 17 18 11 19 16 19 11 12 14 11 17 15 14 18 18 12 12 17 17 13 14 14 16 
1 2 3 4 5 5 4 2 1 3 5 4 4 3 4 4 1 3 4 4 1 1 4 5 2 4 1 4 2 2 

30 5 3 1
30 27 18 28 21 16 29 26 30 30 17 23 23 22 15 23 22 16 24 20 16 17 27 24 21 21 19 29 24 29 
1 2 3 4 5 1 1 1 1 3 1 4 3 3 1 1 4 1 4 1 5 1 2 1 4 4 3 5 4 1 

30 5 3 2
16 24 17 19 26 27 25 18 22 22 20 20 25 29 30 18 27 16 23 17 22 24 17 29 27 24 18 27 20 25 
1 2 3 4 5 1 1 3 2 1 4 1 5 5 1 4 3 1 3 3 3 3 1 2 1 4 4 2 5 1 

30 5 3 3
18 30 18 16 26 21 21 25 27 23 15 24 26 28 23 26 27 19 16 29 17 15 30 21 24 24 30 24 29 19 
1 2 3 4 5 2 4 3 4 5 2 1 5 4 3 3 1 2 2 1 5 2 1 1 3 3 3 5 5 3 

30 5 3 4
19 17 16 30 29 28 18 23 25 21 17 16 19 18 15 15 27 29 30 22 22 23 15 27 26 16 28 25 21 20 
1 2 3 4 5 2 1 3 1 4 3 3 1 5 2 3 3 5 4 1 5 5 3 5 1 4 5 4 2 1 

30 5 3 5
21 29 15 30 19 30 22 29 25 16 30 27 25 19 26 20 28 30 23 19 20 16 18 18 17 30 28 23 22 30 
1 2 3 4 5 3 1 5 1 2 3 3 3 5 3 4 1 2 1 1 1 5 2 4 4 2 2 5 5 1 

30 5 3 6
24 24 27 16 27 24 18 26 22 28 20 28 24 27 27 17 20 29 15 22 30 19 30 22 15 17 17 30 18 28 
1 2 3 4 5 4 4 2 2 3 1 3 5 3 5 1 1 5 4 3 1 2 1 2 4 4 1 5 5 2 

30 5 3 7
26 21 19 30 15 29 21 20 21 26 25 17 26 30 17 20 27 28 17 17 29 30 28 29 17 26 20 24 20 30 
1 2 3 4 5 4 2 5 2 5 2 2 4 2 1 2 5 3 5 3 5 4 1 2 5 5 5 4 4 2 

30 5 3 8
28 28 21 28 30 16 27 21 20 30 24 26 26 15 15 17 23 28 22 15 16 27 30 18 22 27 18 28 19 27 
1 2 3 4 5 5 2 2 1 5 2 1 5 3 4 3 1 1 3 2 2 3 1 5 1 4 5 4 4 2 

30 5 3 9
30 30 21 24 23 24 23 27 30 16 26 29 21 16 18 24 27 26 20 15 27 16 20 30 18 18 17 28 24 28 
1 2 3 4 5 1 5 2 4 2 5 3 3 3 2 2 3 2 5 1 4 1 1 2 1 1 4 1 4 3 

30 5 3 10
16 18 16 24 25 27 19 23 16 18 20 24 23 21 29 19 21 24 25 23 30 27 26 18 17 30 18 25 27 26 
1 2 3 4 5 1 3 1 1 2 5 1 5 1 3 1 1 3 5 1 3 2 5 5 5 3 5 5 4 4 

30 5 4 1
13 12 13 17 19 14 13 13 8 13 15 18 13 13 11 16 15 15 16 10 17 10 15 15 16 15 11 13 15 11 
1 2 3 4 5 3 2 4 2 3 5 3 3 1 4 5 5 4 5 2 5 1 1 1 4 3 2 3 4 4 

30 5 4 2
14 12 13 9 15 15 11 13 12 11 10 12 11 13 17 10 12 8 13 15 12 13 10 11 13 9 14 17 16 13 
1 2 3 4 5 4 4 2 2 5 1 3 1 3 4 2 2 5 1 4 5 5 1 4 4 2 2 1 2 4 

30 5 4 3
10 10 13 11 16 13 17 15 12 12 11 18 14 14 10 15 13 15 10 12 11 16 13 15 14 15 13 15 15 13 
1 2 3 4 5 3 3 2 3 2 5 2 4 1 2 5 1 2 5 2 4 2 2 2 4 4 1 1 2 5 

30 5 4 4
15 10 14 12 19 13 17 13 13 18 15 15 13 13 13 17 15 12 17 12 9 14 9 10 14 18 10 11 12 16 
1 2 3 4 5 1 1 4 5 1 5 4 2 1 3 1 1 5 5 4 1 4 3 3 4 2 4 3 4 4 

30 5 4 5
14 8 18 12 18 14 14 16 14 14 13 13 13 17 11 15 15 16 14 11 16 9 16 9 15 12 13 15 13 14 
1 2 3 4 5 3 5 4 3 2 5 1 1 2 2 5 3 2 5 3 5 1 1 2 4 4 3 3 5 3 

30 5 4 6
12 13 14 8 11 17 11 11 12 15 14 11 16 16 11 10 13 11 15 10 15 16 15 12 16 15 16 10 9 10 
1 2 3 4 5 4 3 2 3 4 5 3 3 3 5 1 1 1 2 1 2 1 4 5 2 4 2 2 4 3 

30 5 4 7
18 14 11 16 12 15 12 14 12 14 15 11 13 15 17 13 11 9 17 14 14 12 11 9 13 14 18 17 11 15 
1 2 3 4 5 1 2 2 4 2 1 5 2 1 3 3 3 2 3 4 3 3 3 1 2 1 5 2 5 5 

30 5 4 8
16 14 9 12 16 17 15 14 12 13 12 13 14 13 13 14 15 13 17 16 11 16 13 10 14 15 16 17 13 14 
1 2 3 4 5 4 4 4 1 5 5 2 4 2 4 1 4 4 3 2 4 5 5 2 5 3 4 1 1 3 

30 5 4 9
15 12 16 14 16 13 9 16 14 13 12 13 11 14 13 12 13 12 11 15 12 11 15 14 14 13 14 13 11 16 
1 2 3 4 5 2 4 2 3 1 5 2 2 5 3 3 3 4 5 4 4 3 5 1 3 5 2 4 1 1 

30 5 4 10
15 12 14 16 10 13 10 8 15 15 13 14 13 13 12 14 13 14 14 13 14 15 14 17 11 18 16 16 13 10 
1 2 3 4 5 3 4 5 4 4 2 5 2 3 1 1 5 4 5 1 2 2 3 1 2 2 1 5 1 2 

30 5 5 1
24 20 16 20 18 21 25 19 23 26 24 21 16 18 27 22 18 29 24 16 17 25 20 16 24 25 24 23 17 27 
1 2 3 4 5 5 4 5 1 4 5 1 1 3 2 4 2 4 2 2 2 1 5 3 2 2 2 3 5 4 

30 5 5 2
21 18 28 23 15 19 19 20 17 22 19 23 23 27 21 15 21 20 19 17 23 23 22 21 20 19 18 22 19 20 
1 2 3 4 5 1 5 5 3 2 3 4 2 3 1 2 4 4 2 3 4 2 1 2 1 1 4 2 1 3 

30 5 5 3
19 24 23 13 23 26 16 26 20 15 23 22 23 16 19 20 26 19 21 24 28 20 25 21 19 14 27 25 20 22 
1 2 3 4 5 3 2 1 5 5 1 5 4 1 4 2 4 1 5 2 1 1 1 3 2 3 5 2 2 2 

30 5 5 4
22 18 19 14 19 26 23 14 21 20 21 16 27 18 21 19 23 16 19 19 22 17 21 20 24 22 20 18 22 18 
1 2 3 4 5 4 3 3 5 4 2 1 5 1 4 4 4 3 2 4 1 5 5 5 3 1 1 2 1 5 

30 5 5 5
21 22 21 18 21 20 16 19 15 18 15 21 21 18 21 21 24 18 26 27 18 25 19 23 20 15 12 20 21 20 
1 2 3 4 5 5 2 1 3 1 1 4 5 5 2 5 2 2 1 2 4 4 4 5 1 3 4 3 2 5 

30 5 5 6
25 23 17 14 23 25 22 21 18 25 23 23 18 24 20 21 17 23 27 19 22 23 25 21 20 15 21 24 18 24 
1 2 3 4 5 2 3 3 4 1 2 5 5 4 3 1 1 2 1 3 1 2 1 3 4 3 4 2 1 5 

30 5 5 7
21 24 19 22 20 20 26 20 23 21 14 21 23 22 24 25 22 23 26 17 19 17 16 25 23 19 19 18 19 18 
1 2 3 4 5 4 2 2 3 1 3 5 1 1 1 5 5 1 5 2 5 5 1 1 4 1 5 2 5 3 

30 5 5 8
17 18 26 22 15 19 25 19 20 23 15 21 24 22 18 18 19 18 26 18 20 21 15 16 26 16 24 27 20 16 
1 2 3 4 5 5 3 3 3 2 2 5 3 5 2 2 1 5 3 3 4 4 1 5 2 5 1 3 4 4 

30 5 5 9
22 21 27 19 21 20 27 22 22 19 23 23 16 20 18 18 24 17 17 19 19 14 17 18 22 21 22 22 23 23 
1 2 3 4 5 2 3 4 4 5 4 4 3 3 2 5 5 2 2 1 3 5 2 2 4 1 1 1 5 4 

30 5 5 10
20 23 25 17 22 20 22 18 13 24 24 20 24 18 22 25 27 25 25 22 22 20 15 27 21 19 19 24 22 23 
1 2 3 4 5 3 1 2 5 4 4 2 4 2 1 4 5 5 3 3 2 5 5 5 5 1 2 2 2 2 

30 7 1 1
10 1 4 11 13 15 7 13 10 1 4 8 4 15 14 10 11 13 13 7 11 5 14 7 12 8 14 3 15 3 
1 2 3 4 5 6 7 5 6 3 7 4 4 3 3 6 1 5 5 5 6 5 3 4 4 5 7 3 5 3 

30 7 1 2
12 14 15 8 10 9 5 3 1 11 6 14 10 1 5 11 15 9 12 11 8 6 5 6 15 1 7 11 9 14 
1 2 3 4 5 6 7 6 7 5 7 7 7 2 6 3 4 5 3 7 4 7 7 6 3 4 3 5 1 3 

30 7 1 3
14 7 10 13 1 12 3 4 8 4 8 15 10 7 9 15 9 13 10 12 7 12 6 5 9 9 15 14 11 5 
1 2 3 4 5 6 7 7 2 2 2 1 7 5 5 2 7 2 6 5 5 4 6 2 3 5 1 6 3 7 

30 7 1 4
1 15 8 13 1 15 5 15 6 1 10 8 14 9 2 9 9 5 5 3 1 8 1 3 9 9 4 12 12 15 
1 2 3 4 5 6 7 1 1 1 5 1 5 2 2 6 4 2 7 3 5 4 1 3 4 3 4 2 4 5 

30 7 1 5
3 12 13 2 2 9 9 2 7 10 6 12 3 5 2 1 1 11 11 6 1 7 7 15 8 5 7 11 12 14 
1 2 3 4 5 6 7 2 3 2 2 2 3 5 7 3 1 3 1 2 7 6 2 4 5 2 4 7 5 1 

30 7 1 6
6 8 12 3 10 13 6 4 2 10 6 15 14 5 2 4 1 6 5 9 3 12 12 12 5 2 15 4 1 4 
1 2 3 4 5 6 7 3 7 5 6 4 2 7 1 3 4 4 1 6 7 2 1 2 6 6 6 3 6 3 

30 7 1 7
8 5 4 11 7 7 15 12 11 12 13 8 14 15 4 2 15 10 7 7 12 15 6 9 11 14 11 12 6 2 
1 2 3 4 5 6 7 4 3 3 3 1 5 4 4 6 3 5 3 4 5 5 7 6 4 4 6 5 2 6 

30 7 1 8
10 5 6 12 1 6 4 15 14 3 12 14 9 3 13 5 14 11 14 11 6 11 14 7 6 6 14 15 1 4 
1 2 3 4 5 6 7 5 1 7 4 4 2 5 3 5 7 6 6 4 5 2 1 3 4 3 7 3 4 1 

30 7 1 9
11 9 8 4 15 8 6 1 15 1 1 11 6 7 6 6 7 14 12 13 6 6 1 1 7 6 10 5 14 6 
1 2 3 4 5 6 7 6 6 6 5 1 1 4 4 6 4 5 7 7 3 4 1 1 5 6 1 4 2 2 

30 7 1 10
13 10 4 3 5 9 6 3 1 14 13 13 8 5 6 8 12 8 4 10 9 6 8 10 9 1 9 1 4 12 
1 2 3 4 5 6 7 7 5 4 6 3 6 6 5 7 4 1 6 7 3 3 7 5 7 6 7 2 1 6 

30 7 2 1
20 15 12 11 13 19 19 11 10 16 20 16 20 20 12 11 10 19 20 11 17 12 15 14 16 12 16 14 20 13 
1 2 3 4 5 6 7 1 5 2 7 7 5 3 4 7 2 6 1 4 2 3 5 5 4 1 5 2 7 7 

30 7 2 2
11 16 14 12 20 10 19 19 19 10 17 10 20 10 10 17 16 17 12 18 20 12 20 13 10 14 19 13 19 20 
1 2 3 4 5 6 7 2 4 6 6 6 1 5 3 6 2 6 4 4 5 4 2 3 3 5 5 7 1 6 

30 7 2 3
12 20 15 11 15 15 14 12 18 10 18 12 16 18 13 14 16 18 18 18 14 14 19 16 14 14 18 20 12 12 
1 2 3 4 5 6 7 3 4 7 4 7 2 3 4 4 7 7 1 7 2 7 1 6 6 2 2 2 3 1 

30 7 2 4
14 14 13 18 11 18 11 11 20 15 11 13 12 17 14 17 13 17 17 20 18 17 17 18 17 13 16 12 18 20 
1 2 3 4 5 6 7 4 1 5 4 5 6 1 2 2 1 4 7 4 1 7 4 2 6 4 6 2 4 1 

30 7 2 5
15 14 16 18 12 12 19 13 12 15 15 14 10 17 16 16 19 11 19 16 19 12 16 19 16 12 11 20 20 16 
1 2 3 4 5 6 7 4 7 7 6 2 6 4 5 2 1 3 6 7 2 6 4 4 5 2 4 6 4 6 

30 7 2 6
16 17 16 20 15 18 13 19 16 11 18 19 19 12 15 15 15 18 20 17 18 13 18 11 10 18 15 16 18 19 
1 2 3 4 5 6 7 5 4 1 3 6 6 3 1 7 7 1 4 1 6 4 3 5 6 5 5 4 1 4 

30 7 2 7
17 16 11 14 15 12 18 14 14 15 16 10 12 18 15 13 12 13 15 20 15 14 13 18 16 18 11 14 16 14 
1 2 3 4 5 6 7 6 2 3 3 5 2 6 7 1 6 1 6 3 4 3 7 7 1 3 3 5 2 3 

30 7 2 8
19 13 20 12 11 13 17 13 20 16 17 15 19 20 10 12 18 14 13 11 18 17 13 11 16 16 16 18 13 11 
1 2 3 4 5 6 7 7 6 1 3 7 3 4 1 5 4 2 2 1 4 2 3 4 4 3 5 7 6 7 

30 7 2 9
20 15 16 14 11 12 17 11 12 20 19 19 19 13 15 17 19 20 11 17 16 11 17 10 17 17 20 14 20 11 
1 2 3 4 5 6 7 7 1 2 2 1 4 7 3 2 5 5 1 6 4 7 3 3 5 3 1 6 3 1 

30 7 2 10
10 11 17 14 13 13 16 19 14 20 12 11 15 14 10 11 16 17 13 15 13 17 13 17 19 19 10 15 15 14 
1 2 3 4 5 6 7 1 4 7 4 5 3 3 1 5 1 6 5 7 5 7 3 4 7 2 3 6 6 1 

30 7 3 1
18 23 23 20 30 21 19 20 18 25 30 30 19 19 18 21 22 15 23 15 28 16 30 27 15 29 19 19 26 28 
1 2 3 4 5 6 7 2 5 7 5 6 6 7 6 7 5 5 6 1 5 6 3 6 1 4 7 3 1 7 

30 7 3 2
20 24 25 16 19 24 29 18 18 28 29 29 26 17 26 24 27 18 16 21 29 25 24 15 24 30 16 24 30 24 
1 2 3 4 5 6 7 3 1 2 1 6 1 6 2 5 5 5 4 1 7 5 5 7 7 1 3 7 1 7 

30 7 3 3
22 30 23 20 22 18 26 23 23 16 23 15 26 18 28 30 25 21 19 16 30 23 24 17 26 18 18 21 29 28 
1 2 3 4 5 6 7 4 1 1 3 6 1 2 6 1 1 2 6 1 5 5 2 6 3 3 6 6 3 4 

30 7 3 4
24 23 15 28 26 28 25 23 21 17 27 20 27 17 26 23 17 25 16 21 28 16 20 24 17 27 21 19 17 20 
1 2 3 4 5 6 7 5 2 7 4 2 7 1 5 6 6 6 7 7 3 4 7 1 6 4 3 4 1 4 

30 7 3 5
26 23 19 17 25 19 18 15 26 29 20 25 16 29 15 19 23 22 20 27 30 27 26 23 17 15 17 17 29 20 
1 2 3 4 5 6 7 6 4 7 5 1 4 6 2 1 7 2 2 7 2 4 6 1 1 5 2 6 1 1 

30 7 3 6
28 28 24 24 21 19 27 26 15 28 24 20 29 28 17 30 26 26 18 21 16 29 27 16 21 17 25 26 18 29 
1 2 3 4 5 6 7 7 3 1 7 4 2 6 5 7 2 2 3 4 6 7 1 7 2 3 4 5 6 3 

30 7 3 7
29 15 21 22 18 19 15 20 17 25 17 24 17 25 19 29 16 27 23 23 26 27 27 19 29 25 20 23 24 20 
1 2 3 4 5 6 7 7 3 1 1 5 2 1 3 3 4 1 1 1 2 6 2 5 1 6 3 6 5 5 

30 7 3 8
16 27 21 17 25 20 22 17 18 26 30 21 25 22 30 19 25 25 22 23 24 29 17 25 29 19 23 29 22 16 
1 2 3 4 5 6 7 2 1 1 6 3 5 1 5 1 2 4 5 7 4 6 3 1 5 3 7 5 1 5 

30 7 3 9
18 15 25 30 28 25 24 22 18 19 15 18 21 25 26 18 20 30 30 17 21 19 26 28 28 17 15 22 30 27 
1 2 3 4 5 6 7 3 7 3 5 5 7 2 2 2 3 6 2 5 2 3 5 2 5 2 6 3 2 1 

30 7 3 10
20 30 22 16 19 19 25 30 21 15 26 21 30 20 20 23 29 24 20 22 24 25 27 29 24 16 30 16 28 15 
1 2 3 4 5 6 7 3 5 3 1 1 2 3 7 4 1 3 4 5 6 4 2 1 3 4 5 4 7 6 

30 7 4 1
15 15 14 11 7 12 14 14 12 11 9 12 14 15 11 14 10 13 10 12 14 7 15 13 10 11 12 14 14 21 
1 2 3 4 5 6 7 6 5 7 4 6 7 1 1 7 5 4 6 7 7 4 1 1 6 5 3 4 7 1 

30 7 4 2
12 13 16 11 15 10 16 13 14 11 16 10 13 12 18 16 14 11 8 14 11 9 13 14 11 17 9 13 13 13 
1 2 3 4 5 6 7 1 1 3 6 7 7 1 6 4 4 2 7 2 3 2 7 5 1 5 2 1 1 1 

30 7 4 3
18 14 13 12 9 15 15 10 10 12 12 14 14 14 17 17 17 19 17 14 17 15 14 16 14 17 17 17 10 13 
1 2 3 4 5 6 7 4 4 6 5 1 7 3 5 2 2 6 5 3 6 1 1 6 7 7 1 4 1 5 

30 7 4 4
15 11 14 14 16 13 11 11 13 14 17 10 12 14 18 15 15 13 15 9 16 11 15 12 14 9 16 16 11 9 
1 2 3 4 5 6 7 7 1 5 7 1 3 7 7 1 4 6 2 7 6 4 2 4 5 5 3 1 3 1 

30 7 4 5
16 18 16 13 15 17 8 13 17 16 18 17 15 16 13 15 17 13 18 14 11 12 17 15 15 15 15 13 9 15 
1 2 3 4 5 6 7 3 3 7 4 5 7 1 7 3 1 3 7 1 3 6 5 4 6 6 7 1 3 4 

30 7 4 6
12 13 16 11 14 13 10 13 12 13 11 16 11 16 15 16 14 11 13 13 11 14 11 17 11 15 14 17 16 9 
1 2 3 4 5 6 7 5 3 5 2 6 6 1 7 7 4 5 1 3 2 3 4 6 6 6 6 4 4 4 

30 7 4 7
17 12 17 13 15 11 15 12 14 10 9 10 10 12 12 11 12 15 14 12 10 16 12 17 14 11 17 14 13 19 
1 2 3 4 5 6 7 2 3 5 5 4 4 1 1 6 7 4 5 5 6 2 5 5 5 7 1 7 6 3 

30 7 4 8
11 16 13 14 15 12 14 14 15 16 15 11 12 13 14 10 14 14 14 15 16 13 11 11 9 14 10 16 13 11 
1 2 3 4 5 6 7 4 7 7 7 1 5 7 2 2 7 7 7 2 5 6 5 6 1 6 1 5 6 3 

30 7 4 9
14 17 18 13 15 16 13 18 12 11 13 15 13 13 9 12 17 14 11 19 12 13 10 15 11 16 15 12 12 11 
1 2 3 4 5 6 7 7 4 7 2 4 3 7 4 2 3 7 6 1 7 6 4 2 7 6 4 1 4 4 

30 7 4 10
13 10 12 14 11 15 12 14 16 15 13 12 11 12 15 17 14 14 13 15 11 17 14 14 13 17 11 12 14 17 
1 2 3 4 5 6 7 3 3 3 5 3 4 3 5 3 3 5 7 1 4 2 6 6 6 6 7 5 1 7 

30 7 5 1
25 21 18 22 16 19 16 24 22 22 21 18 27 20 16 19 19 21 18 16 20 14 24 21 16 19 22 23 21 22 
1 2 3 4 5 6 7 5 1 7 2 6 3 6 7 6 4 6 7 4 4 4 1 5 3 1 7 6 2 5 

30 7 5 2
18 22 23 21 18 26 24 17 20 19 21 22 23 23 20 21 19 20 20 19 25 26 20 19 20 23 25 24 22 23 
1 2 3 4 5 6 7 1 6 4 2 2 2 7 5 7 7 4 3 7 1 3 1 5 3 4 3 6 3 4 

30 7 5 3
21 20 20 20 22 23 19 25 22 22 18 22 23 17 22 24 22 29 23 21 18 19 17 25 21 25 19 19 23 16 
1 2 3 4 5 6 7 3 2 2 3 2 7 2 2 5 5 4 6 6 6 4 1 6 1 7 1 7 4 2 

30 7 5 4
19 15 22 23 23 19 23 24 21 24 25 24 25 20 26 23 25 19 28 23 24 20 19 21 22 20 18 24 22 21 
1 2 3 4 5 6 7 5 6 4 3 3 6 1 5 1 1 4 2 2 3 4 2 6 7 4 2 3 1 7 

30 7 5 5
23 19 15 24 22 25 19 19 21 25 16 29 20 20 20 26 22 21 23 23 24 22 18 17 18 20 20 21 21 22 
1 2 3 4 5 6 7 3 4 6 1 1 1 2 7 1 5 4 7 6 3 3 1 1 3 4 6 2 1 7 

30 7 5 6
21 21 15 22 17 16 24 21 23 23 21 17 21 24 22 23 23 23 23 26 23 25 18 18 22 19 21 23 17 19 
1 2 3 4 5 6 7 7 3 2 7 3 5 6 5 3 4 7 2 2 7 5 7 2 6 6 6 3 6 1 

30 7 5 7
20 21 21 18 17 23 20 20 25 14 21 22 21 15 24 18 16 14 20 28 19 19 23 22 27 23 23 20 20 22 
1 2 3 4 5 6 7 2 7 2 3 4 1 7 6 1 5 5 2 4 6 6 6 3 2 1 3 6 6 4 

30 7 5 8
23 20 18 21 21 23 23 23 19 21 17 21 23 23 20 20 15 19 20 25 24 21 18 19 19 19 23 16 20 20 
1 2 3 4 5 6 7 4 1 4 6 5 7 1 6 2 3 5 3 6 6 6 5 2 4 5 3 5 4 2 

30 7 5 9
19 19 21 25 19 18 21 17 21 25 22 19 24 21 14 24 25 21 22 15 18 19 19 22 19 21 18 25 21 21 
1 2 3 4 5 6 7 6 1 1 2 5 4 7 7 4 3 4 3 3 6 5 7 3 5 5 5 2 7 6 

30 7 5 10
15 21 20 19 23 25 20 14 19 25 23 26 17 27 21 19 21 18 21 22 24 26 15 21 20 22 24 16 22 19 
1 2 3 4 5 6 7 2 2 2 7 6 7 6 2 6 4 6 7 5 4 5 4 5 1 2 4 6 3 2 

30 8 1 1
4 3 3 9 5 2 10 13 2 8 12 8 2 1 10 9 13 5 9 10 4 2 5 4 6 3 5 9 10 10 
1 2 3 4 5 6 7 8 3 6 1 7 8 5 5 4 2 8 4 3 3 1 4 8 3 3 4 4 2 4 

30 8 1 2
6 7 4 7 6 1 7 9 2 3 15 7 5 6 3 3 2 8 5 12 15 10 1 6 13 4 3 9 7 4 
1 2 3 4 5 6 7 8 4 3 8 5 4 5 3 3 3 3 3 4 1 2 5 6 8 3 1 3 6 4 

30 8 1 3
8 3 5 2 10 5 6 10 2 6 12 11 11 9 4 12 2 4 5 6 12 11 6 5 9 6 15 2 6 6 
1 2 3 4 5 6 7 8 5 8 4 3 6 4 3 1 8 2 8 7 5 5 5 2 6 8 7 7 2 4 

30 8 1 4
10 15 4 3 3 5 15 3 11 15 7 13 7 3 13 3 7 3 9 14 6 10 7 5 15 7 7 9 11 3 
1 2 3 4 5 6 7 8 6 5 5 5 4 4 5 4 3 3 2 8 2 3 8 6 1 6 5 4 6 1 

30 8 1 5
12 11 14 9 5 12 9 12 12 10 6 2 6 1 5 4 10 5 15 12 15 15 10 6 12 9 12 12 9 13 
1 2 3 4 5 6 7 8 7 2 8 2 7 2 7 7 3 5 6 2 3 8 2 1 6 2 6 2 5 6 

30 8 1 6
14 9 8 8 10 13 15 3 4 11 15 15 9 4 4 9 5 11 4 11 4 4 10 2 11 12 15 12 9 15 
1 2 3 4 5 6 7 8 8 5 7 4 5 2 7 5 6 5 4 1 8 6 5 3 7 4 1 8 8 7 

30 8 1 7
1 2 7 12 11 13 15 4 1 3 6 9 12 10 15 9 5 7 4 5 12 5 8 12 6 4 12 7 12 4 
1 2 3 4 5 6 7 8 1 1 1 8 6 2 2 4 6 7 5 6 1 6 1 6 5 4 6 5 4 2 

30 8 1 8
3 15 8 2 8 4 14 15 11 2 12 9 4 11 3 8 2 3 4 13 14 3 6 13 2 1 12 9 4 14 
1 2 3 4 5 6 7 8 2 6 6 1 5 4 7 7 7 7 6 8 8 6 4 8 5 4 4 1 2 7 

30 8 1 9
5 14 8 8 6 2 14 7 1 1 4 3 9 8 3 2 11 11 5 9 11 8 4 8 6 3 10 10 4 10 
1 2 3 4 5 6 7 8 3 5 2 8 7 4 4 6 6 7 4 7 8 8 1 8 5 1 8 5 7 6 

30 8 1 10
7 14 9 9 4 13 9 2 9 14 2 7 3 8 9 6 2 12 13 1 5 8 3 13 15 8 6 14 4 3 
1 2 3 4 5 6 7 8 4 8 8 5 8 5 6 5 3 4 4 6 7 1 3 3 7 3 4 4 6 1 

30 8 2 1
17 19 12 12 19 20 17 14 14 13 18 15 20 17 14 17 19 18 20 13 20 20 15 14 11 12 17 13 16 12 
1 2 3 4 5 6 7 8 6 5 5 4 1 2 8 2 6 7 4 7 5 2 4 6 1 2 8 4 3 7 

30 8 2 2
18 17 19 17 10 18 11 20 12 18 10 17 13 20 15 10 18 11 19 19 16 13 13 18 19 16 16 15 10 17 
1 2 3 4 5 6 7 8 7 1 6 5 3 5 4 3 8 1 7 3 8 4 1 6 7 2 7 3 3 4 

30 8 2 3
19 19 11 11 17 16 20 14 18 11 15 11 20 18 12 20 13 18 19 13 13 20 12 12 17 17 19 10 18 18 
1 2 3 4 5 6 7 8 8 6 2 4 3 5 7 3 8 6 7 4 6 1 7 3 6 2 4 4 4 7 

30 8 2 4
10 17 19 16 19 15 17 15 16 14 11 11 19 11 14 11 16 13 11 10 12 18 16 19 17 14 10 14 13 14 
1 2 3 4 5 6 7 8 1 8 5 4 6 7 7 5 1 4 1 5 2 6 7 8 3 5 4 1 1 7 

30 8 2 5
11 18 18 14 15 10 19 18 18 18 18 15 14 10 18 20 11 18 14 12 13 20 12 15 20 11 18 20 18 19 
1 2 3 4 5 6 7 8 2 6 1 8 3 3 1 4 7 8 1 6 5 3 6 8 8 5 1 8 4 8 

30 8 2 6
12 13 20 13 15 16 18 12 10 13 12 19 13 12 14 14 12 18 14 20 15 17 15 16 20 16 19 19 15 12 
1 2 3 4 5 6 7 8 3 8 8 5 1 2 1 6 7 1 2 2 2 1 2 2 2 3 7 1 8 3 

30 8 2 7
14 20 10 19 18 20 10 10 17 13 17 13 20 16 14 10 17 20 16 13 11 20 14 10 17 13 17 20 14 12 
1 2 3 4 5 6 7 8 4 6 7 2 4 4 3 5 2 5 6 2 5 2 7 5 2 7 1 5 6 7 

30 8 2 8
15 10 15 11 15 19 14 13 19 10 16 10 17 19 12 19 18 19 13 15 13 10 13 18 16 14 13 12 13 19 
1 2 3 4 5 6 7 8 5 4 2 7 6 8 8 8 7 5 5 5 6 6 8 1 8 2 5 1 4 5 

30 8 2 9
17 13 20 15 20 15 18 15 16 10 17 14 11 17 16 14 10 14 19 15 18 14 16 19 18 10 18 10 17 11 
1 2 3 4 5 6 7 8 6 1 5 6 4 2 2 4 1 8 1 8 2 3 8 1 6 6 5 1 1 3 

30 8 2 10
18 13 11 12 18 10 13 17 10 12 10 10 12 17 14 19 13 11 18 20 13 19 11 19 20 13 12 13 14 16 
1 2 3 4 5 6 7 8 7 1 5 6 7 4 8 3 8 8 8 5 7 6 7 2 1 7 1 2 6 7 

30 8 3 1
29 24 21 26 29 25 15 19 26 26 29 26 22 20 17 28 26 16 18 25 18 29 30 25 30 29 30 26 30 23 
1 2 3 4 5 6 7 8 8 4 2 1 6 8 5 8 7 8 7 1 4 3 4 4 4 8 4 5 5 1 

30 8 3 2
15 23 17 17 27 29 15 20 26 25 21 29 26 28 27 17 16 22 20 22 26 26 29 29 27 21 25 27 21 18 
1 2 3 4 5 6 7 8 1 7 6 7 6 5 3 6 4 6 5 3 3 5 3 5 7 7 7 6 1 1 

30 8 3 3
17 23 28 21 24 23 17 24 15 26 17 15 19 24 24 30 23 30 25 22 25 29 20 23 18 15 19 18 16 23 
1 2 3 4 5 6 7 8 2 5 8 4 4 4 2 3 2 7 3 4 8 1 7 7 8 2 2 4 6 5 

30 8 3 4
19 21 30 26 22 29 16 21 26 25 24 15 26 26 28 29 20 26 26 15 28 26 18 24 30 28 20 20 24 18 
1 2 3 4 5 6 7 8 3 7 8 2 8 2 5 1 6 5 1 2 3 7 4 4 6 7 5 1 7 1 

30 8 3 5
21 18 20 25 15 15 19 21 23 15 21 19 23 23 15 27 25 17 17 15 16 22 26 20 24 24 28 24 18 19 
1 2 3 4 5 6 7 8 4 1 5 7 7 2 5 5 2 3 1 7 1 4 3 5 5 2 1 7 8 4 

30 8 3 6
23 15 22 25 29 20 20 26 27 15 16 26 20 17 25 23 24 18 22 23 15 18 16 19 21 15 30 17 20 23 
1 2 3 4 5 6 7 8 5 1 1 7 6 4 6 8 4 2 4 7 4 7 7 1 7 1 2 5 4 1 

30 8 3 7
25 15 20 27 16 29 17 22 17 25 15 23 16 15 17 29 30 20 29 29 24 28 30 17 15 27 20 16 28 18 
1 2 3 4 5 6 7 8 6 2 2 3 2 3 6 5 6 3 5 5 6 7 6 2 5 5 7 6 1 7 

30 8 3 8
27 16 28 15 25 17 28 30 27 20 29 21 24 26 29 19 26 26 19 28 18 18 16 28 16 29 20 21 26 15 
1 2 3 4 5 6 7 8 7 4 6 8 7 8 2 3 4 6 5 1 3 3 5 8 7 7 3 2 8 3 

30 8 3 9
30 26 24 17 15 22 26 29 29 19 27 22 15 28 22 28 23 23 21 20 28 21 18 27 30 29 16 28 28 17 
1 2 3 4 5 6 7 8 1 7 2 6 4 3 1 2 5 3 5 5 1 7 8 3 5 6 4 3 8 4 

30 8 3 10
16 23 19 24 17 23 24 25 24 28 16 18 20 23 28 22 28 26 19 24 19 26 30 25 22 27 24 18 20 15 
1 2 3 4 5 6 7 8 2 3 7 1 4 7 5 1 4 8 7 4 2 2 3 1 7 1 3 3 2 2 

30 8 4 1
17 16 9 9 12 18 13 14 15 16 11 13 14 12 12 13 15 11 13 13 12 14 15 17 19 19 15 9 14 14 
1 2 3 4 5 6 7 8 5 4 1 3 5 3 1 7 7 2 4 6 7 8 7 3 3 3 5 2 8 6 

30 8 4 2
12 13 17 14 11 8 12 14 14 15 14 14 9 9 14 16 15 14 14 16 9 14 13 11 13 15 20 14 12 13 
1 2 3 4 5 6 7 8 8 5 5 7 2 6 3 3 1 8 2 7 3 2 2 4 8 3 7 6 8 3 

30 8 4 3
14 12 14 13 15 13 14 13 14 12 12 14 12 14 14 11 14 14 12 9 15 11 10 14 14 13 10 15 13 14 
1 2 3 4 5 6 7 8 3 4 3 5 7 2 8 5 1 1 1 6 4 8 7 4 1 7 6 4 6 5 

30 8 4 4
11 18 12 15 11 12 16 19 12 16 12 14 14 17 12 13 20 14 14 13 16 17 17 14 13 13 17 17 10 9 
1 2 3 4 5 6 7 8 6 8 3 6 6 6 5 8 6 8 1 2 5 4 1 5 8 4 6 4 5 3 

30 8 4 5
11 15 14 13 11 14 13 7 14 17 14 13 14 11 13 10 11 16 18 18 12 15 13 15 10 14 13 15 14 12 
1 2 3 4 5 6 7 8 1 1 1 6 3 1 1 2 7 6 6 6 8 3 1 7 8 8 2 8 6 3 

30 8 4 6
13 17 13 15 13 18 12 14 10 15 16 17 12 13 14 10 15 15 15 14 16 12 15 12 12 9 11 17 18 13 
1 2 3 4 5 6 7 8 4 2 3 8 3 2 4 6 8 1 1 5 5 4 1 7 8 6 1 2 2 1 

30 8 4 7
14 13 9 21 11 13 14 11 16 14 15 15 11 14 15 11 12 11 15 15 9 11 16 11 12 9 14 13 9 14 
1 2 3 4 5 6 7 8 7 3 2 3 3 1 1 1 1 2 7 5 4 5 5 2 5 2 4 5 5 8 

30 8 4 8
13 15 12 11 15 13 12 17 15 11 19 15 14 14 14 16 15 14 16 17 13 15 15 16 19 10 15 15 15 9 
1 2 3 4 5 6 7 8 2 7 7 8 1 5 2 2 7 4 1 2 4 5 8 5 5 5 5 5 6 5 

30 8 4 9
13 12 12 16 12 13 10 12 11 18 13 13 16 12 17 15 13 11 10 12 18 13 12 17 13 15 13 11 9 11 
1 2 3 4 5 6 7 8 6 2 2 5 2 8 4 1 4 1 8 4 6 1 5 4 8 3 7 6 2 2 

30 8 4 10
11 15 15 17 14 15 14 15 14 16 14 17 10 14 10 10 16 16 11 11 16 11 14 10 13 13 15 17 15 18 
1 2 3 4 5 6 7 8 1 1 7 8 1 2 8 1 2 3 3 3 5 6 6 7 7 5 1 2 8 4 

30 8 5 1
19 14 20 26 21 16 22 19 20 30 20 19 23 20 20 27 19 17 24 19 19 24 18 20 25 24 29 19 22 24 
1 2 3 4 5 6 7 8 3 2 5 3 4 1 7 6 1 2 6 1 3 3 1 2 7 4 2 3 5 1 

30 8 5 2
26 13 17 21 20 20 24 16 22 24 16 20 16 18 20 17 27 18 20 22 20 21 19 23 19 25 17 23 21 15 
1 2 3 4 5 6 7 8 6 2 5 5 4 6 1 4 7 3 4 6 2 7 6 1 1 1 3 8 5 4 

30 8 5 3
17 20 15 29 19 17 15 19 20 20 22 21 22 18 22 18 13 18 26 19 29 18 19 26 16 22 21 25 26 18 
1 2 3 4 5 6 7 8 1 7 4 4 6 4 1 2 4 5 4 5 2 7 7 3 7 3 8 6 4 6 

30 8 5 4
15 24 18 18 24 23 22 26 16 22 24 21 22 24 18 16 21 24 20 20 22 22 17 23 20 18 22 23 27 20 
1 2 3 4 5 6 7 8 3 1 3 2 7 5 4 3 3 7 5 2 3 6 7 7 3 4 5 3 5 5 

30 8 5 5
24 23 18 20 20 23 20 23 24 19 19 23 21 17 16 20 14 20 14 24 16 18 17 19 15 18 22 21 23 20 
1 2 3 4 5 6 7 8 6 8 5 5 2 6 3 6 3 4 6 1 5 3 7 1 1 2 1 7 1 2 

30 8 5 6
23 21 22 18 17 16 26 29 25 17 17 25 17 26 19 26 24 20 25 23 19 22 17 18 25 19 21 22 19 20 
1 2 3 4 5 6 7 8 1 8 6 7 5 6 5 4 7 1 5 5 7 8 2 7 2 1 8 5 5 4 

30 8 5 7
20 26 22 12 23 21 17 27 20 20 16 17 23 19 14 22 12 19 25 23 24 26 22 20 32 18 14 21 17 20 
1 2 3 4 5 6 7 8 3 4 7 5 2 3 5 2 8 7 8 2 6 1 7 3 2 2 7 4 4 6 

30 8 5 8
17 17 23 22 24 19 16 21 21 12 21 25 15 25 21 18 20 25 25 28 22 24 22 18 19 25 27 27 13 15 
1 2 3 4 5 6 7 8 6 6 4 1 5 3 2 4 4 6 1 6 5 8 4 6 7 1 4 2 6 7 

30 8 5 9
24 19 18 21 17 27 22 20 23 22 22 19 25 24 21 22 23 21 19 16 17 22 23 20 26 16 20 20 15 22 
1 2 3 4 5 6 7 8 8 7 2 1 4 5 3 5 5 7 3 5 5 7 8 1 2 1 2 7 5 2 

30 8 5 10
21 18 20 23 23 19 22 18 17 18 19 26 22 26 15 24 19 20 20 24 21 20 26 19 22 18 20 22 21 26 
1 2 3 4 5 6 7 8 3 3 3 4 4 6 3 7 8 5 7 5 4 5 4 1 2 5 1 6 2 7 

40 3 1 1
6 15 6 5 5 12 7 7 5 10 15 9 1 6 6 13 1 4 8 10 1 14 8 8 7 5 6 7 7 15 11 3 15 9 10 11 6 9 15 15 
1 2 3 2 1 2 3 2 1 3 1 3 1 2 1 1 3 2 2 3 3 1 2 3 1 2 1 1 1 3 1 2 3 3 2 1 3 3 2 2 

40 3 1 2
9 1 11 1 5 10 9 12 3 4 2 3 3 7 2 5 3 2 14 6 10 4 7 2 7 2 11 9 11 12 7 9 14 1 12 7 11 13 2 11 
1 2 3 2 2 1 1 3 2 3 3 1 3 3 3 2 3 3 1 1 1 3 3 3 2 2 1 1 1 2 2 1 1 2 3 3 3 2 1 3 

40 3 1 3
1 8 10 12 3 8 7 9 9 2 1 7 2 9 2 8 2 13 9 11 14 5 8 7 13 3 5 5 1 4 6 6 8 10 10 4 2 4 3 6 
1 2 3 1 2 3 2 1 2 1 1 2 1 1 3 1 2 2 3 2 3 3 1 3 2 3 2 2 1 2 1 2 2 2 1 3 2 2 2 3 

40 3 1 4
6 14 15 1 6 9 7 9 14 13 10 4 10 8 10 8 6 14 2 10 7 13 1 10 9 8 11 2 11 2 6 7 2 9 13 1 4 4 2 5 
1 2 3 2 2 1 2 3 2 1 2 3 2 2 2 3 1 1 1 1 2 2 3 2 3 2 2 1 2 2 1 3 2 2 2 1 1 3 1 2 

40 3 1 5
9 4 12 1 7 10 7 3 6 13 3 7 11 11 1 5 14 8 4 13 1 12 2 11 8 3 6 2 7 5 8 7 10 3 1 9 5 3 12 10 
1 2 3 2 1 2 2 3 1 2 3 2 2 1 3 3 3 3 1 1 3 3 2 3 1 3 1 2 1 1 2 2 1 3 2 1 2 2 1 1 

40 3 1 6
12 8 3 3 2 7 10 2 15 3 5 15 5 8 13 2 2 13 4 8 7 4 8 12 15 7 4 4 1 4 4 12 13 11 10 3 5 7 3 10 
1 2 3 3 3 3 1 1 3 3 1 3 3 2 3 2 3 2 1 3 1 2 3 1 2 3 1 1 1 3 3 1 3 1 1 2 2 2 1 1 

40 3 1 7
14 11 14 12 7 1 3 12 12 5 7 10 1 14 13 11 15 5 8 11 8 12 12 2 6 9 8 9 12 15 3 10 1 2 8 4 11 3 1 8 
1 2 3 3 1 1 3 3 2 3 2 3 2 1 3 2 3 3 3 3 1 2 1 2 2 3 2 3 1 1 3 2 1 2 1 1 3 2 2 3 

40 3 1 8
2 14 5 3 9 11 8 5 6 14 7 15 4 15 2 5 4 3 12 7 4 10 14 3 5 14 8 8 4 1 3 10 7 5 5 15 2 8 9 10 
1 2 3 1 1 1 3 1 2 2 1 1 2 2 3 2 1 1 1 1 3 3 3 1 1 3 1 1 3 1 2 2 3 1 1 1 1 1 2 1 

40 3 1 9
4 14 7 4 3 15 7 14 12 4 2 1 2 1 9 1 2 10 10 2 2 14 9 9 2 10 7 7 2 7 6 15 14 11 5 11 5 14 9 8 
1 2 3 1 3 2 2 1 1 3 3 2 3 2 1 3 1 1 3 1 1 1 1 2 1 3 1 2 3 2 3 1 1 3 3 3 3 1 1 3 

40 3 1 10
6 14 11 14 3 15 9 11 12 1 2 8 9 7 10 8 3 1 3 2 9 11 12 12 4 8 15 12 9 11 6 2 5 13 4 5 12 11 14 1 
1 2 3 2 2 2 3 2 2 1 3 2 3 1 3 2 1 1 3 1 1 3 3 3 1 2 1 1 3 2 3 3 3 1 3 3 3 2 3 3 

40 3 2 1
15 11 18 17 16 18 20 13 13 17 19 13 10 11 12 10 19 17 16 19 17 13 16 17 19 20 19 10 10 20 19 11 19 20 13 18 10 16 11 15 
1 2 3 2 3 2 2 2 1 1 2 1 2 3 1 1 2 2 1 3 3 3 1 2 2 1 1 3 3 2 2 3 3 3 1 1 3 1 3 2 

40 3 2 2
16 11 18 15 11 17 16 19 10 20 14 18 13 13 15 15 12 16 15 17 13 17 14 12 12 18 19 18 15 16 11 10 11 15 12 18 15 18 12 18 
1 2 3 3 1 3 2 2 3 3 2 1 1 1 3 2 1 3 1 3 2 2 2 1 3 1 3 2 2 3 2 3 1 3 3 1 3 3 2 1 

40 3 2 3
18 18 10 17 18 12 15 10 19 19 19 20 12 17 10 12 16 10 14 11 15 10 16 12 15 11 19 15 11 14 20 11 12 20 20 14 12 15 12 20 
1 2 3 3 2 1 3 1 3 2 1 1 1 3 1 2 1 3 3 1 2 2 3 3 2 3 1 3 3 3 3 3 3 2 2 1 3 1 1 3 

40 3 2 4
20 15 19 11 13 17 12 11 16 13 15 10 10 14 13 14 10 13 12 16 11 16 16 13 10 17 17 17 20 19 20 10 13 10 16 15 10 15 16 16 
1 2 3 1 1 2 2 2 1 1 1 3 1 3 2 3 3 2 3 2 3 3 2 2 1 2 3 3 1 3 2 3 3 2 1 3 3 3 2 2 

40 3 2 5
11 19 10 13 16 18 11 14 12 16 12 18 12 17 19 14 16 17 11 14 15 19 19 16 18 18 16 18 11 18 14 17 15 10 18 17 11 10 19 18 
1 2 3 1 1 3 1 2 1 2 1 3 3 2 1 2 2 3 2 1 3 3 1 2 3 3 3 2 2 1 2 2 3 2 2 1 2 3 2 3 

40 3 2 6
12 13 12 12 19 17 10 19 15 12 11 11 11 15 16 13 19 16 15 15 16 20 13 14 10 17 10 11 14 10 13 18 12 15 16 13 15 17 11 20 
1 2 3 1 1 1 2 2 1 2 2 1 3 2 1 1 2 1 1 2 2 2 3 1 2 1 3 3 3 2 2 1 1 1 3 1 3 3 3 2 

40 3 2 7
13 18 13 18 12 16 18 16 17 18 10 14 11 13 17 15 16 14 15 10 11 17 17 13 15 19 11 10 14 10 11 10 16 17 18 11 10 12 11 11 
1 2 3 2 1 2 2 3 1 3 2 2 2 2 2 2 3 3 2 2 1 2 3 2 1 2 2 2 3 1 2 1 2 1 1 3 2 1 2 1 

40 3 2 8
14 12 18 18 14 19 17 18 14 19 12 13 17 12 20 20 20 10 19 19 11 18 16 13 13 16 10 10 20 13 20 19 10 20 12 13 19 11 13 14 
1 2 3 2 1 1 3 1 2 3 1 2 2 1 2 1 3 2 3 3 1 2 1 1 1 1 1 2 1 3 2 2 3 1 2 3 3 3 3 2 

40 3 2 9
15 12 15 13 14 10 10 16 17 11 15 12 18 15 12 20 13 13 11 15 16 20 15 13 20 18 16 19 20 19 12 12 16 17 14 15 19 11 20 13 
1 2 3 2 3 1 3 3 1 3 3 3 2 3 2 2 2 2 3 2 2 1 1 1 1 2 3 3 1 1 3 1 3 3 3 3 2 2 2 3 

40 3 2 10
16 20 20 10 11 14 16 18 14 11 17 17 11 10 17 17 10 16 14 16 11 17 13 19 18 15 16 20 20 19 10 14 14 16 13 13 20 10 15 10 
1 2 3 2 1 3 1 3 1 2 2 3 2 3 2 3 3 1 3 2 2 1 1 2 1 2 2 3 2 1 1 3 1 2 2 2 2 3 1 1 

40 3 3 1
25 23 23 28 23 22 25 30 17 26 27 27 23 15 26 25 23 16 25 18 15 23 28 21 17 17 18 30 17 21 24 28 15 16 17 20 26 17 24 29 
1 2 3 3 1 1 3 1 1 1 1 1 2 2 2 1 3 3 2 1 2 1 1 3 1 3 1 3 2 2 2 1 2 2 3 1 2 2 3 1 

40 3 3 2
26 19 15 25 20 23 21 29 19 29 18 25 15 24 27 22 23 28 15 23 29 27 28 19 27 24 18 21 16 20 16 27 15 30 22 30 27 20 24 23 
1 2 3 3 3 2 1 2 2 3 2 3 3 1 1 1 2 3 2 1 3 2 2 2 3 1 2 2 2 2 3 1 3 1 1 3 2 1 3 3 

40 3 3 3
29 15 30 20 30 29 16 19 30 30 17 27 28 24 18 30 15 20 19 17 22 25 30 18 28 24 22 22 30 21 30 28 23 26 26 24 18 27 25 30 
1 2 3 3 1 3 3 1 1 3 2 1 2 2 1 3 3 2 1 3 2 3 2 3 3 2 1 2 2 3 1 2 1 2 3 2 2 2 1 1 

40 3 3 4
16 27 18 25 22 20 18 25 23 29 20 25 26 28 26 19 24 28 25 27 22 15 18 27 24 15 26 15 21 30 18 18 27 27 20 29 28 18 20 21 
1 2 3 1 1 1 2 2 1 1 2 2 3 2 1 1 1 3 2 2 3 1 3 3 3 2 1 2 3 1 1 1 1 2 1 1 2 3 2 2 

40 3 3 5
19 18 21 24 20 24 27 28 27 30 30 23 23 28 16 27 26 22 16 30 15 18 25 16 26 28 23 16 15 21 28 26 28 15 29 15 22 29 21 17 
1 2 3 2 2 1 2 3 2 1 1 3 1 3 2 2 3 2 1 1 1 3 3 2 3 2 1 1 3 3 2 3 1 2 1 2 1 3 3 3 

40 3 3 6
21 19 21 26 22 15 22 18 30 28 21 21 16 18 19 19 16 17 29 29 17 16 28 26 16 30 21 27 17 29 21 20 24 21 24 22 30 22 27 30 
1 2 3 2 1 3 3 2 3 2 3 2 2 3 2 1 1 1 2 3 3 3 1 3 2 2 1 3 3 3 3 1 1 1 2 2 1 1 3 1 

40 3 3 7
22 26 16 25 24 30 17 19 23 29 21 26 30 19 17 19 20 27 15 29 16 30 24 19 17 30 22 24 23 27 20 16 30 21 28 27 29 25 29 27 
1 2 3 2 3 2 2 1 1 1 1 1 2 3 3 2 2 3 2 3 1 1 1 1 1 1 3 2 3 3 1 1 1 1 3 1 1 3 3 2 

40 3 3 8
24 17 25 25 18 23 29 30 26 15 15 21 16 17 26 15 26 29 27 27 23 30 22 15 24 28 29 24 22 28 25 20 21 24 17 15 20 24 24 20 
1 2 3 2 2 2 3 1 2 3 2 1 2 1 1 3 3 1 1 1 3 2 1 3 2 3 2 2 3 2 3 1 1 1 1 2 2 2 3 2 

40 3 3 9
25 30 23 21 18 15 22 18 22 21 27 21 17 30 15 16 25 15 24 20 28 23 20 17 28 16 29 19 20 22 22 27 22 22 28 24 24 28 20 15 
1 2 3 3 2 2 2 1 1 2 3 1 1 2 3 3 3 1 3 2 3 3 1 3 3 2 1 1 2 2 1 3 1 1 3 3 1 1 1 3 

40 3 3 10
27 27 18 23 28 29 30 27 26 16 27 15 27 29 17 19 22 24 22 30 16 20 20 26 29 26 27 27 30 22 25 21 30 23 15 26 21 16 17 23 
1 2 3 3 3 3 3 2 3 2 2 3 3 1 3 1 3 1 2 1 2 3 3 2 2 2 1 2 3 2 1 1 2 1 3 1 2 3 1 1 

40 3 4 1
12 15 14 15 9 15 19 10 13 13 9 13 17 13 11 17 17 14 13 14 16 9 9 14 9 15 13 16 14 11 15 14 9 15 17 13 14 14 14 10 
1 2 3 2 3 2 1 2 3 3 2 2 3 3 3 2 3 1 3 1 1 1 2 1 1 3 3 2 2 3 1 3 2 1 3 3 3 3 1 1 

40 3 4 2
12 11 12 10 9 18 18 15 13 14 15 11 12 15 16 13 14 15 13 12 13 15 10 12 12 12 12 17 16 16 15 15 15 11 12 14 17 13 12 15 
1 2 3 2 1 2 2 3 1 1 1 3 1 1 1 3 1 1 3 3 3 3 2 1 1 2 1 1 2 1 1 3 1 1 3 1 1 2 2 3 

40 3 4 3
13 15 21 12 10 10 12 17 12 14 16 17 11 16 17 13 12 12 19 9 15 11 14 13 15 17 12 17 15 12 11 10 15 17 15 17 14 17 15 17 
1 2 3 3 2 1 1 2 3 1 2 2 2 1 3 1 2 2 1 2 3 3 3 1 2 1 1 3 1 3 2 2 1 3 1 1 1 1 1 2 

40 3 4 4
12 7 9 12 14 17 12 11 16 11 13 15 11 13 15 15 5 14 9 16 12 9 12 12 17 12 14 13 12 11 11 10 15 14 11 14 9 12 10 13 
1 2 3 1 1 2 2 2 1 1 1 2 2 2 2 3 2 3 3 2 2 2 2 1 3 2 2 3 3 3 1 2 1 2 3 1 3 2 3 3 

40 3 4 5
13 13 16 15 15 11 15 16 16 12 11 14 16 11 17 16 17 16 14 15 13 14 11 14 14 16 15 13 14 12 11 14 10 18 8 11 11 12 17 14 
1 2 3 2 2 3 2 2 1 3 2 3 2 1 1 1 3 2 2 3 1 1 2 1 1 3 2 3 1 2 3 1 1 2 1 2 1 2 3 3 

40 3 4 6
14 15 12 12 11 15 9 17 18 10 11 14 15 13 10 13 14 16 16 13 14 12 15 15 17 13 12 13 15 15 16 14 13 16 15 15 15 16 17 17 
1 2 3 3 2 2 3 3 3 3 1 3 1 3 2 3 3 3 2 2 2 2 1 1 2 1 1 3 2 2 3 2 2 2 1 2 3 3 3 2 

40 3 4 7
11 15 17 15 12 9 17 15 15 10 12 11 12 13 18 14 10 13 19 15 17 12 13 17 17 11 14 12 15 13 15 13 14 14 13 10 11 11 12 15 
1 2 3 1 1 2 2 1 3 3 3 2 3 2 1 3 3 3 2 2 2 3 3 1 1 3 1 1 3 1 2 1 1 1 3 3 2 3 2 2 

40 3 4 8
14 9 14 8 14 9 12 10 13 13 16 15 15 14 13 15 15 14 10 16 10 10 12 11 14 16 18 9 13 17 13 13 16 13 15 11 8 14 13 17 
1 2 3 2 2 3 2 3 3 2 3 3 3 2 2 1 3 1 3 1 3 2 3 2 1 1 1 2 1 3 3 1 2 3 2 1 2 2 3 2 

40 3 4 9
13 14 16 14 12 16 14 13 11 12 17 14 14 13 12 13 12 16 14 9 15 15 12 12 12 18 13 8 17 12 13 13 12 18 18 17 12 14 14 18 
1 2 3 3 3 2 3 3 2 2 3 1 2 1 1 2 3 3 2 3 3 2 3 3 2 3 1 1 3 1 2 2 1 2 1 1 3 3 3 1 

40 3 4 10
14 12 15 12 10 15 11 13 16 15 10 13 9 15 12 10 15 12 10 18 10 10 13 14 15 10 14 17 12 16 14 19 16 13 14 14 15 12 13 15 
1 2 3 1 2 1 2 3 2 1 2 3 2 1 2 2 2 2 3 3 3 1 2 1 2 3 2 1 2 1 3 3 1 3 3 3 1 3 2 2 

40 3 5 1
25 18 19 25 21 23 22 22 19 19 24 20 15 22 22 23 19 29 16 14 21 23 21 19 21 21 24 19 18 21 20 22 21 22 20 20 21 18 21 20 
1 2 3 1 1 1 1 1 3 2 3 2 1 2 1 1 3 2 1 2 2 2 3 1 3 3 3 2 1 1 3 1 2 2 1 2 2 2 2 1 

40 3 5 2
26 20 24 18 20 21 19 14 28 22 17 17 19 20 22 23 25 19 23 20 24 24 23 21 15 24 22 27 18 13 17 18 19 20 21 25 15 23 24 26 
1 2 3 2 1 3 3 3 2 1 1 3 2 2 2 2 2 1 3 1 3 2 1 2 1 1 3 3 3 2 2 3 2 1 2 1 2 3 1 3 

40 3 5 3
26 24 21 26 16 22 27 22 20 20 16 22 17 18 23 24 18 21 23 24 28 18 19 21 22 14 19 16 20 20 18 24 22 21 18 19 27 23 18 22 
1 2 3 3 3 1 1 2 1 1 2 3 2 2 3 1 2 2 3 2 1 2 3 2 1 1 1 3 1 2 3 2 2 1 1 2 1 1 3 1 

40 3 5 4
21 20 23 19 21 18 18 22 25 17 20 21 20 21 19 24 18 21 19 23 31 20 19 23 20 27 22 22 26 15 21 26 27 22 16 18 24 18 22 20 
1 2 3 1 3 1 3 3 2 1 2 3 1 1 3 2 1 3 3 3 2 3 2 3 1 2 2 1 3 2 2 2 1 3 3 2 2 1 3 2 

40 3 5 5
21 25 21 20 21 22 21 17 22 24 14 18 23 21 19 20 23 21 23 20 24 24 21 20 19 22 25 20 20 18 17 23 19 21 16 20 23 18 19 20 
1 2 3 2 1 3 2 1 3 2 1 1 1 3 3 2 2 2 1 2 2 1 2 3 1 1 3 2 1 3 3 2 1 2 1 2 3 2 3 1 

40 3 5 6
24 24 23 22 26 18 21 23 27 18 11 25 22 23 20 16 23 17 24 18 17 22 23 27 26 23 23 24 18 20 21 17 19 19 19 17 16 21 21 26 
1 2 3 3 3 1 3 2 3 1 1 1 2 1 1 1 2 1 3 2 1 2 2 3 2 3 1 2 2 1 2 3 2 2 2 3 1 3 2 1 

40 3 5 7
19 20 18 21 22 19 20 20 19 24 20 22 17 21 18 19 21 24 24 22 19 23 22 23 22 22 22 21 22 21 23 21 26 31 22 19 15 17 22 21 
1 2 3 1 1 1 3 3 3 1 1 3 1 3 3 1 3 1 2 1 2 2 3 1 2 2 1 2 2 3 3 2 2 3 3 3 3 2 3 1 

40 3 5 8
20 18 20 21 25 21 21 17 19 22 19 21 22 18 17 17 25 27 22 23 22 27 25 17 24 23 21 18 21 17 23 15 20 21 18 15 19 17 15 23 
1 2 3 1 1 1 3 1 1 2 2 1 3 1 2 3 3 3 3 3 3 3 1 2 3 1 1 3 3 3 2 2 2 3 1 1 2 1 3 1 

40 3 5 9
27 21 22 23 21 19 21 24 22 16 13 18 20 20 23 26 16 18 23 23 19 27 23 26 22 26 21 19 18 21 24 22 23 21 22 22 22 24 19 22 
1 2 3 2 3 2 3 3 1 1 1 2 3 1 3 2 1 3 3 3 3 2 2 1 3 2 1 2 3 2 2 2 3 2 2 3 2 2 3 1 

40 3 5 10
24 18 21 22 21 20 16 21 26 23 16 18 23 20 24 21 20 23 20 18 24 25 28 20 24 16 16 21 21 18 17 18 20 18 18 25 21 19 23 21 
1 2 3 3 3 3 3 3 1 2 3 1 3 3 1 2 1 1 2 2 1 2 3 1 3 3 3 1 3 3 1 1 3 2 3 2 2 2 3 2 

40 5 1 1
14 6 12 3 4 1 10 8 7 7 9 1 3 15 3 4 5 1 9 10 6 13 3 6 12 12 13 11 4 12 5 14 9 15 4 4 6 2 10 13 
1 2 3 4 5 5 1 5 4 2 3 5 3 3 2 3 5 5 2 2 4 2 1 1 1 5 5 4 4 4 4 2 4 4 1 5 5 2 2 3 

40 5 1 2
15 10 14 10 1 14 9 4 13 4 9 2 1 9 11 4 9 6 11 4 11 2 14 10 2 2 1 11 11 3 9 8 7 6 11 6 14 14 13 10 
1 2 3 4 5 1 3 4 1 4 5 1 3 1 5 5 4 5 1 1 4 1 1 4 4 5 1 4 3 3 4 2 1 1 2 5 5 3 5 5 

40 5 1 3
1 3 11 15 11 6 15 3 5 4 12 11 3 3 7 12 9 2 15 4 5 15 2 1 11 9 9 1 11 5 1 7 1 3 12 14 1 2 13 5 
1 2 3 4 5 1 5 4 3 2 4 4 5 1 1 3 3 5 1 5 2 4 4 2 4 3 2 5 1 4 1 1 2 5 2 5 5 4 5 2 

40 5 1 4
3 12 1 12 12 5 11 5 5 12 9 3 15 6 9 12 8 2 12 5 9 8 11 14 4 14 13 15 15 9 14 3 3 12 14 15 11 10 6 8 
1 2 3 4 5 1 5 4 5 5 3 2 5 1 3 4 1 4 5 5 4 4 2 3 2 2 2 5 3 3 1 3 4 3 1 4 3 2 3 3 

40 5 1 5
4 5 8 9 13 12 7 12 11 3 6 1 13 13 15 2 9 4 9 4 3 8 4 3 4 13 4 15 12 14 6 5 3 4 5 14 11 4 14 10 
1 2 3 4 5 2 4 3 2 1 3 1 1 1 4 5 2 1 3 3 1 1 1 4 5 4 4 5 5 2 5 4 2 2 1 3 5 1 5 3 

40 5 1 6
5 7 11 4 14 3 3 1 8 8 13 11 7 6 2 14 11 3 3 2 1 14 6 11 11 8 4 14 15 14 6 12 14 6 3 4 14 14 10 3 
1 2 3 4 5 2 1 3 1 5 5 2 3 5 2 5 4 2 2 1 4 2 1 4 2 2 2 2 4 2 2 3 2 2 2 4 2 1 2 1 

40 5 1 7
6 5 11 10 10 12 14 2 2 7 1 9 12 8 2 8 1 13 7 5 3 14 14 1 5 1 9 11 9 13 15 13 2 8 10 8 12 5 12 1 
1 2 3 4 5 3 3 1 5 5 3 3 2 2 5 3 1 5 2 5 2 4 1 3 5 4 1 4 3 1 5 3 2 1 1 4 2 4 5 1 

40 5 1 8
8 6 7 2 3 5 3 6 13 11 11 3 10 15 10 13 6 9 3 1 2 15 11 11 8 6 11 7 14 3 12 11 10 3 11 11 6 8 12 5 
1 2 3 4 5 3 2 5 4 3 1 4 4 1 5 3 2 4 2 1 5 3 3 3 5 3 1 3 1 3 3 5 2 2 4 2 5 3 4 1 

40 5 1 9
9 14 4 7 12 12 9 5 5 12 13 12 12 9 5 6 6 5 7 2 11 13 14 2 2 13 4 11 14 4 4 10 4 15 12 4 8 12 12 15 
1 2 3 4 5 3 2 2 2 1 3 2 4 4 2 2 1 1 2 5 3 5 1 3 4 1 5 3 4 1 5 4 1 3 2 3 2 1 3 1 

40 5 1 10
10 12 3 12 9 6 6 6 14 11 1 11 3 11 5 15 10 14 11 4 14 13 7 7 11 6 9 8 8 4 13 10 7 3 4 8 6 3 14 14 
1 2 3 4 5 4 1 4 3 2 4 3 2 5 1 4 3 4 1 5 2 1 2 5 1 1 1 4 5 5 3 1 4 4 4 1 2 2 2 3 

40 5 2 1
17 15 19 19 15 20 11 14 15 12 13 10 19 12 11 14 19 15 10 20 15 17 13 19 16 14 17 10 13 20 20 12 12 14 19 18 12 14 19 16 
1 2 3 4 5 4 1 5 2 5 5 3 4 4 3 2 3 3 5 5 4 5 4 4 4 2 5 5 4 3 1 5 3 3 5 2 2 3 4 5 

40 5 2 2
18 11 12 10 16 10 18 20 20 17 19 11 12 19 19 15 16 12 17 10 20 12 14 18 10 10 18 15 20 17 19 16 15 19 20 10 14 19 19 13 
1 2 3 4 5 5 1 5 1 2 2 3 3 3 2 3 4 2 4 2 3 1 1 5 4 4 4 4 1 1 4 5 2 3 2 4 5 3 3 5 

40 5 2 3
19 10 15 16 15 18 17 14 13 14 16 20 18 16 20 20 13 18 14 16 18 17 13 17 15 13 18 15 10 11 16 10 12 15 17 14 12 11 10 18 
1 2 3 4 5 5 4 3 1 1 4 3 3 3 1 2 2 3 5 4 4 3 3 5 4 2 3 1 2 1 3 3 5 4 2 1 5 5 1 3 

40 5 2 4
10 12 10 12 16 20 17 11 11 14 10 20 16 20 13 14 11 14 16 15 12 20 19 10 18 13 14 10 12 19 15 15 19 14 12 18 16 12 14 16 
1 2 3 4 5 1 1 1 3 3 1 4 2 2 4 5 5 5 2 1 1 3 1 1 2 4 5 3 3 3 1 4 3 5 3 4 1 3 3 4 

40 5 2 5
10 14 19 11 17 10 17 12 18 17 18 18 17 20 17 13 12 12 15 13 18 10 11 16 15 10 10 11 12 13 19 16 16 18 10 12 13 15 13 17 
1 2 3 4 5 1 4 3 1 5 4 5 3 1 1 4 5 1 5 5 4 4 5 1 5 1 1 1 5 3 1 5 5 5 2 2 5 3 5 3 

40 5 2 6
11 10 15 19 13 20 12 18 18 16 20 17 10 18 14 13 11 17 17 12 17 12 20 17 18 15 12 12 18 13 13 12 14 17 12 20 18 14 19 13 
1 2 3 4 5 2 1 2 4 5 4 5 1 5 3 3 1 1 3 1 1 4 2 5 1 1 1 3 3 2 4 2 1 4 1 3 4 5 2 1 

40 5 2 7
12 12 19 11 14 11 16 13 18 18 19 10 20 15 10 18 10 10 18 19 13 14 10 20 16 13 11 14 10 12 20 16 14 14 10 17 13 10 13 19 
1 2 3 4 5 2 3 5 1 2 3 3 2 4 2 1 4 4 1 2 3 4 3 3 3 2 4 4 5 5 2 5 5 2 3 4 4 2 1 3 

40 5 2 8
13 20 17 15 14 15 13 11 11 12 19 15 14 18 18 17 12 15 19 14 14 19 14 19 19 12 12 15 17 13 18 13 13 15 19 10 10 13 17 10 
1 2 3 4 5 2 3 4 4 3 5 2 2 2 1 3 3 5 3 4 5 4 2 1 3 2 4 4 3 5 1 3 2 4 2 4 1 4 2 5 

40 5 2 9
14 10 13 11 12 12 10 14 19 20 15 14 11 18 18 18 19 10 17 16 20 18 16 17 15 18 18 12 19 11 18 20 11 16 20 10 10 12 11 11 
1 2 3 4 5 3 4 4 3 5 3 3 4 1 4 1 3 2 3 2 3 1 5 5 4 4 5 2 1 4 5 5 2 5 4 1 2 3 5 4 

40 5 2 10
15 15 12 10 20 10 18 14 19 20 18 13 11 17 10 15 15 12 19 11 14 14 11 20 17 17 10 15 13 19 17 14 20 11 12 13 17 14 15 14 
1 2 3 4 5 3 3 5 4 4 2 4 3 5 4 4 2 4 1 5 2 2 3 3 4 5 4 1 1 5 1 2 5 3 1 3 1 4 5 2 

40 5 3 1
24 25 18 17 29 27 25 25 30 26 20 29 17 18 17 21 25 15 22 29 27 28 24 16 17 15 24 16 25 28 19 25 16 28 21 16 20 24 18 24 
1 2 3 4 5 4 3 2 1 1 4 1 2 4 3 2 1 1 4 3 2 3 4 1 2 3 2 4 1 4 1 4 5 3 1 5 2 5 2 4 

40 5 3 2
25 28 19 29 30 23 21 23 22 15 29 17 25 22 15 29 24 28 16 29 20 26 26 18 16 15 21 30 21 29 26 26 28 30 16 24 18 18 15 18 
1 2 3 4 5 4 4 3 1 4 3 3 3 2 4 5 1 1 5 3 4 2 5 4 2 1 4 2 3 4 1 1 2 3 3 3 1 5 1 3 

40 5 3 3
27 21 29 30 29 15 21 16 22 23 20 23 16 16 25 30 17 25 25 20 20 20 26 23 18 21 22 26 15 15 21 27 23 21 18 26 18 18 15 19 
1 2 3 4 5 4 3 3 1 5 1 3 1 2 4 5 1 2 4 5 1 1 3 5 2 5 1 2 2 2 5 1 4 5 1 1 2 4 3 2 

40 5 3 4
28 15 23 25 24 29 30 25 22 22 22 22 22 29 21 15 15 17 28 18 18 22 24 24 23 28 25 28 23 15 28 21 20 19 19 21 25 16 23 29 
1 2 3 4 5 5 5 1 3 1 3 2 4 3 4 5 4 2 1 5 4 2 5 5 1 1 2 4 3 5 5 5 2 4 5 5 4 2 3 4 

40 5 3 5
29 26 28 18 23 19 18 22 26 29 29 26 16 23 28 20 19 23 21 25 17 28 19 16 29 24 17 20 17 16 28 26 19 28 19 28 26 26 16 15 
1 2 3 4 5 5 5 4 2 4 3 4 3 5 5 3 3 2 4 2 3 3 2 4 4 2 4 2 5 5 2 4 4 4 1 4 2 1 2 5 

40 5 3 6
30 20 22 24 23 29 16 22 18 20 16 27 16 24 15 25 24 15 26 15 20 23 27 24 30 18 15 26 15 26 24 22 17 16 18 17 18 25 23 24 
1 2 3 4 5 1 3 2 3 3 5 4 1 5 2 1 5 5 2 5 4 1 1 2 1 2 2 2 1 1 4 4 3 2 2 2 2 4 4 5 

40 5 3 7
16 16 29 27 18 20 24 16 20 19 30 28 15 24 17 23 17 30 26 16 16 19 17 19 26 20 29 20 20 17 21 20 18 29 30 18 29 22 22 29 
1 2 3 4 5 1 5 4 3 5 5 3 1 2 5 1 2 2 2 1 2 2 4 2 2 2 5 1 5 3 4 2 5 5 4 2 5 5 4 4 

40 5 3 8
17 22 25 20 30 18 27 28 15 20 26 26 16 28 19 20 17 23 22 22 22 15 20 30 26 25 16 20 26 29 18 17 28 28 25 18 27 21 22 15 
1 2 3 4 5 2 2 5 5 1 4 1 5 1 1 4 4 5 1 3 4 1 3 1 1 5 1 5 2 4 4 3 2 1 2 4 1 3 2 5 

40 5 3 9
19 22 27 15 18 17 18 21 20 22 22 30 23 15 29 24 17 29 18 20 28 18 24 29 24 17 22 20 25 29 18 20 29 30 21 20 30 22 17 21 
1 2 3 4 5 2 5 1 3 1 1 3 3 2 4 5 3 5 1 1 3 2 4 2 5 3 5 1 1 3 4 3 5 4 4 4 2 1 1 3 

40 5 3 10
20 15 17 22 20 30 15 26 17 22 22 16 23 15 23 27 17 15 20 19 26 29 30 24 29 23 15 30 16 26 22 20 23 17 22 30 15 18 28 20 
1 2 3 4 5 2 3 3 3 3 4 4 2 3 2 5 5 3 2 1 1 4 5 3 3 4 1 1 1 3 2 4 4 2 1 1 3 5 4 3 

40 5 4 1
16 17 14 16 12 12 13 15 12 16 14 13 20 18 15 13 13 16 16 12 14 9 16 13 15 18 10 9 10 13 14 14 15 8 15 10 15 11 13 16 
1 2 3 4 5 4 5 3 4 1 1 5 3 1 5 2 2 3 1 5 1 1 1 3 4 4 5 3 1 2 3 5 5 2 4 3 5 5 4 3 

40 5 4 2
15 16 14 17 15 14 12 15 17 14 12 8 9 14 16 14 12 10 10 16 15 12 16 14 14 8 11 14 12 14 14 11 18 12 13 13 11 17 15 11 
1 2 3 4 5 5 2 3 5 5 2 1 4 4 4 4 5 1 3 5 3 2 3 4 4 3 1 1 1 5 5 4 4 1 4 2 5 3 4 3 

40 5 4 3
11 9 15 13 10 11 14 14 10 18 14 14 17 15 16 15 10 19 13 8 14 16 11 14 14 16 16 17 11 16 14 16 14 13 13 17 13 12 12 13 
1 2 3 4 5 2 1 3 3 2 5 2 4 5 5 3 3 2 3 3 5 2 4 1 3 3 4 2 2 4 2 2 5 1 2 1 3 5 1 5 

40 5 4 4
15 12 10 13 11 11 8 12 10 10 14 18 17 14 13 16 15 12 15 19 15 11 14 15 14 12 14 13 14 10 12 16 12 16 11 12 14 9 16 15 
1 2 3 4 5 4 2 1 5 5 2 4 3 5 2 2 5 3 4 3 1 4 3 1 4 4 1 5 1 1 4 2 4 3 5 3 2 5 1 1 

40 5 4 5
16 14 12 10 13 12 9 14 15 15 13 13 12 13 10 14 9 17 10 14 18 19 17 16 11 13 11 10 14 15 14 10 8 17 10 16 12 15 17 12 
1 2 3 4 5 5 2 4 2 1 3 1 1 3 4 3 2 3 2 5 1 4 3 2 1 2 1 4 3 3 4 1 4 2 2 1 4 4 5 1 

40 5 4 6
14 11 16 15 14 18 11 14 16 12 11 18 14 10 16 10 14 11 14 16 17 10 9 13 13 14 9 12 13 16 13 15 11 13 14 17 16 14 9 16 
1 2 3 4 5 1 1 1 2 2 3 1 3 4 4 5 4 1 4 5 2 1 5 2 1 1 4 4 3 1 5 1 4 4 3 1 2 4 1 5 

40 5 4 7
9 14 11 17 14 9 13 16 14 9 13 14 13 15 12 15 14 11 13 17 15 10 16 15 14 19 9 15 16 12 14 14 17 16 15 15 19 16 13 10 
1 2 3 4 5 3 4 1 1 5 5 1 3 2 4 3 3 1 5 5 3 4 3 4 5 2 3 1 5 1 3 5 5 1 1 2 4 2 3 1 

40 5 4 8
11 15 15 16 14 12 12 13 15 12 18 11 18 20 14 17 17 14 14 10 12 12 14 9 16 12 15 11 16 14 17 10 10 14 14 10 11 18 10 13 
1 2 3 4 5 4 3 5 4 3 5 2 2 2 5 4 1 4 1 1 1 2 5 3 2 2 2 1 3 4 1 1 1 3 3 4 4 1 2 4 

40 5 4 9
15 13 11 13 13 15 13 15 12 10 14 14 19 16 9 13 13 15 14 13 12 15 17 13 14 16 11 14 14 12 14 12 16 17 14 13 12 17 13 13 
1 2 3 4 5 1 1 2 5 1 3 4 4 2 1 4 2 3 2 3 4 4 3 1 2 1 2 1 3 1 4 1 1 5 2 1 3 3 3 4 

40 5 4 10
14 14 15 13 13 14 13 14 11 16 15 15 11 13 8 15 15 16 15 12 8 10 16 15 15 12 17 13 13 15 12 14 11 15 12 13 11 14 17 13 
1 2 3 4 5 3 1 2 2 4 3 2 2 1 1 2 3 4 4 2 2 5 1 2 5 3 5 4 5 5 1 2 1 4 1 4 5 4 1 4 

40 5 5 1
28 16 21 29 21 16 18 17 22 24 13 22 23 18 26 19 18 23 21 20 23 16 22 19 20 29 21 20 28 23 22 25 17 19 19 24 24 19 17 18 
1 2 3 4 5 5 5 1 5 4 2 3 2 5 2 3 2 1 1 1 4 5 4 2 5 4 3 2 1 4 2 1 1 1 4 2 5 3 3 3 

40 5 5 2
19 21 24 19 28 25 18 20 22 18 27 15 23 17 18 16 18 19 20 18 17 21 15 26 25 22 21 23 23 21 16 20 26 23 19 23 27 24 18 18 
1 2 3 4 5 3 2 1 4 4 1 5 2 1 2 3 4 2 3 3 3 1 4 2 4 1 4 3 5 3 5 1 1 4 2 2 1 2 1 1 

40 5 5 3
23 22 21 24 29 21 20 22 19 20 25 20 25 16 21 21 21 21 18 16 19 22 16 21 28 25 24 21 16 20 19 25 19 24 27 12 23 19 18 20 
1 2 3 4 5 5 1 2 2 3 2 4 4 1 1 5 5 1 3 3 4 1 2 3 4 2 1 5 4 3 2 1 3 2 4 5 2 3 5 3 

40 5 5 4
19 19 21 20 15 22 17 18 24 22 19 23 27 20 20 21 22 24 20 25 23 22 20 15 23 28 24 17 18 21 20 22 16 18 26 22 26 19 26 18 
1 2 3 4 5 2 1 4 4 2 4 4 1 4 5 1 1 2 1 1 5 3 3 5 3 3 5 3 5 4 4 2 5 4 3 2 3 2 3 1 

40 5 5 5
20 16 23 21 22 20 22 16 23 26 20 24 21 20 22 18 18 26 20 19 20 23 22 24 20 22 21 24 24 19 21 16 23 22 21 20 20 23 25 19 
1 2 3 4 5 4 1 4 3 3 4 5 3 1 4 4 4 4 5 4 1 1 2 2 4 1 2 3 3 2 3 4 1 2 1 5 2 3 5 2 

40 5 5 6
24 21 21 20 19 22 19 19 23 20 22 18 18 18 23 23 24 25 26 17 20 25 22 22 23 15 20 19 25 22 22 22 18 24 18 23 17 24 24 15 
1 2 3 4 5 1 2 3 2 3 2 3 1 5 3 5 1 1 3 2 5 2 3 5 2 1 1 4 3 3 3 4 3 2 4 3 1 3 3 1 

40 5 5 7
18 22 16 24 19 28 25 25 20 27 20 20 18 20 19 18 17 25 18 25 16 23 25 24 19 29 25 21 22 19 22 21 25 20 17 23 21 18 19 25 
1 2 3 4 5 3 1 3 2 4 5 3 2 1 1 3 1 3 3 1 2 3 4 3 4 2 3 5 1 1 1 5 2 1 3 2 5 2 3 2 

40 5 5 8
19 19 24 19 23 19 25 19 23 23 19 21 21 22 23 23 25 15 16 25 26 21 24 18 18 15 18 18 26 22 20 20 24 19 19 24 22 23 18 25 
1 2 3 4 5 5 5 3 1 4 3 1 5 1 5 5 2 2 2 2 5 2 3 4 3 2 5 4 3 1 2 5 5 1 4 3 5 1 2 4 

40 5 5 9
26 21 19 22 21 22 17 22 22 20 25 22 24 20 26 19 20 23 22 17 19 19 24 21 16 29 17 24 20 23 19 18 24 23 21 21 23 16 24 20 
1 2 3 4 5 2 2 1 4 2 4 4 4 4 5 3 3 5 4 1 2 4 5 4 1 2 1 1 5 2 5 2 2 1 3 1 4 2 5 3 

40 5 5 10
19 24 24 24 24 21 21 19 22 18 20 20 20 25 19 15 24 19 22 15 17 25 24 21 17 21 16 17 20 21 20 22 22 18 15 23 22 20 20 23 
1 2 3 4 5 5 4 1 5 1 4 4 1 3 5 2 5 1 1 5 2 3 4 4 1 1 1 5 2 5 4 4 2 3 3 3 4 5 3 5 

40 7 1 1
14 2 10 8 12 3 9 5 4 1 4 15 12 8 15 12 15 4 11 1 6 1 5 1 8 5 4 11 4 1 13 5 1 13 5 6 12 10 9 12 
1 2 3 4 5 6 7 7 3 3 5 2 6 4 3 7 2 6 6 6 2 5 7 6 3 5 4 6 1 6 2 3 6 6 1 4 3 1 1 4 

40 7 1 2
1 4 8 11 8 9 5 2 12 10 10 1 2 3 7 2 2 10 10 10 1 1 2 4 4 8 1 7 9 9 8 15 4 1 2 5 6 11 12 5 
1 2 3 4 5 6 7 1 1 4 5 1 5 1 7 1 3 7 5 4 7 5 4 3 1 2 1 4 1 4 4 1 2 7 2 3 7 5 6 1 

40 7 1 3
4 15 11 15 2 10 6 12 13 14 12 9 10 6 6 11 9 6 10 7 3 8 15 13 9 4 15 4 13 14 12 5 11 4 5 15 11 6 8 3 
1 2 3 4 5 6 7 2 7 3 6 1 7 4 1 5 5 1 7 4 7 2 1 5 3 2 1 2 4 7 2 7 2 1 4 7 1 1 1 4 

40 7 1 4
6 1 14 11 5 10 14 3 10 6 3 8 13 11 9 1 14 3 9 7 12 5 12 13 15 12 6 5 13 7 12 3 15 1 11 15 11 8 14 5 
1 2 3 4 5 6 7 3 7 2 7 3 5 3 6 7 2 1 6 3 6 5 3 1 4 5 3 6 1 6 2 5 7 3 3 3 6 7 5 5 

40 7 1 5
8 14 6 15 1 8 6 14 13 14 4 14 2 1 11 13 9 15 2 6 1 8 1 14 8 12 10 12 6 4 14 6 1 11 6 11 2 12 5 15 
1 2 3 4 5 6 7 4 5 7 5 1 4 7 3 4 4 6 4 4 6 1 4 3 4 1 3 7 7 2 2 3 4 5 4 7 3 3 1 5 

40 7 1 6
10 3 8 7 14 3 1 9 9 7 15 13 15 4 8 5 13 1 5 10 14 3 2 12 14 6 3 8 8 13 4 14 14 4 2 14 7 1 8 12 
1 2 3 4 5 6 7 5 7 3 4 2 6 4 2 5 5 4 2 1 7 3 1 5 5 1 5 4 1 2 7 5 7 2 4 1 2 3 4 4 

40 7 1 7
12 4 2 6 2 8 1 4 14 2 5 3 15 1 12 13 15 3 1 5 10 10 9 10 10 9 5 12 10 3 12 15 15 11 15 12 10 15 14 9 
1 2 3 4 5 6 7 6 4 4 3 2 2 6 1 3 5 7 5 4 3 6 1 1 6 7 2 5 7 1 5 7 2 5 5 5 6 1 7 4 

40 7 1 8
14 15 11 3 3 4 9 1 6 14 9 12 13 10 2 10 2 9 12 10 1 9 10 1 14 3 13 8 12 9 11 6 6 11 9 12 6 13 1 15 
1 2 3 4 5 6 7 7 7 6 7 2 1 2 7 7 6 3 7 4 5 7 2 7 4 7 5 1 2 3 4 6 6 3 3 3 6 2 1 2 

40 7 1 9
1 1 14 9 7 5 1 7 6 8 2 15 10 8 15 2 5 8 12 15 2 9 13 1 2 2 7 13 11 4 3 2 9 8 11 11 12 3 1 3 
1 2 3 4 5 6 7 1 3 5 6 1 6 2 3 6 1 4 5 7 6 5 5 2 3 4 7 1 1 5 6 5 1 5 1 5 4 5 6 3 

40 7 1 10
3 3 7 14 2 6 1 2 10 2 12 5 9 10 9 8 6 12 14 9 8 4 13 4 3 7 13 12 13 3 4 6 13 15 8 12 13 14 5 4 
1 2 3 4 5 6 7 2 6 2 4 2 6 1 4 5 5 3 6 1 2 6 2 6 5 6 6 7 3 1 4 6 2 3 3 7 6 5 6 6 

40 7 2 1
13 16 15 18 16 11 15 17 11 13 13 11 19 15 12 20 11 13 19 14 12 11 11 18 19 13 11 11 14 12 17 17 13 11 12 17 19 17 18 13 
1 2 3 4 5 6 7 3 5 3 7 7 2 6 5 4 3 1 3 6 5 7 2 4 7 7 3 3 3 6 3 3 6 6 6 7 7 7 4 5 

40 7 2 2
15 19 17 12 16 19 11 10 11 13 10 14 15 20 10 19 13 12 10 15 19 11 15 17 20 12 18 10 19 18 14 13 20 11 18 17 11 10 15 13 
1 2 3 4 5 6 7 4 4 2 7 3 1 3 4 7 4 6 2 5 7 3 2 7 7 2 7 2 1 4 3 2 3 1 1 7 6 4 2 3 

40 7 2 3
16 18 13 14 15 19 20 11 18 14 14 11 17 19 20 11 16 17 20 11 20 14 13 14 17 12 13 14 20 19 18 11 18 12 14 16 17 18 20 15 
1 2 3 4 5 6 7 5 7 4 6 4 6 2 4 7 3 1 4 3 2 6 2 1 4 7 5 7 3 2 7 2 6 1 1 6 6 2 3 5 

40 7 2 4
18 17 19 14 16 19 16 11 17 10 19 13 10 19 18 16 16 13 16 14 12 13 11 18 13 11 16 20 14 19 20 14 18 16 20 19 20 10 10 12 
1 2 3 4 5 6 7 6 1 5 7 6 7 7 7 5 2 2 2 5 3 3 2 5 1 3 4 6 3 2 5 6 3 5 1 7 7 6 5 7 

40 7 2 5
19 12 14 14 18 17 10 16 12 18 13 18 12 20 15 18 16 16 19 12 15 10 17 16 12 13 17 18 18 12 20 16 11 10 10 11 15 19 10 12 
1 2 3 4 5 6 7 7 3 1 5 6 7 1 1 5 7 6 2 5 4 7 1 2 2 7 3 6 1 2 4 1 4 3 3 7 7 1 5 3 

40 7 2 6
20 13 10 17 13 15 14 10 12 11 12 13 14 17 10 16 20 14 19 12 19 16 10 18 11 17 18 19 13 11 11 14 16 19 20 12 12 10 17 20 
1 2 3 4 5 6 7 7 5 4 3 1 7 5 7 2 5 7 1 7 7 5 7 4 6 1 7 1 7 3 1 3 7 2 7 4 4 4 7 3 

40 7 2 7
10 16 19 12 11 11 17 16 14 20 15 16 18 18 19 17 11 16 11 18 20 16 20 10 18 12 16 10 15 10 17 16 15 16 14 15 13 15 10 13 
1 2 3 4 5 6 7 1 5 4 1 5 7 7 1 7 1 6 5 7 6 4 5 1 2 1 7 4 5 1 1 7 7 7 2 1 4 2 4 5 

40 7 2 8
11 12 10 18 13 13 16 16 20 20 15 13 18 14 12 16 20 16 13 19 15 18 14 13 16 20 10 17 14 19 14 11 12 19 12 11 10 12 18 13 
1 2 3 4 5 6 7 2 4 6 7 2 4 5 2 1 1 6 4 1 7 5 4 6 3 7 2 4 6 1 6 6 2 7 2 3 3 1 4 5 

40 7 2 9
12 19 20 10 11 15 15 17 19 15 19 12 15 13 20 10 19 15 10 10 10 16 15 10 17 14 15 16 11 19 11 10 12 14 19 11 20 16 10 19 
1 2 3 4 5 6 7 3 3 6 3 3 5 7 7 1 1 4 4 6 7 4 5 6 5 7 7 7 6 1 6 3 1 5 2 1 1 4 4 5 

40 7 2 10
14 15 18 19 17 20 12 18 14 18 13 20 17 16 15 10 14 17 19 11 12 20 10 12 13 16 11 17 20 12 17 11 13 15 18 14 15 13 19 14 
1 2 3 4 5 6 7 4 2 2 7 7 6 7 6 5 3 3 6 2 2 7 6 2 6 1 3 2 1 2 7 2 6 7 5 5 1 6 7 5 

40 7 3 1
24 24 21 27 25 16 18 19 20 18 17 30 24 25 21 20 26 23 30 23 25 21 21 28 18 29 25 22 22 20 25 16 19 24 19 16 29 25 21 24 
1 2 3 4 5 6 7 5 6 7 3 3 1 6 7 1 7 5 6 2 5 2 1 6 7 1 3 2 3 2 6 6 2 4 6 6 4 7 5 4 

40 7 3 2
25 30 16 15 25 29 30 18 21 15 23 25 26 23 18 29 18 28 21 30 30 16 26 17 23 25 29 25 16 30 22 30 25 19 23 20 28 29 17 25 
1 2 3 4 5 6 7 5 7 6 4 7 3 1 6 3 4 4 2 7 5 7 6 3 2 7 6 7 3 5 6 5 5 7 1 1 6 6 1 2 

40 7 3 3
27 24 22 29 27 18 23 16 27 16 26 26 28 16 22 20 15 24 19 27 29 29 17 26 21 27 21 24 29 28 16 24 25 16 26 19 21 18 22 30 
1 2 3 4 5 6 7 6 4 5 4 6 2 2 5 2 3 2 6 2 1 4 6 2 7 3 6 4 5 7 7 3 2 6 4 4 4 4 6 5 

40 7 3 4
29 24 15 27 28 25 18 23 21 28 18 25 22 22 29 29 30 28 19 27 28 16 26 15 17 27 16 18 29 15 27 28 17 28 24 15 28 20 15 23 
1 2 3 4 5 6 7 7 6 7 5 5 2 1 2 7 3 7 4 3 2 7 3 7 3 2 7 1 1 7 5 3 4 7 6 7 3 2 4 1 

40 7 3 5
16 26 23 22 27 18 16 25 17 22 16 24 30 26 17 30 30 25 22 26 20 18 22 17 21 28 26 18 29 20 23 19 17 16 23 27 21 28 16 28 
1 2 3 4 5 6 7 2 1 3 6 6 2 4 1 6 6 5 2 4 3 2 7 1 6 1 3 5 7 2 7 3 6 5 1 5 6 7 3 6 

40 7 3 6
18 23 24 17 24 15 15 24 27 21 28 23 19 23 27 27 29 19 22 27 30 30 22 16 30 25 24 28 22 23 28 24 16 22 30 21 29 17 30 22 
1 2 3 4 5 6 7 3 5 1 4 2 3 3 3 5 3 6 7 2 2 2 6 7 6 4 6 6 2 2 6 1 6 5 1 7 3 6 7 3 

40 7 3 7
21 18 20 24 26 18 28 19 16 27 15 29 22 17 27 24 22 15 29 16 16 24 22 21 28 16 27 18 29 18 20 15 16 25 25 23 16 30 29 28 
1 2 3 4 5 6 7 4 2 6 4 3 5 1 4 3 7 7 5 4 5 2 5 3 2 2 5 2 4 6 5 7 5 2 6 4 5 7 7 6 

40 7 3 8
22 25 21 17 15 26 15 23 30 15 21 20 22 29 16 18 28 26 17 26 23 20 26 23 26 28 26 22 16 24 30 22 29 20 30 17 27 22 28 30 
1 2 3 4 5 6 7 4 6 5 6 2 5 1 7 3 5 5 2 1 4 1 1 1 6 1 2 6 5 6 2 3 6 6 2 3 3 5 4 1 

40 7 3 9
24 19 23 26 15 20 23 23 20 21 15 19 25 19 30 29 18 18 30 30 24 29 23 23 28 19 15 18 30 17 30 27 27 16 16 23 25 28 22 22 
1 2 3 4 5 6 7 5 3 7 7 2 3 3 6 4 7 3 1 6 3 2 2 5 7 4 7 6 6 2 5 6 2 7 1 1 6 2 1 3 

40 7 3 10
26 24 30 27 25 24 26 29 26 28 17 24 22 21 22 28 19 16 18 21 24 23 27 24 21 25 20 21 16 19 17 17 22 15 30 24 27 30 20 19 
1 2 3 4 5 6 7 6 1 6 3 6 2 3 6 7 6 6 5 3 5 5 2 5 4 1 7 5 7 5 6 1 2 2 5 2 4 2 2 1 

40 7 4 1
12 8 11 18 14 13 14 15 10 13 14 14 15 11 16 14 9 13 14 14 15 15 14 14 17 11 16 12 11 13 10 14 11 16 12 15 13 13 14 15 
1 2 3 4 5 6 7 3 4 2 1 1 2 6 2 3 1 1 7 1 3 2 1 4 7 5 4 2 3 2 2 1 7 1 2 2 2 1 2 5 

40 7 4 2
14 17 11 13 18 14 14 14 10 15 16 16 13 16 15 17 16 10 12 14 13 16 12 10 15 17 13 12 8 13 13 11 15 12 18 9 12 11 12 17 
1 2 3 4 5 6 7 6 1 4 4 1 4 5 5 2 4 3 7 1 7 3 6 3 4 6 3 4 6 7 4 6 5 7 1 1 3 4 1 1 

40 7 4 3
15 9 14 8 16 12 11 15 13 15 15 14 12 13 18 14 16 13 13 13 12 17 12 13 12 17 15 14 11 18 18 7 14 13 10 10 10 10 16 16 
1 2 3 4 5 6 7 2 2 7 6 7 1 2 2 5 3 4 5 2 7 7 6 1 4 5 3 7 1 6 1 1 7 1 5 7 7 4 4 6 

40 7 4 4
13 12 9 14 16 11 9 15 13 12 13 19 11 14 12 13 12 16 14 10 12 14 11 12 19 13 12 13 15 13 11 11 13 14 10 17 9 14 7 14 
1 2 3 4 5 6 7 5 1 1 5 6 5 2 6 5 1 6 7 4 2 3 6 4 5 6 2 5 7 2 6 1 3 6 5 1 3 5 4 7 

40 7 4 5
11 13 13 14 12 13 15 12 11 17 10 17 14 17 16 17 11 15 16 12 13 13 13 12 12 12 13 13 18 19 13 14 11 12 16 15 15 11 12 16 
1 2 3 4 5 6 7 7 3 2 6 2 4 4 5 2 6 3 3 3 7 5 5 1 2 2 7 2 1 7 2 4 1 2 1 3 3 5 1 1 

40 7 4 6
13 16 15 16 7 13 8 12 15 12 15 14 16 12 12 10 14 14 13 15 13 18 9 13 10 11 13 16 13 7 12 13 15 13 13 14 12 20 11 12 
1 2 3 4 5 6 7 4 5 4 2 7 7 3 7 4 3 5 6 4 6 5 4 5 4 4 3 3 3 1 2 7 7 1 1 7 2 1 5 1 

40 7 4 7
14 20 14 10 13 13 12 12 11 11 17 13 14 16 12 16 14 13 8 12 8 13 13 10 11 13 13 17 13 17 17 9 15 15 13 14 15 14 14 14 
1 2 3 4 5 6 7 1 5 6 2 5 4 6 7 4 4 7 7 2 3 3 2 4 6 5 3 7 2 4 7 2 1 3 4 2 5 7 6 7 

40 7 4 8
12 15 15 11 17 9 11 13 16 14 9 17 13 19 10 17 14 14 14 14 10 12 8 16 16 13 14 15 18 10 10 20 13 12 12 14 10 16 10 13 
1 2 3 4 5 6 7 4 5 7 4 4 3 2 3 4 6 1 6 5 6 5 5 3 3 6 3 1 2 6 2 6 7 4 6 6 3 6 6 3 

40 7 4 9
15 11 12 12 10 18 12 11 18 12 13 11 13 17 12 14 12 17 10 12 11 16 15 13 13 14 17 16 14 12 15 15 12 10 12 10 12 9 14 15 
1 2 3 4 5 6 7 7 6 6 7 4 7 7 5 1 4 4 1 3 2 6 6 1 6 4 2 2 5 1 7 6 4 5 4 5 4 3 4 6 

40 7 4 10
17 14 13 8 11 11 14 11 17 12 17 17 10 17 11 18 14 13 11 15 16 14 10 7 9 14 16 14 15 14 17 12 14 16 19 14 14 13 12 11 
1 2 3 4 5 6 7 3 1 6 1 4 1 4 4 4 1 3 4 2 2 7 1 3 4 6 4 1 5 3 7 2 4 5 2 2 3 2 6 4 

40 7 5 1
21 19 24 22 23 20 27 19 24 18 18 20 16 25 26 23 22 17 15 17 24 21 22 22 23 21 29 17 23 23 22 21 23 21 21 21 22 17 21 28 
1 2 3 4 5 6 7 6 7 7 2 4 6 4 1 6 4 3 6 1 4 2 2 5 6 7 2 2 1 7 3 1 7 3 4 7 7 5 5 7 

40 7 5 2
20 19 15 19 26 20 20 22 17 24 15 19 23 20 24 25 20 20 21 21 18 23 22 22 22 18 18 20 22 20 19 22 18 20 20 22 14 22 23 23 
1 2 3 4 5 6 7 2 7 1 4 2 7 1 1 7 1 4 5 6 3 4 4 2 3 7 6 2 7 7 2 4 2 3 6 1 1 6 2 4 

40 7 5 3
22 23 22 24 21 17 18 21 21 16 24 21 20 21 18 14 19 19 18 18 18 26 25 20 22 20 24 20 21 19 13 22 26 22 17 25 25 15 18 22 
1 2 3 4 5 6 7 5 1 5 4 4 5 1 3 2 2 1 7 4 2 1 1 7 7 2 1 2 4 1 1 5 7 4 6 5 6 3 6 3 

40 7 5 4
17 20 22 19 26 20 25 18 21 21 19 20 20 22 20 18 23 20 28 24 19 18 27 25 26 21 27 18 20 25 17 19 19 22 20 20 17 22 20 21 
1 2 3 4 5 6 7 1 5 4 5 5 1 7 2 3 4 2 5 6 3 2 1 7 7 1 1 3 4 5 1 1 3 6 1 7 1 4 6 3 

40 7 5 5
15 21 14 19 15 18 23 22 21 21 19 20 24 16 24 20 20 16 23 23 18 21 19 20 25 26 22 23 20 25 23 16 21 19 16 22 26 21 18 19 
1 2 3 4 5 6 7 4 5 4 2 4 5 7 7 3 6 1 7 1 6 1 1 7 6 3 2 1 3 2 5 4 4 4 6 6 1 4 2 1 

40 7 5 6
26 18 23 24 19 20 22 19 20 25 24 24 19 23 21 17 23 22 20 23 20 20 22 17 18 23 20 22 19 22 17 20 27 20 26 26 23 15 21 21 
1 2 3 4 5 6 7 7 5 5 2 3 6 5 3 1 3 2 3 4 5 2 2 1 7 7 4 7 4 5 3 2 4 6 5 5 6 5 6 6 

40 7 5 7
23 20 20 25 21 20 27 18 20 18 19 20 22 22 13 20 20 17 18 17 27 17 22 22 23 20 23 22 22 17 20 20 21 23 19 18 19 24 22 18 
1 2 3 4 5 6 7 4 4 3 7 5 3 1 4 6 4 7 5 6 3 6 6 5 3 4 7 3 3 1 1 5 1 1 2 4 3 4 1 3 

40 7 5 8
25 21 18 24 20 22 23 25 27 22 19 20 19 22 21 19 22 15 18 23 21 21 20 25 23 25 14 19 20 25 20 21 24 20 20 21 25 17 23 19 
1 2 3 4 5 6 7 6 6 2 6 6 3 4 4 6 5 3 2 5 5 7 2 4 6 5 2 3 4 1 4 4 5 7 5 4 6 7 4 5 

40 7 5 9
24 21 20 24 21 20 15 16 22 23 20 22 29 19 24 23 22 19 22 20 21 21 19 24 22 21 22 29 25 23 20 21 24 20 18 20 14 17 19 20 
1 2 3 4 5 6 7 4 6 2 2 4 4 3 3 3 5 4 1 2 4 5 1 4 1 4 3 1 4 1 7 7 7 1 5 3 6 1 4 3 

40 7 5 10
24 28 22 18 21 15 21 20 23 19 15 23 19 17 25 17 23 25 18 21 21 25 18 18 23 20 23 22 21 22 23 22 21 22 20 23 20 18 20 22 
1 2 3 4 5 6 7 1 3 1 5 7 6 5 7 3 6 4 4 3 4 2 2 6 3 2 7 6 1 7 3 7 5 5 5 6 2 7 7 5 

40 8 1 1
3 3 5 14 3 2 9 6 3 2 14 10 15 6 10 2 9 11 10 12 11 7 15 8 14 11 15 12 2 2 2 11 10 3 5 12 9 15 5 13 
1 2 3 4 5 6 7 8 2 3 2 3 2 3 1 8 4 1 7 6 3 5 7 4 2 5 7 2 7 6 1 4 2 1 5 6 2 5 4 7 

40 8 1 2
5 14 2 10 10 14 13 12 11 7 6 14 2 2 9 7 10 11 8 8 12 12 8 3 5 7 4 15 14 14 4 9 5 6 13 1 4 1 5 13 
1 2 3 4 5 6 7 8 4 5 4 4 5 3 2 5 7 7 6 7 8 2 3 5 8 8 8 5 3 8 7 6 7 7 5 3 5 7 7 1 

40 8 1 3
8 14 3 7 4 7 14 9 5 13 6 14 4 7 3 10 8 5 11 6 2 8 10 15 11 5 3 5 1 14 12 11 10 15 11 10 9 7 15 5 
1 2 3 4 5 6 7 8 5 3 5 4 2 1 4 7 7 3 2 1 1 8 1 7 4 4 6 3 5 1 8 6 7 6 8 5 5 8 8 2 

40 8 1 4
10 11 5 2 9 9 11 13 6 13 8 9 4 5 1 12 6 6 1 8 4 2 9 10 14 4 10 14 15 13 10 8 10 4 1 5 11 14 4 3 
1 2 3 4 5 6 7 8 6 4 8 7 7 2 8 6 5 5 4 1 7 6 6 3 8 4 1 2 5 2 8 6 7 1 8 7 4 3 2 2 

40 8 1 5
12 3 6 6 13 6 1 12 13 12 4 11 1 15 13 3 1 4 2 2 14 2 4 1 10 9 3 6 3 3 8 8 4 15 6 6 9 15 4 3 
1 2 3 4 5 6 7 8 7 8 5 2 6 2 7 1 4 4 8 6 4 6 4 4 5 7 8 5 5 1 7 4 2 3 4 5 1 4 8 3 

40 8 1 6
15 11 5 10 14 12 15 15 11 5 15 9 12 8 10 2 2 1 2 9 5 4 9 7 15 7 15 12 8 2 15 13 11 6 4 13 6 3 14 7 
1 2 3 4 5 6 7 8 1 4 4 5 7 5 3 4 5 6 4 1 5 3 1 8 2 2 5 7 5 8 8 5 8 2 2 1 5 1 8 7 

40 8 1 7
2 12 5 3 13 1 14 3 6 6 8 12 6 14 12 1 11 4 12 1 6 4 11 8 11 13 6 14 1 2 7 14 5 7 10 12 8 12 2 1 
1 2 3 4 5 6 7 8 2 7 2 6 2 6 4 2 7 1 5 7 8 3 3 7 4 3 7 2 6 5 7 4 4 2 6 5 1 6 6 5 

40 8 1 8
5 14 10 9 14 9 7 4 6 14 11 3 5 1 12 6 5 6 3 7 8 13 1 8 13 8 6 1 4 9 1 6 9 12 13 6 1 13 10 7 
1 2 3 4 5 6 7 8 3 5 2 3 8 4 5 5 8 8 4 8 8 2 6 3 6 2 1 8 7 1 8 3 2 3 5 4 4 2 5 3 

40 8 1 9
7 1 1 4 6 12 8 15 11 8 4 7 2 4 13 2 5 11 15 4 9 1 13 13 7 7 6 2 14 2 5 4 8 2 14 2 15 4 5 8 
1 2 3 4 5 6 7 8 5 4 7 7 3 7 6 7 7 7 4 6 3 2 4 3 2 5 4 8 1 7 1 7 3 6 2 5 8 8 6 1 

40 8 1 10
9 6 2 12 10 4 1 15 5 9 8 5 11 15 7 3 7 5 8 13 13 13 8 15 5 3 3 7 8 9 2 13 11 1 8 11 11 6 7 6 
1 2 3 4 5 6 7 8 6 7 2 8 5 5 8 1 6 8 5 5 8 8 4 4 3 3 6 7 1 1 1 7 7 6 5 7 7 1 5 8 

40 8 2 1
18 13 12 11 17 20 11 18 20 10 11 13 20 20 17 15 14 17 13 18 14 13 11 14 14 19 18 10 17 20 11 18 19 17 13 11 11 20 11 16 
1 2 3 4 5 6 7 8 7 2 7 6 5 4 3 1 5 6 1 4 1 1 2 1 6 6 4 3 6 6 5 1 5 1 2 3 3 5 3 4 

40 8 2 2
19 13 20 17 11 13 10 12 19 16 15 14 19 18 12 20 19 14 10 12 11 16 20 16 20 10 11 12 13 14 16 16 17 19 19 16 17 14 17 14 
1 2 3 4 5 6 7 8 8 6 6 3 7 5 7 6 5 4 7 7 1 8 1 8 3 3 4 6 6 1 7 1 8 4 4 5 1 7 2 2 

40 8 2 3
11 12 15 13 13 14 10 10 10 12 15 17 17 20 13 12 13 13 18 10 18 19 16 11 14 13 10 15 18 17 20 19 11 19 18 19 11 11 15 17 
1 2 3 4 5 6 7 8 2 5 7 6 4 8 3 4 7 2 8 8 1 1 5 7 8 8 3 3 4 1 2 6 2 3 4 6 6 3 3 7 

40 8 2 4
12 11 10 12 11 14 12 14 11 12 15 15 14 20 19 18 10 16 10 12 19 18 18 17 19 16 14 14 17 14 20 13 12 17 20 17 19 10 15 19 
1 2 3 4 5 6 7 8 3 8 5 3 6 8 1 7 1 5 7 1 8 7 1 1 8 8 4 5 1 7 3 6 2 6 4 8 6 1 2 8 

40 8 2 5
14 14 18 12 10 17 17 14 10 10 13 14 17 14 20 18 17 16 11 20 10 10 11 11 10 17 16 14 13 15 17 13 10 17 10 14 12 14 16 20 
1 2 3 4 5 6 7 8 5 2 2 4 5 4 6 1 1 3 7 6 7 1 5 4 7 1 6 1 3 2 8 5 1 4 4 2 6 6 8 1 

40 8 2 6
16 12 16 20 19 10 18 17 12 12 18 16 12 12 15 18 16 17 17 16 10 18 15 19 17 10 17 10 14 20 11 12 17 15 20 17 14 19 12 18 
1 2 3 4 5 6 7 8 6 8 6 5 7 8 1 5 4 4 7 4 8 8 8 6 5 3 8 5 1 3 1 2 7 6 4 7 7 3 7 1 

40 8 2 7
18 17 17 12 19 10 16 11 15 18 15 19 11 10 15 10 18 16 17 20 18 14 19 18 15 16 16 15 12 19 12 20 10 19 10 10 16 11 19 19 
1 2 3 4 5 6 7 8 7 6 4 1 6 3 4 7 4 4 1 8 2 7 2 4 6 2 4 6 2 6 6 1 7 3 1 1 8 4 4 3 

40 8 2 8
19 18 20 17 10 18 13 17 17 10 13 12 12 17 19 12 13 11 18 17 13 18 20 10 19 18 10 19 18 15 20 15 17 20 19 10 20 17 18 17 
1 2 3 4 5 6 7 8 8 3 1 7 3 2 4 1 1 5 7 3 1 7 2 7 4 3 4 5 4 3 3 6 2 3 4 3 8 3 8 3 

40 8 2 9
10 17 11 13 11 13 13 17 12 12 12 13 14 19 13 20 13 19 20 19 19 16 17 12 16 19 12 13 10 15 19 16 13 13 13 19 10 18 11 17 
1 2 3 4 5 6 7 8 2 1 5 1 1 7 8 4 3 6 3 7 5 8 5 8 4 3 2 7 1 1 5 8 7 8 1 1 3 1 8 4 

40 8 2 10
12 11 10 13 11 16 13 14 17 19 12 16 16 20 15 18 16 20 12 13 10 17 16 16 20 15 11 12 10 19 12 12 17 18 13 11 13 10 14 14 
1 2 3 4 5 6 7 8 3 6 6 6 4 7 8 3 7 5 5 5 3 8 2 7 6 6 7 6 6 3 5 4 2 3 5 7 8 4 3 6 

40 8 3 1
20 19 29 28 23 29 30 28 30 26 29 25 24 18 15 24 26 15 17 27 30 22 23 24 16 27 16 28 24 27 30 23 17 30 29 22 29 19 23 23 
1 2 3 4 5 6 7 8 4 4 4 4 4 7 7 5 7 2 2 5 5 6 3 6 3 8 5 3 8 1 4 6 8 7 1 7 1 7 2 2 

40 8 3 2
23 19 26 20 29 16 27 29 25 23 27 27 20 22 19 16 16 19 19 29 18 30 24 24 21 21 29 26 29 16 18 19 24 19 30 24 24 20 27 16 
1 2 3 4 5 6 7 8 5 4 6 7 7 4 1 2 3 1 5 4 1 3 5 4 4 1 2 6 1 2 2 6 7 1 3 2 8 2 5 8 

40 8 3 3
26 24 28 18 30 23 18 18 20 19 18 29 21 30 16 15 16 19 28 18 22 28 25 24 20 23 30 17 16 28 22 23 28 27 16 20 17 27 23 28 
1 2 3 4 5 6 7 8 7 5 7 6 3 7 7 6 2 8 2 4 1 5 7 2 1 5 8 2 2 6 6 8 5 4 4 7 6 4 2 6 

40 8 3 4
28 18 15 22 18 19 19 18 18 23 18 15 19 15 27 28 22 22 15 26 20 20 22 28 24 15 15 17 18 24 25 16 17 22 22 18 15 25 17 17 
1 2 3 4 5 6 7 8 8 4 8 3 3 2 1 5 8 5 3 2 1 6 8 2 4 6 3 1 3 1 3 2 7 5 3 3 3 7 2 2 

40 8 3 5
15 19 30 25 25 20 28 22 17 18 23 27 20 22 23 30 25 18 25 26 20 24 23 22 18 28 27 18 23 27 23 26 29 22 23 26 16 25 17 26 
1 2 3 4 5 6 7 8 1 5 4 6 1 2 4 6 5 6 8 6 4 2 4 2 7 1 2 4 6 6 8 8 2 6 1 5 2 1 7 2 

40 8 3 6
17 30 26 27 26 20 27 26 15 25 30 23 29 25 30 25 22 20 21 15 19 17 15 26 17 15 16 15 26 15 15 22 26 27 20 24 27 23 26 23 
1 2 3 4 5 6 7 8 3 7 1 8 1 6 2 7 4 3 8 8 6 8 3 4 6 1 4 6 5 1 1 8 3 2 8 6 2 4 8 4 

40 8 3 7
20 27 19 30 27 29 22 15 17 17 20 28 26 23 20 19 26 16 30 27 22 22 21 23 22 18 20 22 24 28 20 19 26 16 22 27 15 23 18 16 
1 2 3 4 5 6 7 8 4 6 6 7 3 1 3 5 1 3 3 3 1 1 1 3 3 7 1 8 1 7 2 3 3 5 7 4 4 8 5 3 

40 8 3 8
22 19 26 27 27 17 30 27 25 28 29 18 26 20 27 25 29 19 27 22 28 24 30 19 27 30 29 29 25 20 21 20 30 16 20 15 30 21 19 28 
1 2 3 4 5 6 7 8 5 7 2 4 2 6 8 5 1 8 3 7 2 7 4 3 1 6 4 2 7 6 1 7 5 4 8 7 2 2 4 8 

40 8 3 9
25 27 24 21 26 15 23 24 23 17 17 19 29 19 23 25 22 18 21 25 17 19 25 24 19 23 24 23 20 27 17 24 22 22 25 15 22 18 28 27 
1 2 3 4 5 6 7 8 6 5 2 5 1 6 6 8 2 7 7 4 1 1 6 3 7 8 2 3 6 4 5 7 1 5 6 1 1 6 7 8 

40 8 3 10
27 25 15 20 15 25 29 23 17 16 27 20 30 17 27 29 18 15 19 27 26 20 29 20 16 25 19 22 28 25 26 23 23 20 29 27 24 30 21 26 
1 2 3 4 5 6 7 8 8 1 1 5 4 5 7 2 2 4 4 8 5 1 5 7 2 5 1 6 4 6 4 4 8 1 1 8 7 4 6 1 

40 8 4 1
11 16 14 18 14 13 16 11 20 12 13 16 8 13 12 12 19 11 12 16 13 14 12 16 18 17 13 14 17 13 13 12 14 18 16 12 13 13 13 15 
1 2 3 4 5 6 7 8 4 7 5 6 4 7 6 1 4 1 5 2 5 1 7 7 3 2 3 6 4 4 7 8 7 2 2 8 4 6 4 7 

40 8 4 2
14 8 12 13 13 14 13 11 13 16 19 14 13 18 11 15 12 14 12 13 13 19 15 17 7 16 10 11 12 15 11 13 11 17 14 14 12 14 15 10 
1 2 3 4 5 6 7 8 8 5 5 3 7 3 2 6 7 8 5 2 7 6 2 8 5 3 3 4 5 6 7 7 7 4 7 7 2 6 1 7 

40 8 4 3
16 5 17 15 15 14 14 17 15 13 10 14 15 18 14 9 13 15 15 15 12 15 13 10 16 18 11 18 14 15 15 9 16 10 12 14 17 16 12 19 
1 2 3 4 5 6 7 8 4 2 8 4 3 6 6 6 1 4 1 4 2 4 7 3 1 6 4 3 5 2 8 6 6 3 2 4 1 1 4 5 

40 8 4 4
12 12 10 9 19 11 12 13 16 15 14 14 12 19 14 15 14 15 16 15 13 17 11 15 15 15 10 15 16 12 15 20 10 11 12 15 13 16 13 9 
1 2 3 4 5 6 7 8 8 6 4 2 5 3 7 7 3 6 1 1 3 2 8 7 6 1 7 8 1 4 3 7 8 3 2 7 7 4 3 5 

40 8 4 5
9 13 16 17 15 14 16 13 19 14 17 15 13 15 12 15 17 16 10 15 13 16 13 12 17 13 14 12 14 12 10 15 9 16 14 10 14 15 8 13 
1 2 3 4 5 6 7 8 4 3 6 1 8 6 2 6 2 1 6 5 1 5 7 5 8 6 3 4 8 1 5 7 6 6 8 4 5 6 8 4 

40 8 4 6
14 13 13 11 11 13 15 11 13 14 13 16 13 14 13 17 16 10 13 11 11 16 17 15 12 13 13 14 13 12 15 11 14 16 10 14 15 13 14 20 
1 2 3 4 5 6 7 8 7 3 1 2 5 4 8 2 8 5 4 3 6 6 8 8 1 2 3 2 7 7 6 2 2 3 8 6 8 3 3 2 

40 8 4 7
11 14 10 17 19 18 11 12 13 10 13 15 15 15 11 17 14 15 10 16 15 14 13 12 10 12 13 11 12 13 17 16 14 12 12 13 16 10 12 13 
1 2 3 4 5 6 7 8 3 4 4 7 6 5 2 3 4 1 8 1 2 1 6 4 7 5 4 1 8 2 7 6 5 3 4 2 5 8 8 5 

40 8 4 8
17 7 13 11 17 14 17 16 15 12 11 17 10 19 16 15 13 12 9 16 14 14 15 9 13 11 11 15 18 13 12 15 12 13 15 16 13 15 10 13 
1 2 3 4 5 6 7 8 7 6 5 3 8 2 7 5 5 8 3 5 5 8 3 6 7 5 1 3 6 4 1 6 8 3 7 8 5 5 8 5 

40 8 4 9
10 14 13 9 12 12 16 9 11 12 17 13 17 14 15 15 13 12 17 17 10 17 13 18 10 13 13 14 15 19 17 20 16 16 15 13 11 15 11 18 
1 2 3 4 5 6 7 8 4 7 6 4 5 4 7 5 4 5 7 2 8 7 7 1 5 5 2 1 6 8 8 2 7 2 2 4 7 7 3 1 

40 8 4 10
18 12 10 19 15 14 16 11 11 14 14 12 12 11 13 13 12 17 11 14 17 15 15 15 13 14 14 14 15 15 17 13 17 9 11 17 12 13 17 13 
1 2 3 4 5 6 7 8 8 3 7 8 1 3 4 7 7 8 8 1 7 1 3 5 3 8 4 2 2 6 3 4 3 7 2 7 1 1 4 8 

40 8 5 1
17 21 24 24 20 19 22 23 17 15 25 26 24 23 25 23 23 20 18 17 15 16 24 17 27 18 21 15 18 19 17 23 19 23 18 17 17 26 15 19 
1 2 3 4 5 6 7 8 3 6 4 7 8 7 6 6 4 5 5 4 3 2 3 3 7 4 7 2 3 5 2 7 8 3 2 4 1 5 1 1 

40 8 5 2
24 24 16 21 16 19 21 17 20 23 20 20 19 20 22 24 23 21 23 20 19 20 20 23 19 23 26 20 20 24 20 22 20 20 21 17 21 16 17 20 
1 2 3 4 5 6 7 8 6 8 6 7 4 5 3 2 5 1 4 6 3 5 8 3 2 6 3 5 1 7 8 2 6 5 8 4 3 4 6 3 

40 8 5 3
18 21 24 23 20 21 21 26 21 13 15 20 24 20 17 23 28 19 22 17 20 22 17 24 20 26 21 17 22 21 22 23 18 20 20 21 21 19 20 17 
1 2 3 4 5 6 7 8 2 6 8 5 3 4 4 2 5 3 7 7 3 4 5 5 8 8 6 6 4 3 6 3 1 3 7 1 1 2 4 3 

40 8 5 4
24 21 21 19 20 20 22 24 25 22 18 20 24 20 19 18 23 24 18 23 18 23 18 26 21 18 22 24 19 19 26 21 14 24 18 20 19 18 14 20 
1 2 3 4 5 6 7 8 6 4 6 5 6 4 6 2 8 5 2 5 6 7 8 3 3 5 2 3 8 7 8 6 6 2 2 3 5 5 5 1 

40 8 5 5
22 20 19 19 24 22 22 18 25 26 18 23 28 16 16 21 18 22 19 14 19 22 25 17 17 25 28 22 21 22 23 15 21 18 18 19 20 22 22 21 
1 2 3 4 5 6 7 8 1 6 5 4 3 7 4 7 2 2 5 3 1 6 1 4 7 7 5 1 6 5 1 1 3 5 7 1 5 1 8 2 

40 8 5 6
24 21 22 28 14 28 17 21 22 22 20 23 21 23 19 22 18 22 21 20 24 25 23 22 21 26 22 23 18 25 23 27 24 23 19 14 20 30 21 19 
1 2 3 4 5 6 7 8 4 4 4 1 8 2 6 7 1 8 8 7 3 6 5 4 2 4 4 2 6 3 6 8 5 7 8 4 3 7 7 6 

40 8 5 7
20 26 17 22 21 15 18 27 23 18 19 19 24 26 24 21 21 25 22 24 20 17 25 18 15 22 21 20 16 14 20 23 20 16 16 20 23 25 23 20 
1 2 3 4 5 6 7 8 8 5 8 3 8 3 1 5 1 2 2 2 3 5 4 7 7 6 8 3 2 6 2 5 4 3 7 2 1 1 5 1 

40 8 5 8
15 17 24 28 20 21 18 17 20 22 23 21 19 18 22 20 23 21 26 22 23 21 19 24 22 22 22 20 23 19 20 24 19 19 21 20 18 21 22 17 
1 2 3 4 5 6 7 8 4 2 5 8 1 5 1 1 5 6 3 2 2 2 3 4 2 6 8 2 6 7 4 1 7 2 7 8 1 4 1 3 

40 8 5 9
26 20 22 20 20 23 20 20 24 22 19 21 24 22 23 22 22 19 21 25 20 21 21 16 24 18 20 18 19 21 27 19 18 24 27 17 20 20 14 26 
1 2 3 4 5 6 7 8 7 3 2 6 3 7 7 4 6 1 1 4 1 4 5 5 5 7 2 8 5 4 3 3 5 7 2 2 3 5 5 6 

40 8 5 10
25 18 17 19 18 18 15 23 19 22 20 17 28 24 18 21 21 24 25 23 27 23 24 19 21 19 22 18 22 18 20 17 14 19 18 21 23 23 19 16 
1 2 3 4 5 6 7 8 2 5 3 1 2 8 1 3 4 3 4 4 4 3 1 3 5 7 8 8 6 4 8 5 5 1 3 2 7 7 3 3 

50 3 1 1
5 6 7 6 13 5 10 9 11 12 7 6 5 7 7 2 13 9 15 5 15 13 15 6 12 9 11 9 12 6 9 5 10 5 11 3 6 11 8 4 5 7 9 13 2 14 10 2 11 8 
1 2 3 2 2 2 1 2 3 3 3 3 1 1 3 1 3 3 2 2 3 2 1 1 2 2 2 2 1 1 1 1 3 1 2 2 2 2 1 3 2 2 3 2 3 2 1 2 3 2 

50 3 1 2
9 10 11 9 4 11 11 2 11 15 7 8 5 6 10 6 15 8 4 12 10 13 13 8 9 12 13 15 5 13 6 2 13 6 15 15 5 14 6 9 3 14 6 4 15 11 7 15 4 9 
1 2 3 2 1 2 1 1 3 2 2 3 1 3 1 2 2 1 2 2 3 3 2 2 3 3 1 1 3 1 3 3 1 2 2 2 1 1 1 1 1 2 1 1 2 3 3 3 1 2 

50 3 1 3
12 15 15 2 6 2 12 10 2 7 5 15 9 1 8 3 15 9 14 1 5 12 2 10 2 11 7 9 8 4 6 10 13 1 1 6 6 8 6 8 8 15 1 13 2 4 4 3 13 6 
1 2 3 3 3 1 1 3 1 3 2 2 1 1 3 2 3 2 2 3 2 3 3 3 2 1 2 2 2 2 1 3 1 3 3 3 2 2 3 1 2 3 1 3 1 3 3 3 1 1 

50 3 1 4
15 10 1 2 11 8 12 10 9 6 14 10 3 11 9 14 6 12 7 7 5 15 4 2 6 1 12 14 6 2 10 15 14 4 6 1 4 2 7 7 12 10 15 3 1 12 11 10 5 9 
1 2 3 1 3 2 1 1 3 1 2 1 1 2 3 1 3 3 1 2 1 1 1 2 2 2 3 1 2 1 1 2 2 2 1 3 2 2 3 3 3 2 2 3 1 3 3 3 3 3 

50 3 1 5
3 11 11 1 12 14 14 7 3 14 15 6 1 8 6 3 14 9 5 6 7 13 1 15 14 14 13 15 4 1 13 11 8 14 2 1 6 14 1 9 6 10 9 8 1 1 11 6 12 10 
1 2 3 1 2 3 2 1 3 1 2 2 3 3 2 2 2 2 1 1 2 1 1 3 1 1 3 3 3 2 1 2 3 2 1 3 3 3 3 3 2 2 3 3 1 2 3 2 1 2 

50 3 1 6
5 9 4 15 7 8 7 3 5 1 6 14 4 1 5 1 2 12 10 2 3 12 10 12 12 2 13 11 4 12 12 14 4 9 1 1 4 13 7 2 6 14 11 15 1 6 7 3 5 10 
1 2 3 2 2 3 3 2 1 2 1 2 2 3 3 2 1 1 3 1 2 1 2 3 1 2 1 2 3 1 3 3 2 3 2 3 1 2 3 3 3 3 1 1 2 1 3 2 1 2 

50 3 1 7
8 6 1 12 7 1 14 15 15 12 2 3 6 13 10 3 8 12 4 14 15 13 14 12 1 12 8 2 12 5 7 15 4 8 6 4 2 13 11 8 14 7 9 5 4 10 2 11 6 14 
1 2 3 2 3 1 3 2 3 3 3 3 1 1 3 3 2 3 1 1 2 1 3 1 1 2 2 3 1 2 1 3 1 2 1 2 2 2 1 2 1 2 1 1 1 2 2 3 2 3 

50 3 1 8
11 9 14 6 2 10 10 7 3 3 1 5 4 14 3 7 12 8 15 11 5 5 9 3 8 15 2 5 2 13 12 1 3 11 15 8 4 12 8 15 14 13 13 3 10 1 4 2 12 10 
1 2 3 3 3 1 1 1 2 2 1 3 2 2 3 1 1 2 2 2 2 1 1 1 2 2 3 2 2 3 3 1 3 1 3 1 2 1 3 2 1 1 2 3 1 2 3 3 1 3 

50 3 1 9
14 13 12 10 2 12 5 2 14 14 15 1 13 13 13 9 1 7 12 7 2 5 14 7 15 14 12 8 10 9 13 7 9 3 13 7 5 5 1 14 1 2 10 4 2 1 8 9 15 1 
1 2 3 1 1 1 2 2 2 1 1 1 2 3 1 2 3 2 2 2 3 3 2 1 2 3 2 2 2 1 2 2 1 1 2 1 1 1 3 3 1 3 3 1 1 3 2 1 1 2 

50 3 1 10
2 15 15 2 3 3 12 14 12 9 10 5 4 13 11 9 8 6 3 13 13 7 11 12 5 5 10 6 8 11 3 6 2 6 1 5 8 15 14 4 3 15 4 2 13 3 2 14 9 7 
1 2 3 1 3 1 1 3 2 2 2 1 3 1 2 1 3 1 2 2 3 3 3 3 3 3 3 2 3 3 1 3 2 1 1 3 3 3 1 3 1 1 3 1 1 2 3 2 2 1 

50 3 2 1
13 20 16 14 15 10 17 12 18 16 12 16 19 16 11 16 20 18 16 10 14 14 18 20 20 15 15 13 11 12 11 20 15 17 12 15 13 17 10 11 12 10 16 19 11 17 20 20 10 17 
1 2 3 2 2 3 3 1 2 1 2 3 2 3 1 1 3 3 3 2 2 1 2 2 3 1 3 2 2 3 3 2 3 3 1 2 3 2 1 1 3 1 2 3 2 3 2 3 3 2 

50 3 2 2
15 17 15 15 15 12 20 19 12 12 17 20 17 10 13 12 13 16 20 17 18 10 15 15 16 10 12 13 14 11 14 12 16 14 16 18 10 17 17 10 12 12 16 17 14 19 17 20 17 17 
1 2 3 2 2 2 2 3 3 1 3 3 1 2 2 1 2 2 3 2 1 3 1 2 3 2 3 1 3 3 1 1 1 3 1 1 2 2 3 3 3 3 1 1 2 3 1 3 3 1 

50 3 2 3
17 19 16 17 14 12 10 11 11 10 16 16 12 17 16 10 12 16 17 19 18 15 19 18 13 10 17 18 16 13 16 18 15 19 13 16 15 17 13 13 18 13 13 20 12 11 12 18 10 11 
1 2 3 3 2 1 3 2 2 2 3 3 2 3 2 1 3 1 1 3 2 1 3 2 2 3 3 2 2 1 1 2 2 1 2 3 1 2 3 1 2 1 2 1 2 2 3 1 3 2 

50 3 2 4
19 12 13 13 13 20 13 17 14 19 15 11 20 13 17 10 18 11 15 10 17 18 19 12 12 15 16 20 17 13 12 17 17 16 19 18 10 13 15 18 15 15 18 20 10 20 20 15 10 14 
1 2 3 3 2 1 1 1 2 1 2 3 2 1 2 2 1 2 3 3 3 2 3 3 2 1 1 1 2 2 2 3 1 3 2 3 3 3 1 3 1 1 1 3 3 2 3 3 2 3 

50 3 2 5
10 20 16 13 12 18 18 18 19 16 17 18 11 18 10 19 17 20 16 14 11 18 14 12 13 14 13 20 13 13 18 10 12 11 20 20 14 10 12 16 10 13 19 20 10 12 10 18 12 17 
1 2 3 1 1 2 2 2 1 1 3 3 2 3 3 2 1 1 3 3 3 2 1 1 3 3 3 1 1 3 2 1 2 1 2 1 1 1 1 1 2 2 3 1 1 3 1 2 3 3 

50 3 2 6
12 10 13 12 13 20 20 14 10 18 13 20 13 13 14 14 15 13 10 15 10 19 19 19 16 15 20 13 20 14 17 12 11 16 14 12 18 13 10 20 17 15 16 20 20 17 20 12 18 12 
1 2 3 2 3 1 1 3 1 2 1 2 3 2 3 1 3 2 1 1 3 1 2 3 2 1 1 1 3 1 2 2 3 1 3 2 3 3 1 2 2 3 3 3 2 3 2 2 2 3 

50 3 2 7
15 10 10 12 15 17 14 10 13 18 12 12 19 17 13 16 16 14 17 10 14 12 11 18 19 18 15 18 11 14 20 12 14 14 15 14 10 19 18 20 14 20 20 19 16 11 11 11 13 11 
1 2 3 2 1 1 1 3 3 2 1 2 2 1 2 1 2 2 2 1 3 3 2 2 1 2 2 1 2 2 2 2 2 2 2 2 1 3 1 2 3 1 3 1 3 2 2 1 2 1 

50 3 2 8
17 12 10 17 12 17 17 17 20 10 11 12 20 17 19 19 17 14 13 11 12 12 17 10 10 11 17 18 20 15 13 20 17 14 17 15 13 14 14 20 11 12 16 13 11 18 18 19 11 14 
1 2 3 3 1 1 2 3 3 3 1 2 2 2 1 3 2 2 2 2 3 3 3 2 2 1 2 2 1 1 2 3 1 3 2 2 2 3 2 1 1 1 1 3 2 1 1 3 3 3 

50 3 2 9
20 11 20 12 17 10 15 15 19 20 16 17 13 11 14 18 17 18 12 15 13 18 16 16 12 13 12 17 12 11 17 19 18 20 14 20 10 17 19 12 20 16 12 13 17 15 11 12 18 17 
1 2 3 1 1 3 2 3 3 3 3 3 1 1 3 1 1 3 2 1 2 3 2 1 3 2 3 1 3 1 1 2 2 2 3 1 1 2 2 1 2 1 2 3 1 1 3 1 2 3 

50 3 2 10
11 13 18 11 20 11 14 18 16 10 14 11 14 13 19 10 10 13 19 14 11 17 16 10 17 19 17 18 12 16 13 16 12 19 17 18 12 20 19 12 19 10 10 20 19 13 11 16 14 17 
1 2 3 1 1 3 3 1 3 1 1 1 3 2 1 2 3 3 2 2 1 1 1 1 2 2 1 1 2 1 3 1 3 1 1 1 2 1 1 1 1 2 1 3 3 1 2 2 3 3 

50 3 3 1
19 25 26 16 16 19 28 17 25 20 21 24 23 30 19 27 16 17 27 20 17 16 24 19 26 22 26 21 17 20 19 28 19 28 16 20 22 30 22 24 27 17 29 28 25 28 21 17 17 20 
1 2 3 2 2 1 1 2 3 2 2 3 1 2 3 2 2 2 3 3 2 3 1 1 1 3 1 1 3 2 2 1 3 2 1 3 1 3 2 2 3 3 2 2 3 2 2 1 2 3 

50 3 3 2
22 20 30 26 15 25 30 22 27 16 29 16 18 23 25 17 26 22 16 30 24 30 25 25 17 25 29 25 21 20 18 27 17 22 25 19 17 20 24 21 24 19 19 29 30 22 30 18 17 22 
1 2 3 2 1 1 3 1 2 1 3 3 1 2 2 1 2 1 3 3 2 2 3 2 3 2 1 2 1 1 1 1 3 3 1 1 2 2 2 1 2 2 1 1 2 2 2 2 1 1 

50 3 3 3
26 23 16 29 23 17 15 24 21 25 27 22 26 28 23 17 23 20 29 25 22 16 25 29 25 20 22 18 18 22 17 29 21 26 27 22 16 30 15 20 26 25 23 21 18 30 23 21 22 27 
1 2 3 3 3 1 1 2 2 2 1 3 1 2 3 2 3 2 2 1 1 3 2 2 3 2 2 3 2 2 2 2 3 3 1 1 3 2 3 2 3 3 1 2 3 3 3 2 2 2 

50 3 3 4
29 29 18 27 30 26 27 18 26 21 24 15 18 22 18 24 30 16 23 30 20 24 29 18 28 17 18 25 18 19 30 21 27 28 17 28 19 15 30 16 16 19 20 27 18 16 28 23 30 25 
1 2 3 3 2 2 2 1 2 2 1 2 2 1 1 1 3 1 3 3 3 1 2 2 2 2 3 1 3 1 3 2 3 1 3 2 1 2 3 3 2 3 2 1 1 3 1 1 1 3 

50 3 3 5
16 18 21 25 18 17 21 25 24 30 28 20 24 21 23 26 22 24 23 30 15 17 16 18 16 15 21 25 24 30 18 29 30 24 18 15 25 23 15 17 27 30 24 22 27 24 26 25 20 24 
1 2 3 1 1 1 2 2 3 1 1 3 1 3 3 2 1 1 3 2 3 2 3 1 1 2 1 2 2 2 3 1 2 2 2 1 3 3 1 2 1 3 1 1 3 3 2 2 1 1 

50 3 3 6
19 29 22 20 18 27 28 18 28 25 23 22 29 27 22 22 18 30 16 22 22 18 19 16 19 29 21 17 16 22 16 28 27 21 15 29 17 24 18 21 22 18 27 25 23 20 19 28 16 22 
1 2 3 2 3 2 1 1 2 3 3 2 2 2 2 1 3 3 1 2 1 3 1 2 2 1 1 3 3 1 1 1 3 2 2 3 1 1 2 1 3 2 1 3 1 1 3 1 1 3 

50 3 3 7
22 23 22 21 21 22 26 20 27 28 25 26 17 25 29 15 20 23 15 25 26 18 26 28 28 16 16 18 17 17 23 26 23 28 24 20 29 26 15 15 24 25 24 20 24 26 28 23 22 17 
1 2 3 2 3 2 3 1 2 2 1 2 3 1 2 3 2 3 3 2 1 2 1 1 1 3 2 2 1 2 1 3 2 1 3 1 2 1 1 1 3 3 2 2 3 2 3 1 3 3 

50 3 3 8
25 30 15 28 30 21 30 28 25 18 18 27 25 23 18 29 25 20 23 17 15 23 23 15 18 22 24 29 27 23 29 23 22 17 22 19 27 24 29 25 23 28 19 29 25 22 25 15 24 27 
1 2 3 3 3 1 3 1 1 2 3 2 2 1 3 1 3 3 1 3 1 2 2 2 3 2 3 1 1 1 2 2 1 1 3 1 2 1 1 3 3 3 2 2 3 3 2 3 1 1 

50 3 3 9
28 24 17 16 22 19 20 20 29 30 24 30 15 24 27 28 23 23 26 26 26 22 17 23 16 18 20 25 21 20 18 19 16 15 19 15 20 29 17 24 20 18 16 30 23 30 17 30 18 30 
1 2 3 3 1 2 3 3 1 2 1 3 3 1 1 1 2 3 1 2 1 2 2 2 2 3 3 1 1 1 2 1 3 2 3 2 3 1 3 2 2 1 1 1 2 1 3 3 1 3 

50 3 3 10
15 23 24 27 23 27 29 28 18 22 16 26 30 26 22 20 22 26 16 23 25 21 23 27 22 22 20 21 18 19 19 20 22 15 20 26 27 21 21 25 30 24 15 18 20 24 23 24 26 21 
1 2 3 1 1 2 2 3 2 2 2 2 2 2 1 2 2 3 1 3 3 2 3 1 1 1 2 3 3 3 1 3 1 3 3 3 2 2 2 3 2 1 3 3 2 2 2 3 1 1 

50 3 4 1
16 11 7 14 12 12 10 14 17 16 11 12 15 15 14 15 13 17 11 13 8 18 10 18 14 11 16 14 15 13 14 17 14 13 15 10 14 16 14 12 16 15 14 14 15 17 10 18 16 10 
1 2 3 3 2 3 1 3 1 1 2 2 3 1 2 3 1 1 1 1 3 1 1 3 2 2 1 3 1 2 1 2 1 1 2 3 1 3 3 2 1 2 2 1 1 2 2 2 1 2 

50 3 4 2
10 14 16 13 12 13 11 12 12 15 13 13 13 12 15 16 16 16 16 14 11 14 17 12 17 15 13 12 12 12 17 17 13 15 16 14 9 16 15 14 15 13 10 13 12 19 15 12 11 11 
1 2 3 1 3 1 1 3 2 2 1 3 1 3 1 2 3 3 1 3 3 1 2 1 1 1 1 2 2 2 2 3 1 3 2 2 1 3 2 1 2 3 1 3 2 2 3 3 2 3 

50 3 4 3
11 18 12 11 16 15 18 11 16 13 14 8 16 16 16 13 13 16 9 17 12 13 14 13 14 13 12 11 12 11 16 13 13 14 10 15 13 13 16 11 15 13 10 11 15 11 15 13 15 15 
1 2 3 3 1 2 2 1 2 3 3 1 2 3 1 1 3 2 1 2 2 1 3 1 1 3 1 3 1 2 3 1 3 2 1 1 1 1 2 3 2 1 3 3 2 3 2 3 1 1 

50 3 4 4
11 15 12 15 8 17 10 15 12 16 10 12 13 13 12 9 10 17 12 13 16 11 14 10 11 13 10 16 15 14 14 11 12 15 10 14 12 15 16 15 13 13 11 13 14 17 8 11 11 16 
1 2 3 2 3 2 3 1 1 2 1 2 2 2 1 3 1 3 3 2 2 2 1 2 3 2 2 2 2 2 1 3 3 2 3 3 1 1 2 2 2 3 3 2 2 3 1 3 1 1 

50 3 4 5
13 15 15 15 15 12 15 15 14 16 14 13 10 14 16 6 15 12 11 15 14 17 12 15 10 14 17 12 14 14 12 17 9 13 11 11 11 15 12 19 18 16 14 18 10 11 13 17 13 17 
1 2 3 1 3 3 1 3 3 3 3 1 2 1 1 1 2 2 2 3 3 2 1 2 1 2 3 3 2 3 2 2 2 3 2 3 1 2 2 3 1 3 1 1 3 3 3 3 1 2 

50 3 4 6
15 14 17 16 15 13 16 12 15 13 12 15 17 17 13 14 19 14 10 15 15 11 14 15 10 11 12 8 13 13 13 14 13 15 16 11 13 15 17 17 11 17 8 17 8 11 14 13 9 13 
1 2 3 3 3 1 3 2 2 1 1 1 3 2 1 1 3 1 3 2 3 3 2 3 3 1 1 1 2 3 3 3 3 1 1 3 1 2 1 2 2 1 2 2 2 2 2 1 3 1 

50 3 4 7
13 14 12 13 15 8 15 9 15 12 18 12 14 16 13 14 11 10 12 8 10 15 11 12 18 12 16 10 17 13 13 14 15 11 12 15 17 17 12 14 10 14 17 13 13 13 16 10 16 13 
1 2 3 1 3 2 1 1 2 1 3 3 2 3 2 1 2 1 2 3 1 2 1 1 2 1 1 1 2 3 1 3 1 3 1 1 2 1 1 1 2 1 3 3 1 3 2 1 3 1 

50 3 4 8
12 15 12 13 14 16 18 11 13 12 12 11 14 15 15 11 15 11 14 15 15 16 11 8 15 13 13 19 12 16 14 14 10 15 17 16 13 12 14 14 13 18 12 9 12 14 15 12 14 10 
1 2 3 3 1 1 2 3 2 1 2 1 1 3 3 2 1 1 2 3 1 3 1 3 3 1 1 3 2 1 2 2 3 2 2 1 2 1 3 1 3 1 3 2 1 2 1 1 3 2 

50 3 4 9
18 13 18 13 11 10 18 7 15 13 13 11 9 15 16 17 14 14 14 12 14 15 14 17 11 13 9 17 14 11 11 13 17 9 14 16 12 11 14 18 19 13 11 16 12 13 18 17 13 14 
1 2 3 2 2 1 3 1 1 3 3 3 2 1 1 1 1 3 1 2 3 2 1 3 2 3 2 1 2 2 1 3 1 1 3 3 2 2 2 3 3 2 1 3 2 1 1 2 3 2 

50 3 4 10
14 13 17 16 14 15 19 13 9 14 12 15 8 16 9 15 12 11 11 10 11 14 14 11 16 11 11 14 12 15 17 12 11 15 12 13 10 15 16 17 14 12 14 17 16 15 13 14 16 11 
1 2 3 1 2 2 2 1 3 2 1 3 1 3 1 3 3 3 3 3 1 3 1 3 2 2 3 2 2 2 3 2 1 3 1 3 3 3 2 2 1 1 2 3 3 2 1 1 3 2 

50 3 5 1
20 22 18 26 18 23 24 22 19 23 19 23 17 17 18 21 20 18 17 24 24 18 16 16 18 20 22 24 21 26 20 20 20 21 27 23 20 23 23 24 18 21 22 27 21 21 25 21 20 18 
1 2 3 2 1 2 1 1 2 1 1 2 1 1 2 2 2 3 2 2 2 2 1 3 3 3 2 3 3 3 1 1 1 1 1 3 2 2 1 1 2 1 3 3 3 3 1 1 1 2 

50 3 5 2
18 28 23 23 21 22 16 21 23 22 22 20 31 15 22 18 21 22 19 13 20 18 27 16 24 20 22 19 26 22 23 26 22 21 19 23 19 27 17 25 22 25 16 22 18 19 20 20 22 25 
1 2 3 1 1 2 3 3 2 2 3 2 2 1 1 1 3 1 1 1 2 1 3 1 3 2 2 1 3 1 3 1 2 2 1 2 1 1 3 1 2 1 3 1 1 2 3 3 3 1 

50 3 5 3
23 21 30 18 18 24 20 23 21 24 18 23 20 16 20 23 19 18 20 24 23 19 23 22 20 21 15 21 20 23 18 22 23 15 17 24 22 29 22 16 20 23 18 16 25 21 17 12 20 26 
1 2 3 2 1 2 1 2 3 3 1 2 2 1 2 1 2 3 2 1 3 1 3 1 2 2 2 2 3 1 1 2 2 3 1 1 3 1 3 2 1 3 3 1 3 1 1 2 2 3 

50 3 5 4
22 26 16 15 27 24 22 23 18 24 16 18 21 14 19 24 13 23 19 23 25 20 22 21 28 26 18 28 21 20 24 18 17 19 24 21 21 20 14 20 20 20 22 19 18 20 16 24 21 21 
1 2 3 1 1 3 1 2 3 2 3 3 3 2 1 3 2 1 1 2 1 3 3 3 2 2 3 1 2 3 3 3 2 3 3 1 1 1 2 3 2 3 1 2 2 3 3 2 2 3 

50 3 5 5
18 22 21 16 18 25 24 20 27 24 20 16 24 23 18 27 26 19 21 16 20 22 26 24 21 21 20 22 13 19 20 22 21 19 23 23 27 16 18 27 26 25 22 19 24 20 22 21 17 22 
1 2 3 3 2 3 2 1 3 3 3 3 2 2 1 2 3 3 3 1 1 3 3 2 2 3 2 1 2 3 2 2 3 3 3 1 1 3 3 1 1 2 3 1 1 2 2 1 1 1 

50 3 5 6
24 22 23 19 23 23 24 18 20 21 20 21 24 20 20 23 20 25 23 19 24 26 26 26 23 26 19 24 24 22 21 19 23 20 21 19 23 18 22 23 24 22 26 24 19 20 16 18 27 16 
1 2 3 2 3 2 3 3 1 3 2 2 2 2 2 3 3 1 2 1 1 3 1 1 3 3 2 1 1 2 2 2 3 3 1 1 2 1 1 1 1 2 3 2 2 2 2 2 3 3 

50 3 5 7
21 22 23 18 21 22 23 23 25 25 19 17 23 18 23 28 19 24 23 22 12 24 22 22 21 21 24 20 22 22 20 20 23 25 24 20 20 18 23 14 19 18 24 19 22 20 25 18 23 24 
1 2 3 3 3 2 1 2 1 3 2 1 2 1 3 3 1 3 3 3 1 2 2 1 3 3 2 1 1 1 3 3 1 3 2 2 2 2 2 1 2 2 2 2 2 1 1 3 1 3 

50 3 5 8
16 19 23 17 21 13 22 23 25 20 26 21 21 21 23 20 23 23 19 19 22 17 18 24 23 19 17 23 17 22 21 21 27 25 20 23 14 20 21 20 23 23 18 19 18 22 23 20 23 24 
1 2 3 2 3 3 3 3 2 1 2 1 1 1 1 3 2 2 2 1 3 1 1 1 1 2 1 2 3 3 1 1 2 2 3 3 3 1 3 3 2 1 2 2 3 3 3 3 1 1 

50 3 5 9
18 25 23 25 20 24 18 21 22 16 27 20 22 27 21 22 26 20 21 27 20 20 18 20 23 22 16 28 19 16 26 20 22 26 16 21 21 22 19 21 25 26 16 18 21 23 21 24 23 23 
1 2 3 1 1 2 1 2 2 3 2 3 2 3 1 3 2 2 1 1 2 2 3 2 2 3 2 2 3 3 2 3 1 1 1 2 3 1 2 2 3 1 3 2 3 3 3 3 3 3 

50 3 5 10
19 21 23 25 16 24 23 20 26 16 21 22 15 21 18 19 19 21 18 27 21 20 21 18 24 21 23 14 20 25 23 18 23 18 21 19 22 20 20 21 20 21 23 24 24 17 21 23 24 18 
1 2 3 2 2 3 2 2 1 1 3 2 1 3 1 2 2 1 1 2 1 2 3 3 1 2 2 1 1 2 3 2 3 1 2 3 1 1 2 1 2 2 1 2 3 3 3 3 3 1 

50 5 1 1
12 13 2 11 14 13 9 14 7 1 6 3 5 3 5 14 15 9 15 12 15 6 11 4 15 11 13 15 5 4 2 14 4 4 9 9 4 1 14 7 7 6 10 9 14 13 7 2 6 12 
1 2 3 4 5 5 4 2 4 2 2 2 5 3 1 5 5 3 4 3 2 3 5 3 5 1 1 2 2 3 3 4 3 5 2 1 3 4 5 4 4 1 4 4 5 1 4 3 3 2 

50 5 1 2
15 8 9 3 6 3 8 1 5 12 4 12 12 3 4 14 12 8 11 6 3 10 10 13 7 10 13 3 7 1 3 13 15 10 5 7 13 10 7 7 13 5 11 15 4 2 15 8 13 13 
1 2 3 4 5 1 5 3 3 1 5 3 1 1 4 2 2 1 4 5 3 3 3 5 3 2 1 4 1 4 1 5 2 5 4 4 3 5 2 5 4 1 3 2 3 3 2 2 4 3 

50 5 1 3
3 15 3 5 14 1 10 8 5 4 14 3 15 8 4 15 14 6 4 3 14 2 12 15 10 7 9 15 1 9 14 7 12 15 14 5 1 12 13 2 7 10 7 15 12 12 12 7 11 1 
1 2 3 4 5 2 4 2 3 4 4 5 2 1 2 3 5 2 1 5 4 5 5 5 1 1 5 3 5 4 3 5 3 4 5 2 1 5 1 3 1 2 3 3 1 2 3 2 4 5 

50 5 1 4
6 10 14 2 14 7 5 14 6 14 13 8 12 6 5 12 9 10 1 10 1 14 3 14 3 6 3 10 5 8 2 15 10 2 10 5 1 8 3 13 6 3 12 13 13 7 13 5 6 6 
1 2 3 4 5 3 3 5 1 2 3 3 4 2 4 3 3 3 2 4 2 1 5 4 4 5 3 1 5 5 2 3 2 4 5 3 1 2 1 5 3 3 5 2 4 3 4 4 2 2 

50 5 1 5
9 11 3 3 13 8 13 13 9 14 3 3 5 6 4 11 4 8 3 11 2 4 12 13 5 1 11 11 9 15 3 4 9 9 8 9 13 12 6 5 2 13 7 6 4 14 8 2 14 3 
1 2 3 4 5 4 3 3 4 5 3 2 2 2 3 5 5 1 5 2 1 4 2 5 3 2 1 3 4 3 2 1 3 1 1 5 2 4 5 5 4 4 4 2 2 2 4 4 5 3 

50 5 1 6
12 7 10 2 2 3 3 15 9 3 12 9 7 1 15 12 5 2 9 1 9 5 13 1 13 6 15 6 10 12 6 9 5 7 14 15 4 9 14 1 3 14 4 5 9 5 10 1 10 11 
1 2 3 4 5 5 4 3 4 1 4 4 4 2 5 5 2 2 4 4 5 4 2 4 2 2 3 4 5 3 1 2 1 1 4 5 3 4 5 2 2 1 5 1 3 2 4 3 5 2 

50 5 1 7
15 3 14 1 2 11 3 12 3 12 1 10 11 1 1 6 12 2 10 11 3 5 6 8 3 13 1 3 3 4 6 4 5 15 6 3 7 14 7 6 13 13 1 8 8 10 12 5 7 3 
1 2 3 4 5 1 4 3 3 4 3 4 4 1 2 2 3 5 1 2 1 4 5 5 1 4 2 2 3 3 2 2 2 2 3 4 4 2 2 2 1 2 5 5 5 1 2 3 5 3 

50 5 1 8
3 5 14 14 12 14 1 10 9 1 12 14 15 15 4 12 6 14 5 2 6 1 10 7 4 4 9 4 15 10 13 14 4 1 8 7 9 9 10 10 11 14 1 5 10 5 5 10 14 9 
1 2 3 4 5 2 4 3 5 3 2 2 1 5 1 3 1 2 3 3 1 2 1 1 2 5 1 3 4 5 4 2 5 5 2 4 2 1 1 2 4 4 2 1 4 4 2 2 4 3 

50 5 1 9
5 12 8 11 9 9 9 9 15 1 8 7 13 9 9 1 14 13 15 7 7 1 8 15 4 4 1 5 14 12 14 10 3 12 15 15 13 12 15 4 5 2 9 5 7 9 3 10 14 5 
1 2 3 4 5 3 4 2 1 4 2 2 4 1 3 2 4 5 1 1 5 5 4 4 1 4 3 4 1 5 2 3 4 3 4 3 2 4 3 1 4 4 1 1 2 4 5 1 3 3 

50 5 1 10
8 14 14 7 7 10 7 9 11 15 7 4 4 5 1 10 1 5 11 10 8 11 3 2 11 14 15 14 15 15 12 15 13 2 13 8 4 3 1 8 10 3 11 12 6 2 10 9 11 15 
1 2 3 4 5 4 4 3 3 2 4 2 3 4 1 5 5 1 2 3 2 1 5 1 4 5 4 5 1 3 5 4 1 5 4 5 1 5 5 3 1 5 1 3 1 2 4 2 4 2 

50 5 2 1
17 14 13 13 14 16 17 12 10 15 19 19 13 17 11 12 20 17 20 19 19 20 19 20 18 13 11 10 17 19 19 15 17 17 10 14 19 14 16 11 13 20 17 18 14 10 16 16 18 18 
1 2 3 4 5 5 2 4 5 3 5 5 4 3 5 5 3 4 4 4 5 1 4 1 1 1 5 2 1 5 5 1 5 5 4 2 1 2 5 3 1 3 1 5 1 3 1 5 1 3 

50 5 2 2
20 13 20 15 12 17 16 15 20 15 20 20 13 16 16 13 17 18 20 18 13 15 20 18 12 20 16 11 15 16 19 10 20 20 15 14 14 20 12 16 20 20 17 20 13 13 13 20 15 17 
1 2 3 4 5 1 1 4 3 2 1 4 4 2 5 1 4 3 4 2 4 1 2 1 1 4 4 4 4 1 1 1 2 3 2 5 3 2 5 1 4 1 1 5 3 5 5 2 3 3 

50 5 2 3
11 15 17 11 18 17 14 20 17 14 20 12 12 12 18 18 20 15 17 19 15 11 13 18 15 11 19 10 20 12 12 17 12 18 10 11 14 17 15 20 12 19 12 20 16 18 11 13 12 15 
1 2 3 4 5 2 3 2 4 2 1 2 4 3 5 2 5 3 3 1 2 5 1 5 3 2 5 3 1 3 1 4 3 1 2 2 4 5 4 2 5 4 4 1 4 4 4 4 1 5 

50 5 2 4
13 10 16 15 20 12 17 17 20 15 11 12 16 17 13 19 15 12 18 14 18 17 15 14 15 13 13 12 17 12 18 12 10 13 13 15 19 13 18 19 11 11 15 17 20 17 10 10 14 17 
1 2 3 4 5 2 5 4 1 4 4 1 2 4 5 5 4 1 2 2 5 3 4 3 5 2 2 1 3 3 1 3 1 5 2 1 5 4 4 4 2 4 4 4 3 4 3 5 4 5 

50 5 2 5
15 20 19 19 13 17 10 13 12 14 10 19 14 20 17 17 12 18 16 13 15 11 19 16 17 19 18 17 19 16 17 18 14 10 19 16 13 14 11 16 20 14 16 16 12 14 18 12 13 14 
1 2 3 4 5 3 3 5 3 3 4 4 5 5 3 4 4 5 3 5 4 4 3 2 2 5 5 4 3 2 2 5 1 4 2 3 3 1 3 5 4 5 5 3 1 1 4 2 1 2 

50 5 2 6
17 19 20 12 17 16 15 17 12 14 10 20 11 20 18 11 17 11 14 13 20 10 12 13 13 19 10 11 15 10 19 20 19 19 12 18 15 14 15 14 12 20 20 10 13 19 10 20 14 19 
1 2 3 4 5 4 2 3 4 3 5 5 1 2 2 4 5 4 5 2 3 4 2 1 2 1 5 4 4 1 4 4 4 3 3 2 3 4 5 2 1 3 4 3 2 3 1 2 1 4 

50 5 2 7
20 17 13 16 17 15 10 13 14 19 19 14 12 12 12 14 19 11 17 13 10 17 14 14 18 18 17 12 16 13 14 12 15 16 10 18 12 10 19 10 14 15 11 12 20 11 18 17 12 10 
1 2 3 4 5 1 4 5 5 1 2 3 1 1 4 4 3 3 4 4 5 2 2 4 2 3 5 2 3 5 5 4 1 4 2 1 5 2 5 2 1 1 1 1 3 5 2 2 3 4 

50 5 2 8
11 11 15 11 14 19 11 13 11 10 17 11 14 12 14 10 17 20 14 11 12 18 13 11 17 18 12 19 20 18 15 19 20 10 13 17 15 12 17 17 18 20 17 17 11 19 10 19 19 14 
1 2 3 4 5 2 3 5 5 1 1 4 1 5 2 2 2 3 3 2 5 5 2 5 5 2 1 1 3 5 1 3 1 3 1 1 4 2 4 5 2 1 1 4 2 2 2 5 4 1 

50 5 2 9
13 18 20 14 20 13 11 19 13 16 12 10 18 11 13 11 13 14 18 14 12 20 14 20 12 16 19 15 13 19 11 16 20 14 12 19 12 15 11 11 14 15 12 18 16 20 11 10 14 12 
1 2 3 4 5 2 1 1 5 4 2 2 2 4 4 5 4 1 1 1 4 4 2 3 3 2 4 3 3 1 1 2 3 4 3 1 2 3 1 2 4 4 3 1 1 5 4 3 4 5 

50 5 2 10
15 14 16 15 18 10 15 12 11 15 17 12 12 12 12 16 17 10 12 17 15 10 18 17 11 19 11 11 16 14 12 10 11 20 16 16 10 17 19 13 19 15 12 19 10 20 16 12 11 13 
1 2 3 4 5 3 3 5 5 4 2 1 5 5 2 2 5 4 1 5 1 5 2 5 5 5 2 5 1 4 3 2 1 3 4 2 2 5 3 2 1 4 3 4 4 1 4 5 3 3 

50 5 3 1
26 22 19 22 29 15 16 21 25 17 17 22 30 16 22 25 28 23 21 25 20 17 27 27 26 26 17 27 16 25 25 30 27 25 18 17 17 24 29 25 16 18 16 16 19 19 18 24 30 21 
1 2 3 4 5 4 4 5 1 5 5 1 1 3 1 1 3 4 4 4 4 3 2 2 2 5 1 1 3 4 2 3 5 4 3 5 5 5 4 3 1 4 5 5 4 3 5 3 3 2 

50 5 3 2
29 22 18 30 26 28 24 22 26 21 18 23 26 17 26 25 18 28 19 20 23 29 23 15 17 20 18 16 24 17 24 17 30 27 28 16 24 15 23 30 18 23 18 30 25 19 17 26 20 26 
1 2 3 4 5 5 5 1 5 5 5 4 2 3 4 4 5 3 3 2 4 2 2 4 1 3 4 3 2 4 5 2 3 1 2 2 3 2 4 2 5 5 2 1 5 3 2 5 3 5 

50 5 3 3
16 15 24 28 21 15 19 27 27 24 25 20 28 27 15 16 25 18 23 20 29 28 28 21 18 29 28 16 30 24 28 22 24 29 27 20 23 21 26 26 24 25 22 21 15 23 16 16 30 25 
1 2 3 4 5 1 5 3 2 1 4 5 4 4 1 4 5 4 4 1 4 4 5 3 5 5 4 5 5 5 5 1 3 3 1 3 1 1 3 1 5 3 5 2 1 4 2 4 5 1 

50 5 3 4
19 15 30 29 15 20 28 20 16 15 22 15 25 18 16 22 22 25 18 15 24 30 28 16 30 21 16 23 26 17 21 26 17 29 27 18 29 27 29 15 15 28 27 28 27 22 23 29 23 28 
1 2 3 4 5 2 1 5 4 3 4 5 4 2 5 5 2 2 2 2 5 5 2 4 4 2 3 4 2 5 2 1 4 3 5 3 4 1 5 1 4 3 5 4 3 2 5 2 1 3 

50 5 3 5
22 26 25 26 21 25 16 24 25 27 15 17 25 21 18 18 25 19 26 16 17 28 18 26 23 26 25 22 25 28 24 23 24 18 18 19 22 26 30 30 26 20 20 24 17 26 15 28 30 19 
1 2 3 4 5 3 5 1 4 2 3 1 2 3 4 5 5 4 3 5 1 3 5 3 2 2 4 2 3 4 5 5 2 2 3 2 4 4 2 5 2 4 4 2 5 2 5 5 4 4 

50 5 3 6
26 20 17 29 16 16 19 19 15 16 20 18 20 27 25 23 28 18 22 16 24 26 21 23 22 19 22 24 18 28 19 22 23 28 16 29 16 15 25 26 17 28 22 27 22 15 16 18 20 27 
1 2 3 4 5 5 2 5 1 5 5 3 4 3 5 4 3 3 4 4 4 2 5 4 1 5 2 2 5 4 1 2 2 2 3 1 1 1 5 2 1 5 2 2 2 1 3 2 3 2 

50 5 3 7
29 24 29 18 30 26 25 20 28 29 23 16 22 30 17 21 24 16 22 19 20 29 29 28 22 21 23 18 16 22 28 24 23 24 27 28 16 26 22 23 15 17 20 26 24 16 18 27 25 26 
1 2 3 4 5 5 1 2 1 1 2 3 2 2 1 5 5 3 5 5 3 4 4 5 3 2 4 2 2 4 5 3 3 1 5 3 4 5 5 4 1 5 4 2 1 5 5 2 1 1 

50 5 3 8
16 23 15 20 15 28 23 19 25 24 24 27 30 24 16 29 24 25 21 21 17 25 20 30 17 29 22 26 21 23 25 20 26 15 24 20 29 18 30 25 25 18 30 15 22 29 24 19 15 28 
1 2 3 4 5 1 3 5 4 4 5 1 4 2 1 4 5 4 1 5 1 3 1 3 1 5 1 3 5 2 1 3 1 2 1 4 3 2 4 3 1 3 3 3 1 2 1 3 1 2 

50 5 3 9
19 28 17 23 29 29 20 15 18 23 20 21 28 17 25 15 17 21 30 29 27 20 23 19 24 24 15 29 27 19 20 23 27 21 28 20 19 22 24 25 27 20 18 28 23 26 28 26 29 18 
1 2 3 4 5 2 4 4 3 4 2 1 5 1 3 1 2 5 1 2 1 5 2 5 5 4 4 1 3 2 2 3 2 2 5 3 1 2 5 2 3 1 2 5 2 1 3 5 1 5 

50 5 3 10
22 24 26 21 22 19 15 28 24 29 20 30 23 20 30 26 24 20 28 15 23 19 24 27 22 25 23 25 18 18 25 16 16 20 27 27 21 26 26 17 26 19 22 23 25 22 22 24 25 16 
1 2 3 4 5 3 5 3 2 1 5 2 1 5 1 2 3 4 4 2 3 4 2 5 4 1 1 4 2 2 1 1 2 2 4 5 1 3 3 2 3 1 5 5 4 5 1 5 1 1 

50 5 4 1
11 12 10 16 12 13 9 14 17 10 13 14 11 15 16 14 17 17 10 12 16 11 10 16 14 11 11 14 14 12 14 13 16 10 9 12 17 14 12 13 13 9 15 13 16 16 16 14 14 12 
1 2 3 4 5 1 2 4 1 2 4 2 5 3 5 4 1 2 4 5 1 2 2 4 2 5 4 1 2 1 3 1 1 3 4 2 1 5 2 4 1 5 1 1 3 2 4 3 3 5 

50 5 4 2
11 16 11 18 9 10 14 10 11 13 12 11 10 10 18 15 14 15 12 13 14 13 14 13 17 15 14 16 11 12 9 14 12 13 14 12 16 10 14 14 17 14 14 11 15 7 12 16 16 11 
1 2 3 4 5 4 5 5 1 2 1 1 5 5 2 5 1 2 3 1 2 2 5 4 3 2 1 1 5 4 5 4 1 5 3 1 5 2 5 5 4 5 1 1 4 5 2 4 5 2 

50 5 4 3
13 17 15 11 9 17 16 17 14 12 10 12 14 11 11 9 12 13 14 14 18 17 10 9 12 11 14 11 13 12 14 16 14 13 16 16 20 15 10 15 14 11 15 12 13 14 7 13 19 7 
1 2 3 4 5 2 3 2 2 2 5 3 2 3 2 3 1 1 2 1 5 2 1 5 4 5 2 3 1 2 2 1 2 4 1 4 2 1 3 5 4 5 4 5 1 1 1 3 5 5 

50 5 4 4
13 8 9 20 11 14 16 13 16 14 11 13 12 13 14 9 14 12 14 13 15 15 11 14 13 13 11 14 11 14 12 14 16 13 10 11 13 16 18 15 16 14 14 12 16 15 13 14 16 12 
1 2 3 4 5 5 3 3 4 3 2 4 5 2 2 3 2 1 1 1 3 2 3 3 4 1 3 3 2 5 3 5 5 3 2 1 5 1 5 5 1 3 5 1 2 1 5 3 3 1 

50 5 4 5
14 10 11 14 14 12 11 12 13 13 14 13 13 12 16 14 9 20 11 15 9 15 17 11 16 17 14 8 14 14 12 19 15 15 13 13 14 13 19 10 17 13 10 11 17 19 12 12 10 13 
1 2 3 4 5 2 3 4 2 3 5 3 5 4 4 3 2 4 5 4 1 5 4 4 3 3 1 3 2 2 3 4 2 2 2 1 4 5 4 1 3 3 1 1 5 1 4 1 4 1 

50 5 4 6
15 14 13 17 17 15 15 10 14 15 10 12 14 15 13 14 12 13 12 15 12 19 13 13 15 12 8 16 18 13 19 16 16 10 15 10 13 17 13 14 11 14 14 16 12 13 14 10 15 9 
1 2 3 4 5 5 2 1 4 4 3 5 3 3 2 2 5 5 1 1 3 5 4 3 5 5 4 2 4 3 2 4 3 1 2 4 2 1 2 2 2 2 5 1 3 4 4 3 5 2 

50 5 4 7
17 17 15 14 13 14 18 12 13 12 14 13 15 14 13 11 12 16 13 12 10 18 13 12 15 15 11 15 15 17 14 13 11 10 16 15 12 14 13 12 11 15 17 16 11 14 14 15 16 10 
1 2 3 4 5 3 1 2 2 2 3 4 1 3 5 4 5 2 5 2 3 5 1 3 2 5 3 1 4 2 4 2 2 5 5 2 1 1 3 3 1 3 3 5 5 3 1 5 4 2 

50 5 4 8
7 15 10 14 14 16 9 15 14 12 16 13 11 15 11 13 16 20 12 16 11 17 11 9 16 13 10 12 15 13 8 9 6 13 9 13 16 18 11 13 11 11 14 12 10 14 16 10 15 13 
1 2 3 4 5 1 1 4 5 2 1 5 3 3 1 3 3 4 5 4 2 1 1 3 4 5 4 2 5 3 1 5 1 2 1 5 2 4 3 5 1 5 2 2 3 1 1 1 2 2 

50 5 4 9
13 8 13 11 13 11 15 13 9 14 13 12 16 12 11 10 12 11 15 15 15 14 12 10 11 10 8 14 15 14 13 18 17 11 12 16 11 13 16 11 17 12 10 15 15 15 16 13 11 17 
1 2 3 4 5 4 3 1 1 3 3 5 1 3 3 5 1 2 3 2 2 3 5 4 4 2 3 1 2 1 1 3 4 3 2 2 5 1 1 1 1 4 5 2 2 1 3 4 4 3 

50 5 4 10
14 12 9 13 12 13 15 11 12 17 11 12 15 16 16 18 12 15 12 19 12 14 15 14 11 14 14 10 9 15 12 16 18 15 17 13 13 13 13 11 11 12 12 16 10 11 11 11 17 12 
1 2 3 4 5 2 2 5 3 2 3 4 5 2 2 2 1 2 5 1 2 4 1 4 2 1 2 5 3 1 1 2 3 4 2 3 5 2 5 4 4 2 1 3 1 5 2 3 2 4 

50 5 5 1
21 23 27 17 24 23 23 21 16 19 22 19 23 20 19 21 17 24 15 24 21 19 21 20 20 20 20 26 20 16 16 16 25 20 19 23 20 18 24 23 16 25 20 25 24 21 17 19 20 18 
1 2 3 4 5 5 5 3 2 1 3 2 3 2 2 2 1 2 5 3 4 5 3 5 4 4 2 5 5 3 2 4 5 5 1 2 4 4 1 3 1 5 2 2 1 2 1 3 4 5 

50 5 5 2
20 26 21 22 25 28 20 19 21 26 19 25 23 22 17 24 19 20 25 24 19 20 17 24 26 20 26 22 16 21 27 23 17 18 23 21 25 21 20 19 22 27 18 14 19 23 22 21 16 17 
1 2 3 4 5 2 5 5 5 1 2 2 5 2 5 5 5 3 1 3 4 4 1 2 5 2 4 1 3 2 4 5 4 5 3 4 4 3 1 2 4 1 5 1 1 4 1 5 5 3 

50 5 5 3
21 22 19 20 21 25 19 20 21 17 17 21 24 22 21 19 19 18 19 25 23 24 20 16 16 19 26 25 21 21 16 26 21 24 17 24 16 20 24 22 13 23 20 21 25 19 18 14 21 20 
1 2 3 4 5 4 4 2 4 3 4 5 2 4 1 5 2 1 3 1 5 2 5 5 1 1 5 2 3 1 2 4 4 5 2 2 1 2 5 2 4 5 4 4 2 5 4 3 1 5 

50 5 5 4
25 24 13 17 28 21 19 23 27 24 22 17 28 19 19 23 23 16 24 21 19 14 22 26 17 22 22 20 17 21 22 26 27 20 19 21 21 15 17 21 20 21 22 22 25 21 25 24 24 22 
1 2 3 4 5 2 5 4 5 4 1 1 3 1 3 4 2 4 5 1 4 4 3 3 5 3 3 2 2 2 4 5 2 1 4 1 5 1 3 2 5 4 5 1 4 2 4 2 5 3 

50 5 5 5
26 22 19 22 22 24 20 19 24 20 18 22 23 17 19 22 17 17 24 28 22 21 27 24 15 22 18 27 17 23 25 18 24 17 20 23 18 20 19 15 22 17 23 21 19 18 17 23 29 23 
1 2 3 4 5 4 1 3 5 2 3 2 5 1 1 5 3 4 4 2 2 5 4 2 4 1 2 5 4 1 1 3 1 3 1 4 1 3 3 2 2 1 1 2 5 3 2 1 5 5 

50 5 5 6
23 22 19 26 23 17 19 18 20 27 26 19 21 21 25 21 23 16 14 20 22 22 25 22 19 22 23 20 22 18 24 23 22 25 22 21 21 22 18 27 22 29 23 23 24 20 25 22 19 20 
1 2 3 4 5 2 2 1 2 5 4 5 3 3 2 4 4 2 4 2 5 3 3 2 5 4 5 5 5 3 5 5 2 5 2 5 5 2 1 3 3 5 3 5 1 2 2 3 2 1 

50 5 5 7
21 21 18 23 21 17 23 25 21 18 16 21 22 24 22 20 27 21 24 20 28 23 22 22 23 16 29 20 19 24 27 20 21 24 19 22 18 23 24 22 18 25 22 17 20 25 24 21 21 22 
1 2 3 4 5 4 4 1 4 2 1 5 5 4 3 5 3 3 4 1 4 3 4 4 2 3 3 3 4 5 3 1 4 3 4 1 1 4 2 3 2 5 1 2 1 1 5 5 5 5 

50 5 5 8
16 15 22 26 24 24 23 22 21 20 21 28 27 22 27 23 26 19 25 22 31 15 20 20 22 21 17 26 20 23 30 19 20 22 21 24 15 26 14 21 21 17 26 18 24 18 21 23 24 15 
1 2 3 4 5 2 1 5 5 1 1 4 5 3 4 4 3 3 3 1 1 3 3 1 1 4 4 5 1 1 3 5 4 1 3 5 2 3 1 3 5 3 3 2 2 1 5 1 5 1 

50 5 5 9
25 21 19 24 19 21 23 20 19 24 24 21 20 18 19 23 15 18 22 16 24 24 21 26 25 22 24 22 20 26 24 22 17 26 18 17 21 15 19 17 20 20 17 23 19 23 14 18 26 17 
1 2 3 4 5 5 4 1 1 1 1 1 3 2 3 1 5 1 3 3 5 4 4 5 1 4 2 5 2 4 1 4 2 3 1 5 5 1 4 4 3 5 5 5 2 5 5 1 5 4 

50 5 5 10
18 25 18 23 19 15 23 21 18 22 26 20 20 17 27 21 19 21 22 25 16 20 26 28 17 17 15 18 18 23 21 19 21 18 23 24 22 18 21 19 20 21 16 20 19 22 19 23 26 22 
1 2 3 4 5 2 5 3 4 5 1 5 3 1 4 1 1 5 2 5 3 1 1 2 1 4 2 4 2 4 3 5 2 2 3 1 2 3 4 4 2 5 2 4 4 2 2 4 5 3 

50 7 1 1
8 11 6 12 13 1 13 9 7 7 10 4 14 3 11 5 11 7 12 1 14 3 11 9 14 13 4 3 8 3 10 1 7 11 15 3 15 15 2 2 7 14 8 9 5 4 13 6 12 13 
1 2 3 4 5 6 7 4 2 5 2 1 5 2 5 3 3 5 7 1 5 7 2 3 6 6 3 7 7 2 6 3 6 1 5 7 4 3 2 4 6 4 5 6 3 5 4 6 2 4 

50 7 1 2
10 14 8 5 10 2 6 5 4 1 12 8 5 8 7 12 1 9 14 3 11 14 4 3 15 13 12 9 12 6 4 9 6 15 14 9 5 14 10 11 13 14 3 6 13 5 13 2 6 15 
1 2 3 4 5 6 7 6 6 6 4 7 5 7 2 5 7 3 4 4 1 1 7 4 6 4 2 5 2 5 5 5 2 7 3 2 1 7 4 4 7 4 5 1 4 1 6 2 7 6 

50 7 1 3
13 2 13 6 2 7 12 12 5 4 9 2 10 11 1 12 6 5 12 3 9 12 9 7 6 1 4 9 7 12 12 14 15 12 11 7 9 2 11 5 8 10 9 8 5 11 11 4 11 15 
1 2 3 4 5 6 7 7 3 3 3 7 5 3 5 7 2 3 3 5 2 1 7 5 6 5 1 4 4 4 5 3 6 1 5 1 7 1 7 5 7 7 4 7 4 2 6 7 1 3 

50 7 1 4
1 8 6 8 10 3 3 12 11 11 6 9 8 2 11 8 13 7 8 11 11 15 14 8 13 3 14 10 13 11 2 1 11 4 12 3 14 1 3 5 9 1 13 15 10 11 13 9 2 4 
1 2 3 4 5 6 7 1 7 2 6 4 1 2 2 6 3 2 1 1 1 5 7 5 7 3 2 2 1 6 1 3 2 4 1 5 4 6 5 7 5 7 6 1 3 2 6 5 2 7 

50 7 1 5
3 15 5 12 2 11 8 6 14 10 10 4 4 2 5 2 8 15 13 11 14 12 13 3 6 5 9 8 2 1 1 1 13 14 2 13 5 13 9 3 3 6 13 2 6 4 15 1 8 13 
1 2 3 4 5 6 7 2 5 2 1 1 1 2 2 2 1 5 5 5 4 1 7 5 4 7 2 1 2 2 2 5 2 5 5 6 2 6 6 6 7 7 2 7 1 7 3 7 1 3 

50 7 1 6
6 2 3 11 6 15 15 3 3 4 9 10 12 1 15 12 8 7 13 14 12 10 3 1 8 1 11 5 4 4 4 1 7 10 5 5 10 7 5 4 8 5 9 7 5 1 5 7 14 4 
1 2 3 4 5 6 7 4 6 7 6 5 2 1 7 1 7 2 2 1 1 3 6 1 3 5 3 5 3 1 6 6 5 1 6 4 2 4 7 6 7 4 5 2 2 7 5 6 1 3 

50 7 1 7
8 5 6 2 1 8 9 12 8 9 12 4 8 8 5 15 13 5 5 14 8 5 3 10 1 11 9 9 10 11 14 9 3 12 11 6 5 1 11 6 3 12 8 13 10 2 7 4 10 9 
1 2 3 4 5 6 7 5 6 2 3 5 6 2 2 4 4 1 7 3 2 6 2 1 2 6 5 4 7 4 7 6 4 1 1 3 2 7 7 5 5 1 6 4 1 6 3 4 6 2 

50 7 1 8
11 10 4 12 11 9 13 10 2 5 3 3 6 11 10 12 7 2 12 10 14 12 14 12 3 5 6 5 11 13 7 7 12 7 3 14 5 15 7 15 11 15 10 3 8 1 14 10 8 13 
1 2 3 4 5 6 7 6 4 5 1 3 5 1 3 4 2 7 6 4 2 5 5 4 5 5 1 7 2 1 2 2 4 2 5 6 7 2 4 1 2 2 2 4 7 3 1 5 7 7 

50 7 1 9
14 1 8 10 1 5 13 11 6 14 5 10 6 8 8 1 3 2 14 2 15 12 11 6 9 7 8 15 13 12 2 11 1 5 8 11 10 3 11 2 9 11 7 9 11 13 10 2 14 14 
1 2 3 4 5 6 7 7 2 2 2 7 6 6 6 4 6 2 1 2 4 1 3 1 1 6 4 6 2 1 3 1 5 7 1 7 4 7 2 1 2 7 4 4 4 5 1 4 2 5 

50 7 1 10
2 14 14 9 11 3 10 10 9 1 14 13 3 13 14 5 7 5 6 11 13 14 8 10 3 6 5 14 2 15 15 14 13 3 10 10 5 13 4 15 8 2 6 2 3 5 5 1 2 10 
1 2 3 4 5 6 7 2 2 3 7 4 5 2 6 5 2 1 2 2 2 5 1 5 1 5 1 5 2 3 2 4 4 2 4 7 6 1 4 3 4 3 4 2 4 1 1 2 1 1 

50 7 2 1
12 17 11 16 13 14 18 17 20 11 17 16 17 20 18 20 19 16 11 11 18 13 15 14 16 10 19 10 16 17 18 10 15 12 10 16 18 12 19 13 12 17 12 18 12 19 19 10 10 11 
1 2 3 4 5 6 7 3 4 4 1 7 1 2 3 5 3 1 3 2 1 7 3 5 1 7 4 3 2 3 3 3 6 3 7 4 2 7 3 4 5 5 2 1 5 7 3 1 4 6 

50 7 2 2
15 15 20 14 11 12 18 10 19 18 11 18 15 11 20 10 10 11 19 19 18 17 10 20 13 19 10 15 19 12 16 16 16 15 18 20 18 14 15 16 17 20 12 17 20 17 13 20 12 14 
1 2 3 4 5 6 7 5 2 3 5 5 5 3 7 6 2 1 4 5 6 7 4 6 2 6 7 6 2 1 5 3 5 6 7 6 6 1 4 7 7 6 2 5 1 7 5 4 2 4 

50 7 2 3
17 20 12 13 13 20 19 14 19 20 13 19 17 17 18 20 19 13 20 14 11 14 15 15 10 16 20 19 16 13 19 19 11 20 13 20 12 14 12 14 14 11 19 17 14 19 10 18 19 19 
1 2 3 4 5 6 7 6 7 3 3 7 4 2 4 1 2 6 1 6 5 3 1 6 3 4 7 6 1 4 4 1 5 1 3 2 6 2 2 7 2 4 7 4 7 4 6 7 2 6 

50 7 2 4
19 14 12 20 20 11 15 18 14 10 18 18 19 12 12 15 20 12 13 14 13 17 12 15 15 20 14 20 19 14 11 18 16 15 14 15 11 14 16 20 16 10 15 18 10 12 14 10 13 18 
1 2 3 4 5 6 7 7 4 5 2 4 5 1 2 2 1 3 6 2 1 7 7 1 3 1 7 6 3 3 4 1 3 7 2 2 4 7 1 4 2 5 1 4 7 5 2 1 7 4 

50 7 2 5
11 14 20 15 20 18 12 13 10 15 20 10 19 20 14 11 14 19 11 11 17 17 17 13 12 17 20 16 14 10 20 20 20 20 18 17 11 18 14 11 12 10 13 12 11 13 10 11 13 17 
1 2 3 4 5 6 7 2 6 3 2 4 5 1 2 4 5 7 5 3 1 2 3 6 2 2 2 5 1 1 4 3 5 3 7 5 6 5 1 2 3 1 6 5 5 6 2 6 6 6 

50 7 2 6
12 15 13 12 17 15 13 15 15 19 16 13 20 13 18 13 16 15 19 16 10 10 15 16 14 16 18 13 20 18 10 13 18 10 17 13 17 13 18 13 14 19 11 15 16 18 12 15 15 18 
1 2 3 4 5 6 7 3 6 2 6 6 5 7 6 1 6 2 6 7 7 1 7 1 7 5 7 3 7 3 2 4 5 6 5 5 7 6 6 2 6 5 5 4 3 5 3 6 4 5 

50 7 2 7
14 18 10 15 15 19 16 12 15 11 12 15 20 20 13 10 11 13 16 14 17 11 11 12 19 16 17 17 16 14 13 11 20 14 19 14 18 14 17 17 17 10 12 18 12 14 16 11 17 10 
1 2 3 4 5 6 7 4 3 6 2 5 7 7 6 6 3 1 1 6 3 1 4 1 6 5 7 5 4 1 6 4 5 7 4 2 7 1 2 3 3 3 6 7 1 3 3 7 4 3 

50 7 2 8
16 10 11 17 12 13 16 18 16 18 10 16 11 17 14 19 18 18 15 18 11 18 18 15 17 10 15 17 11 13 11 12 18 17 16 12 14 14 12 12 10 15 17 11 11 13 10 16 16 17 
1 2 3 4 5 6 7 5 1 6 7 1 7 3 5 7 4 7 7 2 2 6 6 5 5 4 7 4 5 4 2 4 2 2 6 1 5 2 2 4 7 6 7 7 3 2 6 7 5 5 

50 7 2 9
18 12 12 19 18 17 18 11 19 18 10 13 12 12 11 20 18 17 16 10 12 19 12 18 11 14 11 18 10 19 10 19 18 15 20 20 13 20 12 18 18 15 16 15 20 19 20 18 13 18 
1 2 3 4 5 6 7 7 2 5 4 1 1 1 2 4 5 1 2 3 4 6 7 7 5 6 2 3 1 7 7 1 3 3 6 4 4 7 4 1 2 2 3 6 6 1 1 2 2 7 

50 7 2 10
20 12 20 14 11 19 11 14 20 13 14 11 19 11 13 15 17 17 20 14 11 19 12 15 14 10 16 20 11 16 15 14 16 14 19 10 19 20 15 13 12 19 14 10 16 10 16 11 13 18 
1 2 3 4 5 6 7 1 7 1 5 5 7 4 2 1 4 1 1 5 4 4 5 7 2 6 4 3 2 1 4 2 4 2 7 5 2 5 1 6 7 1 6 4 1 4 5 3 4 3 

50 7 3 1
17 19 15 24 26 20 15 18 27 29 23 27 21 21 19 15 20 23 19 29 18 29 17 17 23 25 29 25 18 28 30 18 26 16 16 23 30 28 18 30 20 19 18 17 17 24 26 21 27 20 
1 2 3 4 5 6 7 2 6 5 2 4 1 6 1 4 3 6 1 3 4 7 2 4 1 6 3 3 1 3 2 5 6 2 2 6 2 3 3 2 5 3 6 3 6 3 2 5 6 3 

50 7 3 2
19 20 21 24 15 23 18 19 26 28 15 21 26 29 23 19 24 30 15 23 16 26 19 23 25 28 23 19 22 20 20 19 15 29 25 24 25 27 27 25 21 17 24 18 21 22 27 25 16 25 
1 2 3 4 5 6 7 3 7 6 6 1 5 3 7 5 1 1 3 2 6 1 7 7 1 2 4 2 4 1 5 4 1 7 2 7 6 5 7 2 2 1 2 2 2 2 1 1 5 2 

50 7 3 3
22 16 29 22 20 28 26 19 25 15 18 23 18 20 18 20 25 24 21 30 25 26 29 30 21 27 27 19 21 22 19 25 25 15 28 28 15 29 16 23 21 23 17 20 29 21 22 26 17 18 
1 2 3 4 5 6 7 4 4 7 3 3 3 4 6 3 2 7 2 4 3 2 5 3 2 3 5 5 7 4 7 7 2 6 1 1 3 3 4 4 7 5 1 5 6 2 3 7 4 1 

50 7 3 4
24 20 20 28 28 20 22 30 27 22 18 15 18 21 21 21 19 19 26 27 16 17 26 24 29 19 22 22 24 30 24 29 30 16 25 16 15 18 23 26 15 27 24 22 27 19 26 22 23 23 
1 2 3 4 5 6 7 5 2 4 1 4 5 4 7 6 2 5 2 2 7 7 2 1 3 3 7 6 1 6 5 2 6 2 4 6 1 5 2 1 7 2 5 3 6 7 7 6 1 1 

50 7 3 5
27 27 16 17 20 19 26 18 26 30 27 19 15 29 25 27 25 27 23 29 22 17 19 18 29 20 24 18 19 22 15 18 20 26 15 21 21 15 27 15 30 27 20 21 26 30 15 15 22 20 
1 2 3 4 5 6 7 6 7 4 2 4 3 2 7 4 5 7 3 2 3 6 4 5 3 7 4 5 4 2 3 3 2 6 1 5 7 1 7 7 1 7 5 3 7 4 3 2 4 3 

50 7 3 6
29 22 21 22 18 18 30 27 25 17 15 22 30 24 24 28 19 21 29 16 23 29 29 26 27 16 27 25 30 16 24 15 18 16 19 20 23 28 25 27 19 29 20 26 29 21 20 15 24 22 
1 2 3 4 5 6 7 1 5 4 4 6 3 5 1 4 3 7 1 4 4 1 4 2 4 7 7 2 4 4 5 4 7 1 3 1 6 1 6 1 1 2 7 5 3 3 5 5 2 4 

50 7 3 7
16 25 22 30 30 21 24 20 21 15 28 20 27 18 23 28 25 16 25 25 30 16 28 24 21 19 25 16 17 24 30 23 27 26 29 20 28 15 29 22 30 26 21 20 20 25 28 21 25 16 
1 2 3 4 5 6 7 2 3 1 3 7 3 4 4 3 6 4 7 4 4 2 7 6 1 3 7 4 4 5 3 6 6 7 2 2 1 7 6 3 2 2 4 2 4 1 6 5 2 5 

50 7 3 8
19 28 18 29 23 22 15 22 25 17 17 24 15 26 16 17 23 15 15 18 18 16 28 27 15 17 16 22 27 25 25 24 26 28 30 17 25 23 24 26 25 17 22 28 30 15 19 27 30 17 
1 2 3 4 5 6 7 3 1 2 6 7 1 5 6 1 1 2 6 3 4 6 2 3 3 1 4 1 1 5 2 4 3 2 1 1 4 5 5 6 4 4 1 7 7 3 3 1 3 7 

50 7 3 9
22 23 20 24 26 17 20 26 17 20 28 16 18 19 16 19 18 18 24 24 21 22 20 25 28 21 18 17 25 16 29 23 19 18 23 28 15 27 20 18 22 30 27 22 23 22 27 24 24 26 
1 2 3 4 5 6 7 4 3 1 7 2 3 7 5 5 6 2 6 2 3 6 2 1 7 1 3 6 3 5 7 3 6 6 2 2 1 5 3 2 2 7 3 1 1 2 6 6 5 5 

50 7 3 10
25 23 30 17 25 15 27 19 15 19 27 24 15 19 18 30 15 23 26 27 25 29 27 25 17 18 18 27 27 15 20 24 28 26 20 25 27 27 26 26 30 29 23 22 18 29 28 24 26 28 
1 2 3 4 5 6 7 6 7 6 6 6 5 3 1 2 2 4 5 7 5 3 3 3 7 4 2 5 2 5 6 6 6 1 1 7 2 3 5 4 4 1 1 3 5 5 7 6 5 3 

50 7 4 1
18 14 15 15 16 9 15 16 9 11 14 11 12 16 12 16 19 18 11 13 10 17 14 10 16 15 17 11 11 9 13 12 12 19 14 11 12 16 14 14 14 15 10 14 19 14 14 12 19 14 
1 2 3 4 5 6 7 3 1 7 2 4 7 4 5 3 2 1 5 1 5 4 6 4 6 1 4 1 3 1 2 1 6 6 1 7 5 1 7 6 3 1 4 3 4 2 4 6 7 2 

50 7 4 2
17 14 13 15 15 12 15 15 12 12 19 15 16 12 14 13 16 11 11 17 12 11 16 13 14 12 16 13 15 16 17 17 15 14 16 17 12 13 13 17 13 15 14 16 15 12 16 15 12 15 
1 2 3 4 5 6 7 7 3 1 1 5 1 7 6 2 7 1 1 7 5 7 1 4 7 1 7 3 5 1 3 2 1 5 4 5 4 6 5 1 5 5 6 3 6 3 6 5 7 7 

50 7 4 3
12 12 16 13 14 18 13 13 12 11 10 17 14 15 13 15 15 16 14 11 12 13 12 11 14 11 16 15 14 13 13 12 11 14 17 11 11 12 13 14 13 13 12 14 15 12 11 10 13 14 
1 2 3 4 5 6 7 4 6 4 2 5 7 5 2 3 5 4 1 6 7 1 2 6 5 1 2 6 2 3 6 2 2 5 3 4 5 1 4 1 2 6 1 3 4 4 6 6 1 6 

50 7 4 4
12 10 14 18 17 13 11 12 13 16 17 16 10 12 15 15 15 14 15 12 11 10 14 14 12 17 10 14 15 11 14 11 13 12 17 15 9 15 11 13 11 14 16 11 15 13 11 18 14 12 
1 2 3 4 5 6 7 1 1 6 7 6 6 1 1 7 2 2 3 4 2 3 4 3 5 1 5 6 3 5 4 6 6 4 4 3 2 7 2 6 4 4 3 5 6 5 3 3 5 1 

50 7 4 5
14 14 11 14 10 12 6 11 17 14 10 13 12 14 13 11 16 14 14 12 10 21 16 13 10 14 14 15 13 15 6 14 11 12 15 14 15 13 13 12 10 10 15 10 15 11 13 11 15 16 
1 2 3 4 5 6 7 6 4 7 2 5 6 5 5 6 5 4 1 5 3 1 1 6 3 1 7 7 3 6 7 1 6 2 4 5 5 7 4 4 2 7 2 3 4 6 7 7 7 5 

50 7 4 6
16 13 9 16 11 12 12 16 11 13 10 14 14 14 12 16 13 13 14 13 14 15 14 11 13 12 17 13 13 12 14 13 15 13 13 13 14 16 13 15 14 13 10 17 13 10 17 11 14 16 
1 2 3 4 5 6 7 3 5 4 2 2 4 5 3 6 1 1 3 6 6 5 1 7 5 4 7 3 5 1 5 6 7 3 7 3 5 5 2 5 6 3 3 3 4 6 2 2 3 6 

50 7 4 7
12 10 15 10 16 14 18 11 14 16 13 11 18 13 12 11 13 11 13 19 18 15 12 11 16 17 11 16 14 16 12 13 13 15 13 15 8 16 13 14 12 18 12 14 10 13 12 13 13 11 
1 2 3 4 5 6 7 7 3 3 4 1 6 2 7 1 7 3 7 3 3 5 1 2 7 6 2 6 6 2 7 3 7 1 2 7 2 3 4 4 1 3 6 4 4 7 5 3 3 4 

50 7 4 8
16 10 11 13 12 12 13 18 15 12 10 11 8 17 14 14 11 12 11 14 15 13 11 13 14 18 11 12 11 14 20 14 10 13 15 16 11 15 16 11 15 16 16 11 17 13 15 14 8 14 
1 2 3 4 5 6 7 4 6 2 7 5 1 5 3 4 6 3 1 2 5 2 3 1 1 5 5 1 7 6 2 2 6 3 5 1 6 1 2 3 5 1 4 7 4 2 2 4 4 7 

50 7 4 9
13 17 14 14 12 14 13 15 17 16 17 14 13 13 15 12 14 11 14 17 15 18 8 15 17 15 13 14 9 8 14 13 11 15 15 16 11 11 12 13 12 10 14 12 12 11 15 15 14 16 
1 2 3 4 5 6 7 1 5 4 4 5 5 5 7 3 2 4 4 3 7 3 6 1 3 6 4 3 1 7 3 6 6 1 3 2 1 6 5 5 2 1 4 1 5 7 4 7 2 5 

50 7 4 10
15 12 17 11 11 13 16 13 16 20 11 12 14 11 17 11 17 9 9 10 13 13 13 14 14 18 16 12 15 15 10 19 9 15 11 15 11 9 14 15 11 14 10 14 17 16 8 16 12 16 
1 2 3 4 5 6 7 5 1 5 1 5 6 7 1 2 6 5 2 4 1 1 7 4 7 7 5 2 2 4 1 4 2 3 4 6 7 6 2 6 2 2 6 2 1 3 2 6 7 4 

50 7 5 1
26 21 23 21 20 18 23 18 21 18 24 20 14 19 22 20 12 23 19 20 27 23 23 21 16 21 29 23 21 17 19 23 24 22 18 24 18 23 25 16 24 17 27 25 24 18 22 19 25 24 
1 2 3 4 5 6 7 1 2 5 6 7 3 7 2 7 2 5 3 2 1 7 4 7 4 3 4 3 6 3 3 5 6 7 5 6 1 1 6 6 1 4 5 4 3 2 3 3 1 7 

50 7 5 2
26 20 14 18 23 20 19 18 20 22 22 26 27 19 20 26 19 15 19 20 26 23 16 25 26 18 20 20 23 20 19 18 19 19 22 22 22 20 19 20 18 25 24 24 23 21 26 22 20 18 
1 2 3 4 5 6 7 5 1 5 4 1 4 4 3 1 7 2 4 1 6 1 2 2 2 7 5 6 2 5 6 2 5 2 7 6 6 6 5 3 6 7 3 1 3 5 1 3 7 5 

50 7 5 3
24 27 21 22 22 26 24 20 20 15 24 16 17 19 22 23 22 21 17 16 21 20 15 18 21 22 19 24 25 25 23 23 26 22 19 22 16 14 24 24 20 26 19 18 18 21 24 25 21 22 
1 2 3 4 5 6 7 1 6 6 3 6 7 5 3 1 4 5 4 1 1 7 1 2 1 7 2 5 2 3 7 6 7 4 2 4 3 5 4 5 2 7 7 1 7 4 3 5 4 3 

50 7 5 4
18 23 20 25 19 22 18 24 15 21 22 21 17 17 22 19 26 20 16 22 17 27 22 17 24 25 24 24 16 26 14 22 21 22 19 23 20 27 23 23 26 23 24 26 16 28 15 22 14 20 
1 2 3 4 5 6 7 5 3 2 6 2 2 1 1 3 7 2 6 3 6 2 1 1 4 3 5 2 2 5 6 3 5 1 2 6 1 1 1 6 4 7 2 2 4 4 6 5 7 3 

50 7 5 5
18 20 19 22 19 21 19 25 23 27 20 17 20 14 22 17 15 20 16 20 18 23 24 20 23 26 17 23 19 24 23 21 20 21 27 21 14 22 22 24 21 25 18 21 23 21 18 19 17 26 
1 2 3 4 5 6 7 2 6 4 7 3 4 5 3 1 1 6 7 5 2 6 2 6 1 3 1 6 4 1 2 3 4 1 2 6 1 4 4 7 6 5 3 1 6 4 3 5 3 4 

50 7 5 6
28 22 22 11 16 20 24 24 19 23 25 26 20 21 19 22 23 17 18 19 21 24 25 28 25 24 18 27 16 24 18 21 16 22 19 22 26 24 18 20 18 23 26 20 25 26 18 19 21 23 
1 2 3 4 5 6 7 6 5 5 5 3 3 7 3 2 6 1 4 7 1 3 4 7 5 5 3 1 5 3 2 2 5 4 3 4 2 3 2 4 2 7 2 6 2 6 5 5 1 3 

50 7 5 7
24 22 23 24 27 18 27 22 18 25 19 27 25 21 15 17 19 26 19 18 21 25 25 28 20 22 20 19 16 23 21 23 18 16 29 19 18 23 20 22 19 20 21 20 19 21 26 18 17 22 
1 2 3 4 5 6 7 2 7 6 5 7 2 7 1 5 3 4 5 3 2 2 4 2 2 4 4 5 3 5 7 1 3 5 4 4 7 2 5 6 2 3 3 3 1 7 7 6 7 7 

50 7 5 8
19 20 18 18 21 17 24 19 19 20 20 24 19 20 22 24 20 19 23 21 24 13 18 14 21 24 19 15 21 24 20 24 23 20 25 18 20 24 20 23 19 19 16 26 26 18 28 18 23 23 
1 2 3 4 5 6 7 6 4 3 1 1 3 4 7 2 5 1 1 2 4 6 3 2 7 5 4 7 4 1 5 1 5 7 4 4 1 3 2 2 6 2 7 7 2 1 6 4 6 4 

50 7 5 9
20 20 18 21 23 16 22 24 22 22 17 24 21 16 23 19 23 19 21 20 19 18 23 22 15 14 16 20 17 21 16 25 21 25 25 25 20 27 17 23 20 24 23 22 15 28 19 18 17 19 
1 2 3 4 5 6 7 2 1 7 6 5 2 1 3 1 7 4 2 6 4 6 3 2 2 1 2 1 3 5 1 5 2 6 6 1 4 6 4 6 7 3 6 6 6 4 6 5 2 3 

50 7 5 10
18 24 19 20 18 21 17 23 18 22 22 17 19 19 21 22 18 27 24 20 22 25 20 25 20 17 24 24 14 23 24 26 18 21 23 17 22 25 21 18 27 18 26 28 19 22 25 21 21 26 
1 2 3 4 5 6 7 6 4 3 2 4 6 5 6 2 1 4 7 1 4 2 7 4 1 2 6 5 2 1 1 4 1 6 7 2 6 1 6 5 4 5 1 7 5 4 3 2 7 5 

50 8 1 1
14 8 7 10 4 1 6 10 11 8 4 3 10 2 13 2 11 9 12 3 5 5 13 9 6 7 12 9 11 2 10 1 11 10 10 13 10 3 12 8 5 8 5 5 3 1 14 15 9 15 
1 2 3 4 5 6 7 8 1 7 2 7 1 8 6 4 2 3 7 4 3 4 6 6 8 8 4 8 7 6 3 3 6 1 5 2 2 5 5 1 5 5 8 8 7 5 6 3 2 5 

50 8 1 2
2 3 2 1 12 6 12 8 5 8 9 1 3 8 13 1 15 12 3 8 14 2 13 6 15 6 2 7 1 7 7 3 2 7 9 12 7 13 5 7 12 2 14 9 5 2 3 12 6 14 
1 2 3 4 5 6 7 8 2 4 2 2 3 7 4 1 5 8 8 2 3 5 6 4 7 3 5 1 6 4 7 5 1 1 6 7 4 8 2 4 6 6 6 1 4 7 6 1 2 3 

50 8 1 3
5 7 14 6 14 2 1 1 8 5 10 10 15 1 8 11 9 4 4 7 3 12 15 11 6 4 8 8 10 15 13 6 9 4 13 3 3 14 2 13 14 10 1 7 15 8 3 10 5 3 
1 2 3 4 5 6 7 8 3 5 5 5 8 3 3 7 8 6 8 7 7 8 4 8 8 5 6 4 1 2 3 5 7 7 2 4 5 5 5 6 1 8 6 3 5 2 3 8 5 8 

50 8 1 4
7 5 7 15 7 1 5 15 5 6 13 1 11 2 7 10 6 1 8 4 1 5 13 3 4 3 11 1 12 14 8 10 2 1 1 6 8 11 10 10 7 6 7 13 1 1 11 11 12 12 
1 2 3 4 5 6 7 8 5 8 2 3 6 2 5 8 8 4 4 8 4 4 2 1 2 1 2 5 7 5 1 7 1 2 6 2 6 7 8 5 7 7 6 1 8 1 1 6 8 4 

50 8 1 5
10 12 8 9 7 11 8 9 10 9 13 2 3 4 5 7 2 9 8 11 14 2 10 6 5 9 6 6 3 10 7 5 15 11 2 13 5 14 10 4 15 2 1 4 5 2 13 6 13 3 
1 2 3 4 5 6 7 8 6 7 6 5 8 5 3 8 6 8 3 7 2 6 3 8 3 4 1 7 4 6 6 8 1 2 1 1 6 5 3 4 4 1 8 8 6 6 1 1 3 2 

50 8 1 6
13 12 8 11 13 5 9 7 3 14 10 1 4 9 5 1 15 4 6 12 14 6 10 5 5 1 13 13 12 4 3 2 1 4 4 2 7 15 10 11 5 12 3 12 14 4 8 11 14 9 
1 2 3 4 5 6 7 8 8 5 7 2 8 5 2 4 1 3 8 6 2 6 5 3 4 5 6 7 5 1 2 3 6 8 7 8 5 4 1 2 5 5 2 5 2 4 8 1 8 7 

50 8 1 7
2 15 10 9 6 2 10 13 4 8 12 2 5 15 6 7 4 11 10 5 7 6 9 5 12 4 12 13 13 15 13 4 5 8 4 14 9 7 3 14 15 1 4 8 5 5 8 5 9 1 
1 2 3 4 5 6 7 8 2 7 1 7 1 7 1 6 7 6 2 7 8 2 7 1 5 1 1 1 4 7 2 3 7 2 1 2 3 3 8 6 1 5 2 6 1 6 7 8 8 6 

50 8 1 8
4 10 6 6 9 11 6 5 11 6 5 12 4 8 13 8 13 3 2 1 14 3 15 7 2 2 15 14 12 1 10 12 4 15 4 1 5 13 6 4 9 7 2 1 12 9 15 4 6 4 
1 2 3 4 5 6 7 8 3 3 8 7 6 1 7 1 2 6 5 3 4 2 6 5 6 7 4 7 2 8 5 4 4 2 3 1 5 2 7 6 5 2 6 3 6 4 6 4 3 3 

50 8 1 9
7 14 6 9 11 13 8 11 2 7 12 12 14 14 9 10 9 7 9 8 2 10 6 15 12 1 2 12 9 5 8 7 5 13 5 15 8 8 14 4 12 8 7 15 2 5 15 2 13 9 
1 2 3 4 5 6 7 8 5 5 6 4 1 4 7 2 4 3 5 1 6 8 4 6 8 3 4 7 3 4 3 3 2 2 7 7 2 1 2 3 5 7 6 6 8 7 7 2 8 6 

50 8 1 10
10 1 12 10 9 3 14 10 13 13 8 3 7 12 13 12 3 6 6 15 6 6 15 11 13 3 10 11 2 12 14 11 6 13 14 6 10 4 3 2 7 13 14 5 7 9 5 4 2 2 
1 2 3 4 5 6 7 8 6 5 7 2 6 6 1 7 4 7 7 5 8 2 6 1 1 4 7 8 8 6 5 4 4 6 7 4 2 1 5 3 1 3 8 1 2 5 8 5 8 4 

50 8 2 1
18 18 14 11 17 13 12 12 18 14 12 16 14 12 20 10 11 17 12 14 19 18 12 18 12 20 16 16 17 19 10 19 16 11 12 12 16 11 17 18 16 10 10 16 18 15 16 13 15 10 
1 2 3 4 5 6 7 8 7 8 7 1 3 7 5 6 6 5 7 1 4 5 2 6 2 8 8 2 7 6 7 6 6 6 2 1 1 1 2 1 4 8 2 6 2 8 2 1 6 2 

50 8 2 2
20 16 13 16 19 10 11 12 13 12 11 15 15 14 12 11 19 15 12 16 19 13 17 11 17 15 12 10 17 13 10 10 14 13 20 18 18 19 18 16 14 19 19 16 20 14 16 20 20 20 
1 2 3 4 5 6 7 8 1 1 3 4 2 1 8 8 4 6 8 4 7 7 6 2 6 2 1 7 1 7 5 2 3 3 2 7 6 2 4 4 8 4 4 5 8 2 2 6 4 5 

50 8 2 3
12 14 16 12 11 13 19 20 13 16 13 15 19 20 10 18 13 12 17 17 15 11 17 11 15 15 10 14 13 13 19 20 17 10 14 13 10 10 10 19 17 10 20 14 12 19 19 19 20 20 
1 2 3 4 5 6 7 8 3 3 4 8 7 2 6 2 3 6 7 6 2 7 7 8 5 2 3 3 4 6 1 7 5 5 5 7 2 1 3 6 6 4 4 3 4 6 3 4 6 7 

50 8 2 4
14 18 13 16 19 18 20 14 17 14 18 13 13 13 18 14 17 10 12 19 20 12 18 18 20 20 19 13 19 16 12 12 13 18 13 19 10 12 14 17 13 16 14 18 13 15 20 14 18 15 
1 2 3 4 5 6 7 8 4 6 3 1 7 4 2 2 2 1 4 6 3 4 8 8 2 1 8 1 3 2 8 8 7 2 2 8 8 8 8 1 4 5 3 5 5 7 5 2 3 2 

50 8 2 5
16 15 14 20 17 19 19 17 12 10 11 13 14 10 20 15 18 18 15 17 10 12 10 13 20 12 11 14 17 19 12 19 20 16 20 11 20 14 16 19 10 13 14 15 14 10 20 13 20 20 
1 2 3 4 5 6 7 8 6 5 1 2 5 4 6 5 5 7 1 6 5 5 3 4 5 5 5 7 3 1 7 8 6 4 7 5 5 2 3 7 5 7 1 8 4 3 6 4 7 4 

50 8 2 6
18 16 16 14 19 16 10 14 18 10 15 14 15 13 12 18 19 10 19 17 12 10 10 14 12 14 11 11 20 10 12 10 20 13 15 10 11 19 15 16 11 10 14 14 15 11 13 11 15 10 
1 2 3 4 5 6 7 8 7 4 7 6 3 6 1 3 3 5 4 3 4 2 3 2 6 7 8 6 6 8 1 2 5 1 3 6 4 1 6 3 8 7 7 5 7 7 2 2 3 3 

50 8 2 7
20 20 19 12 17 15 11 15 20 16 12 16 20 12 11 20 18 18 16 20 11 17 20 16 14 20 18 19 12 12 20 13 11 12 11 17 11 20 13 13 15 17 17 12 12 18 20 20 11 17 
1 2 3 4 5 6 7 8 8 3 7 7 7 8 8 4 4 7 4 7 3 2 6 2 4 8 8 7 2 8 2 4 1 3 2 2 7 5 4 7 3 3 7 5 8 2 1 4 2 1 

50 8 2 8
10 16 12 11 18 20 19 16 16 15 10 10 20 18 20 11 10 12 16 10 15 19 17 13 11 17 12 16 17 17 11 17 17 12 12 18 17 11 19 10 17 13 16 18 18 12 12 20 18 11 
1 2 3 4 5 6 7 8 2 7 2 3 3 5 5 5 1 6 8 2 4 3 2 4 7 2 5 8 7 8 3 7 4 8 3 2 3 4 1 8 5 4 7 4 4 5 5 8 5 7 

50 8 2 9
12 17 12 16 17 12 18 18 12 16 16 13 16 12 11 11 17 14 12 15 16 19 19 13 19 11 16 18 13 17 17 17 12 13 16 17 19 18 10 17 15 10 17 16 15 14 14 19 14 18 
1 2 3 4 5 6 7 8 3 6 5 8 2 4 5 2 3 2 3 1 6 8 4 7 3 8 1 7 6 1 6 2 1 4 7 1 1 3 5 4 3 7 4 3 3 8 5 8 2 3 

50 8 2 10
14 13 20 10 18 19 11 11 11 16 13 19 18 17 13 13 19 11 20 20 17 16 18 19 10 12 16 15 20 18 10 13 16 10 14 16 11 15 20 20 10 16 14 19 13 20 12 16 19 13 
1 2 3 4 5 6 7 8 5 1 5 7 6 7 1 3 1 2 7 2 7 5 3 3 1 8 5 7 6 7 2 6 5 3 6 3 1 1 5 7 3 5 8 7 2 6 5 2 8 8 

50 8 3 1
24 22 30 18 28 28 22 15 15 24 30 29 17 17 27 16 30 24 25 16 19 27 19 20 29 22 24 24 23 22 21 21 23 16 28 21 23 30 23 18 26 25 18 19 21 15 24 28 29 27 
1 2 3 4 5 6 7 8 6 5 4 5 3 2 7 1 6 1 8 1 2 5 2 6 2 3 6 2 3 7 6 1 3 2 5 6 5 3 8 6 1 8 5 6 8 1 3 1 6 2 

50 8 3 2
27 29 17 16 30 30 16 17 17 24 25 23 22 25 18 17 18 15 20 25 28 18 23 25 24 18 24 21 25 17 20 22 30 21 22 28 30 28 27 29 27 16 25 20 24 16 27 15 17 16 
1 2 3 4 5 6 7 8 8 4 7 7 7 3 2 2 6 2 4 3 3 7 2 1 8 2 2 1 6 6 1 7 7 3 7 5 8 8 8 7 4 8 6 6 4 8 4 3 6 3 

50 8 3 3
30 29 25 27 26 16 23 18 19 21 16 20 16 24 24 19 15 30 27 27 22 16 29 30 23 23 28 22 23 30 23 15 23 25 25 26 26 17 20 28 16 19 19 19 24 27 16 25 21 15 
1 2 3 4 5 6 7 8 1 1 7 7 1 4 6 1 7 2 1 1 6 6 3 7 5 1 6 3 2 4 2 3 3 5 5 1 3 2 2 4 2 3 3 5 2 7 6 7 2 1 

50 8 3 4
17 15 18 16 25 17 27 30 27 26 24 26 19 18 27 29 23 27 19 16 20 21 30 18 30 24 21 30 28 29 24 22 26 21 21 18 26 29 30 18 18 19 29 15 28 15 21 20 18 18 
1 2 3 4 5 6 7 8 2 7 2 1 7 1 6 7 4 8 1 3 2 3 6 2 1 7 7 7 4 6 3 4 7 2 7 1 4 4 4 3 3 1 5 7 6 7 8 8 5 4 

50 8 3 5
20 21 25 18 19 18 20 28 23 25 24 17 25 25 16 21 15 27 20 19 19 16 27 27 29 27 15 23 27 18 19 24 17 24 22 25 26 26 15 29 19 20 16 15 23 28 22 20 17 29 
1 2 3 4 5 6 7 8 4 7 4 7 3 2 4 1 6 6 2 6 4 4 4 1 7 8 2 4 2 4 5 4 2 7 4 8 8 7 8 4 3 5 6 2 3 1 2 5 8 8 

50 8 3 6
23 18 27 23 15 29 16 20 17 30 28 22 21 22 15 22 28 15 26 20 29 19 21 21 16 22 24 17 16 19 28 26 25 17 15 28 26 28 16 19 28 22 27 27 23 16 19 30 29 21 
1 2 3 4 5 6 7 8 7 3 6 5 5 3 1 6 6 5 1 8 1 5 8 2 4 1 7 6 6 4 6 4 5 2 1 6 1 5 5 6 5 7 4 4 4 4 7 6 1 2 

50 8 3 7
30 19 17 28 20 22 29 15 19 17 29 23 30 27 26 16 19 19 23 16 19 16 24 15 18 21 19 27 22 25 16 25 26 26 19 25 26 23 22 22 20 19 22 22 19 23 28 20 28 20 
1 2 3 4 5 6 7 8 1 6 3 8 2 6 5 6 4 7 4 7 1 3 4 4 2 8 1 6 1 5 3 5 4 3 2 8 4 1 4 6 8 7 5 3 3 2 4 4 2 3 

50 8 3 8
17 29 17 28 26 16 30 21 29 28 16 17 27 30 15 26 25 29 25 28 26 16 22 26 25 18 15 20 25 26 23 16 17 26 16 26 21 24 28 27 16 20 28 15 29 30 26 17 24 27 
1 2 3 4 5 6 7 8 2 7 4 6 4 8 4 6 7 7 1 2 3 1 4 4 8 7 7 3 5 4 2 8 7 1 8 2 4 3 2 3 2 6 3 7 2 5 3 3 2 4 

50 8 3 9
21 17 16 28 21 22 17 28 27 17 29 27 30 23 16 25 26 25 24 29 21 19 17 23 28 21 19 23 23 26 28 26 28 15 20 30 16 22 26 21 26 15 25 25 25 25 27 27 26 17 
1 2 3 4 5 6 7 8 5 3 2 7 4 7 8 1 4 3 3 1 8 5 5 3 8 5 2 4 8 5 8 2 4 6 1 3 7 5 4 4 6 1 5 4 8 8 8 7 6 3 

50 8 3 10
24 30 20 22 21 20 28 24 18 17 29 16 25 18 18 24 26 16 25 22 29 17 19 25 29 30 26 21 23 19 29 22 20 16 28 17 25 29 28 19 15 15 29 19 22 28 26 29 19 28 
1 2 3 4 5 6 7 8 6 2 2 3 8 2 6 6 8 4 1 2 4 1 5 4 5 2 8 5 6 6 4 5 7 2 7 4 4 5 2 5 2 4 3 6 5 3 2 6 4 7 

50 8 4 1
12 15 13 12 13 13 16 10 14 18 14 15 16 11 13 15 12 14 15 14 15 15 9 12 13 10 14 14 18 14 10 16 11 14 15 10 13 12 12 16 12 15 14 13 12 15 16 10 13 12 
1 2 3 4 5 6 7 8 3 7 6 2 7 4 4 8 7 5 3 1 1 2 8 4 8 6 7 1 7 6 2 4 2 8 5 3 6 8 1 5 8 1 3 2 8 7 1 1 7 3 

50 8 4 2
15 12 11 14 14 14 11 18 14 13 15 14 13 19 15 15 15 17 10 11 15 17 14 13 13 16 12 20 17 14 11 15 10 15 13 14 16 13 15 12 13 11 16 15 12 14 13 10 14 15 
1 2 3 4 5 6 7 8 7 1 7 8 4 5 7 4 2 5 7 1 5 7 7 4 8 8 6 8 2 3 8 4 3 8 4 2 6 4 2 6 8 3 6 2 5 2 5 4 1 5 

50 8 4 3
14 13 12 14 16 11 17 16 13 13 11 17 16 12 10 14 18 10 14 13 13 14 14 16 12 14 16 15 14 14 11 17 15 14 13 18 14 13 12 11 14 14 19 11 15 14 15 13 14 12 
1 2 3 4 5 6 7 8 4 8 6 6 1 8 1 2 6 5 2 5 1 6 2 1 8 4 7 4 4 6 1 6 8 7 3 3 7 8 4 2 1 5 8 2 4 5 6 2 8 8 

50 8 4 4
18 14 14 14 11 14 15 9 13 13 15 17 9 18 20 12 9 12 14 14 13 13 12 7 16 15 12 14 10 12 16 16 15 15 15 16 14 17 12 12 12 16 12 12 13 9 16 15 14 20 
1 2 3 4 5 6 7 8 1 2 8 2 3 2 2 5 4 1 6 3 2 8 7 2 7 6 8 7 2 8 2 8 7 7 7 7 4 5 7 1 1 1 4 2 8 1 1 5 2 1 

50 8 4 5
13 14 14 12 11 15 12 13 14 12 12 10 11 11 14 14 12 15 8 17 10 11 16 11 13 13 12 18 15 16 14 16 12 11 11 16 16 15 12 9 14 13 12 15 14 10 14 12 15 10 
1 2 3 4 5 6 7 8 5 6 8 7 6 3 5 6 5 6 5 3 1 2 1 5 4 7 2 7 2 2 5 3 2 6 6 5 5 1 1 4 4 5 7 3 3 7 1 1 8 4 

50 8 4 6
13 16 14 12 16 16 12 14 13 13 11 9 13 10 13 13 11 13 12 11 11 12 10 11 15 11 13 12 15 13 11 13 15 14 11 11 9 15 12 14 11 15 13 11 18 17 11 10 14 9 
1 2 3 4 5 6 7 8 2 6 5 1 8 1 4 8 8 1 4 2 8 1 2 3 7 3 2 6 4 5 2 3 6 4 5 7 3 2 8 2 3 6 1 2 4 1 5 1 3 8 

50 8 4 7
10 12 11 9 14 13 11 16 13 11 11 14 14 17 15 12 17 12 11 8 14 12 14 15 12 12 16 11 18 12 14 15 12 16 8 15 15 16 13 12 18 10 17 15 16 13 13 13 12 13 
1 2 3 4 5 6 7 8 7 8 6 7 3 1 2 7 6 4 7 4 5 7 8 4 6 1 3 4 1 6 7 3 1 2 5 2 4 1 2 3 5 3 4 3 6 1 8 3 1 3 

50 8 4 8
11 13 11 14 16 20 12 12 15 14 13 10 12 18 15 15 17 15 9 19 9 17 12 13 18 17 14 16 13 13 14 11 13 14 15 9 17 11 13 15 18 17 11 15 18 9 15 13 11 14 
1 2 3 4 5 6 7 8 4 3 6 4 5 5 3 7 1 7 4 1 7 5 5 6 6 5 5 2 4 3 6 6 4 2 6 2 8 8 3 8 3 7 5 7 4 8 7 1 3 3 

50 8 4 9
14 12 15 13 13 17 16 10 15 13 12 11 17 12 11 12 17 11 15 16 17 12 14 16 16 10 12 13 10 15 16 12 10 14 12 17 15 15 13 13 13 12 13 15 16 13 16 14 12 15 
1 2 3 4 5 6 7 8 1 5 3 1 5 8 4 8 3 5 4 5 7 5 1 6 1 1 6 4 8 5 2 5 8 5 3 1 2 6 1 6 6 2 5 7 1 1 5 7 4 4 

50 8 4 10
16 13 15 17 15 13 13 16 10 15 15 13 12 14 13 10 16 13 15 11 9 12 11 17 14 13 10 16 18 12 13 15 17 11 12 15 14 12 14 16 17 12 12 12 14 10 13 11 14 11 
1 2 3 4 5 6 7 8 6 3 2 7 3 6 6 1 6 2 3 7 4 8 3 4 3 5 1 4 3 7 2 5 2 4 4 2 5 2 5 6 5 7 3 5 8 8 6 1 8 8 

50 8 5 1
25 18 22 22 22 17 20 21 20 22 22 20 15 21 21 26 17 16 26 26 22 19 23 24 15 20 21 26 18 17 24 18 28 26 26 21 19 17 21 22 22 17 23 21 29 20 23 25 21 24 
1 2 3 4 5 6 7 8 2 3 6 6 6 4 8 4 2 6 7 1 6 1 3 3 3 7 3 3 2 6 8 7 5 3 3 6 1 1 2 1 5 3 3 7 5 2 1 4 3 5 

50 8 5 2
27 20 22 19 19 19 20 23 23 21 26 21 21 25 25 24 16 22 18 18 19 21 28 19 22 22 18 20 24 29 21 26 15 25 17 20 21 16 22 19 21 22 23 25 23 22 24 21 22 24 
1 2 3 4 5 6 7 8 6 3 4 2 2 3 7 4 5 5 4 7 2 8 5 8 4 5 2 4 7 2 6 5 8 5 3 5 8 6 6 7 5 7 8 2 5 8 1 3 5 8 

50 8 5 3
18 22 13 18 18 19 24 22 21 25 25 23 16 25 23 25 18 18 20 21 21 21 14 27 20 22 19 22 20 16 24 17 18 26 24 23 25 24 19 23 13 19 22 24 20 23 20 23 20 19 
1 2 3 4 5 6 7 8 2 8 6 8 5 8 1 4 4 2 4 5 5 4 4 7 6 2 6 7 5 7 4 3 3 3 1 8 7 5 5 6 7 3 2 4 3 3 4 2 4 4 

50 8 5 4
18 18 21 22 19 20 21 23 18 20 19 25 24 22 24 18 21 21 19 26 24 22 25 22 25 18 19 21 24 18 25 15 26 19 15 25 22 21 19 20 15 24 16 23 24 25 22 20 20 23 
1 2 3 4 5 6 7 8 6 4 7 8 1 1 7 4 2 6 1 7 5 4 8 3 7 8 8 7 8 1 1 6 3 5 8 2 2 3 3 4 3 8 2 1 6 5 1 5 3 4 

50 8 5 5
22 25 24 23 21 23 24 20 19 18 24 21 17 23 24 25 22 23 18 20 25 24 21 27 17 17 21 21 17 15 23 21 21 26 21 25 18 21 23 19 22 20 23 27 19 22 23 24 19 15 
1 2 3 4 5 6 7 8 3 5 7 3 3 2 6 2 3 2 2 5 7 5 8 1 2 1 1 3 8 6 4 8 1 4 3 4 6 3 6 7 6 3 8 3 1 2 1 8 2 8 

50 8 5 6
19 24 22 22 18 16 23 23 18 23 22 23 19 21 19 18 21 20 23 21 25 17 20 29 20 20 21 20 24 20 23 24 28 27 18 18 22 25 24 26 23 27 22 23 20 19 30 21 17 20 
1 2 3 4 5 6 7 8 7 7 1 6 1 2 2 3 1 7 5 7 2 1 8 4 2 8 6 8 5 5 4 8 3 2 7 4 3 8 4 3 6 7 3 2 2 1 8 1 1 2 

50 8 5 7
21 19 18 14 22 25 20 17 21 22 19 22 20 19 23 19 19 20 24 19 23 16 20 20 18 24 25 20 20 17 16 27 18 27 24 25 18 20 20 17 24 18 23 21 19 18 24 24 21 22 
1 2 3 4 5 6 7 8 3 3 5 4 1 1 3 1 2 5 3 8 3 6 7 2 4 4 2 3 3 6 1 3 7 6 1 2 6 6 1 2 8 4 1 5 5 4 5 7 3 4 

50 8 5 8
17 20 21 22 14 17 22 16 24 21 24 23 25 25 27 15 18 17 20 22 20 17 19 21 17 17 26 20 23 29 23 23 24 18 27 18 22 13 17 16 17 23 21 14 26 16 18 22 26 21 
1 2 3 4 5 6 7 8 6 3 1 8 2 4 7 6 2 3 3 3 3 1 3 7 6 7 8 4 6 5 5 8 5 1 1 6 3 4 5 4 7 4 6 6 7 1 8 1 3 3 

50 8 5 9
19 23 19 18 23 21 15 27 20 19 19 19 22 19 21 21 25 18 21 23 16 18 22 26 24 21 22 21 24 26 18 20 26 19 21 21 19 17 17 20 18 20 26 20 25 20 18 23 25 24 
1 2 3 4 5 6 7 8 3 8 7 3 8 7 1 2 6 2 6 5 4 1 4 6 7 1 4 1 4 4 7 6 1 8 4 4 6 7 4 8 1 1 5 1 2 2 4 2 7 3 

50 8 5 10
23 19 18 25 23 27 23 19 19 21 23 19 12 23 23 21 20 21 21 22 25 25 13 17 18 20 23 18 21 26 25 22 23 25 24 23 27 20 20 16 20 18 19 18 22 24 20 15 22 29 
1 2 3 4 5 6 7 8 7 8 3 8 6 4 5 1 2 7 3 4 7 7 5 6 3 3 8 1 2 3 7 4 1 8 2 1 4 8 3 4 1 2 8 8 4 5 7 8 3 7 

80 3 1 1
14 7 1 15 6 11 8 9 12 2 4 9 4 12 11 8 14 14 13 3 1 13 12 8 5 7 9 6 6 15 7 8 10 5 12 14 12 15 1 5 7 13 4 11 8 8 1 7 9 6 9 14 13 7 9 13 5 9 5 1 7 12 8 14 13 2 12 12 9 1 3 10 2 11 5 8 11 13 8 11 
1 2 3 1 3 3 1 1 1 1 1 1 1 2 2 2 1 2 1 2 3 3 2 2 2 1 3 1 1 3 3 1 3 3 2 3 2 1 2 3 3 1 3 3 2 2 3 3 1 1 1 2 3 1 2 1 1 1 1 1 3 3 1 1 3 2 3 3 1 3 1 1 2 2 1 3 3 3 1 1 

80 3 1 2
3 6 3 12 5 9 14 11 14 2 4 2 8 4 7 3 13 9 13 5 1 14 9 2 3 3 13 8 14 6 5 15 15 4 11 10 13 1 9 3 13 8 5 14 8 1 5 3 2 14 13 9 6 2 1 15 5 13 10 11 1 7 13 15 3 8 14 6 5 6 11 12 2 10 10 1 8 8 6 8 
1 2 3 1 2 2 2 1 3 3 1 1 1 3 1 1 1 1 1 1 1 1 1 2 2 3 3 1 1 2 3 1 1 1 3 3 2 1 2 1 3 1 2 3 1 3 1 2 3 1 3 2 3 2 1 1 2 3 1 2 3 1 3 3 3 1 3 2 3 1 3 3 2 3 2 2 1 2 3 2 

80 3 1 3
7 12 9 4 9 11 9 7 12 1 3 13 7 2 5 14 11 12 15 11 10 12 12 9 3 2 7 12 12 11 9 7 5 10 6 9 12 13 14 15 1 10 2 10 2 14 6 3 9 11 2 6 1 8 13 4 1 2 8 6 9 2 3 6 8 10 4 10 10 2 6 12 13 9 14 7 7 11 7 5 
1 2 3 2 1 2 2 1 1 3 2 2 2 2 3 2 2 2 1 1 1 3 3 1 3 3 2 2 3 2 3 1 2 3 3 2 2 2 3 1 1 3 2 3 3 2 3 1 1 1 3 3 2 2 2 1 2 3 1 2 1 2 3 2 3 1 3 3 3 1 3 1 2 1 3 1 2 3 3 2 

80 3 1 4
6 3 5 6 4 8 4 6 11 2 11 15 13 7 12 3 9 4 5 8 10 13 12 8 1 4 9 3 9 4 14 10 10 5 10 1 10 4 7 10 5 7 13 3 14 6 4 14 10 5 4 3 11 10 9 6 4 12 7 13 7 13 11 4 1 9 4 6 15 13 10 5 3 14 7 2 2 5 3 10 
1 2 3 2 1 1 3 3 3 3 2 3 2 2 2 3 1 2 1 3 3 2 3 2 1 2 1 1 1 2 2 2 3 3 1 1 3 1 3 1 1 1 1 2 3 1 2 1 1 3 1 2 3 1 2 3 3 3 2 3 2 1 2 2 1 2 3 3 1 2 2 1 3 1 2 3 2 1 2 2 

80 3 1 5
11 7 13 3 6 4 1 10 2 12 5 4 1 2 13 13 2 4 7 10 10 6 13 8 8 2 1 3 10 1 1 6 8 11 11 1 8 11 6 10 8 3 4 10 12 1 6 4 13 1 3 15 13 14 15 1 1 2 7 5 1 1 3 10 13 14 6 1 8 9 11 4 9 9 15 9 13 8 13 9 
1 2 3 3 1 2 1 3 2 2 1 1 2 2 2 1 3 3 2 1 1 1 1 2 1 1 2 3 3 3 1 1 1 1 2 2 2 2 2 3 3 1 2 3 3 3 1 2 2 2 2 3 3 2 1 2 1 2 2 3 2 2 2 3 3 3 1 2 1 2 1 3 1 2 1 1 3 2 3 1 

80 3 1 6
15 4 13 1 7 5 14 4 15 3 10 12 9 10 13 1 6 15 14 3 14 10 4 9 15 4 3 15 9 5 12 6 7 9 2 5 7 7 10 9 6 7 11 14 13 12 14 1 9 2 14 11 14 9 2 9 10 3 4 5 8 12 14 4 1 5 15 4 3 10 10 13 8 8 11 14 2 6 2 9 
1 2 3 1 2 3 2 2 1 1 3 2 3 1 2 1 3 1 3 1 2 3 1 1 1 2 1 1 2 3 2 1 3 3 1 3 2 1 2 3 2 3 3 2 2 2 3 3 1 1 2 2 3 2 1 2 3 3 2 3 1 2 2 2 3 2 3 3 1 2 1 2 1 2 2 2 2 1 1 3 

80 3 1 7
4 2 13 8 8 5 10 12 1 11 1 9 11 10 9 5 8 13 7 2 10 2 15 8 6 11 9 15 7 10 15 3 5 6 3 8 10 6 7 9 15 15 4 8 8 6 8 5 15 11 10 5 3 10 11 12 9 3 3 14 13 12 2 4 10 1 7 6 8 13 13 11 6 12 10 8 4 14 1 9 
1 2 3 2 2 2 2 2 2 1 3 1 3 3 3 1 1 1 1 3 1 3 2 1 1 1 2 1 1 1 1 1 1 2 3 3 3 1 3 3 2 3 2 2 3 2 3 2 2 1 3 2 3 3 2 1 3 2 1 1 2 1 3 3 3 1 1 3 1 2 1 2 2 1 1 3 3 1 1 1 

80 3 1 8
9 10 2 8 8 11 10 3 5 11 14 11 8 3 10 15 14 2 8 6 4 14 8 1 2 14 7 9 15 2 4 5 2 12 3 2 14 15 12 11 8 8 4 5 13 10 12 7 2 7 1 4 13 15 11 4 6 9 10 3 12 7 6 12 7 11 15 4 2 11 5 9 1 4 5 7 10 1 4 7 
1 2 3 3 1 3 2 2 1 1 3 1 2 3 1 1 3 3 3 1 1 1 2 2 2 2 2 1 3 1 1 3 3 2 1 3 2 1 3 3 1 2 3 1 3 2 2 1 1 1 2 3 2 3 2 3 2 1 1 2 1 3 3 2 1 3 3 3 1 1 1 2 2 1 3 3 1 3 1 1 

80 3 1 9
13 11 2 6 3 11 2 14 3 11 7 12 11 10 1 13 8 11 3 6 2 2 1 7 3 9 4 4 7 11 13 14 1 14 9 7 13 3 1 15 9 7 12 1 6 14 1 4 14 6 8 5 6 5 4 12 8 14 15 12 13 10 11 9 9 10 1 15 10 9 6 14 3 10 11 15 5 8 9 11 
1 2 3 3 2 3 1 3 2 1 3 1 2 1 3 3 2 1 1 1 2 2 3 1 3 3 2 3 2 2 3 3 2 3 2 1 3 1 3 2 3 3 3 1 1 1 1 1 1 1 2 1 1 2 1 2 2 1 1 3 1 3 1 2 1 1 1 2 1 3 1 1 1 2 3 3 2 2 3 2 

80 3 1 10
1 1 1 2 7 12 5 10 15 9 13 6 12 13 10 15 7 14 13 9 8 14 8 7 5 5 4 14 5 14 7 15 6 12 6 6 2 6 9 11 15 1 10 9 12 12 8 15 1 5 12 11 7 2 12 4 8 4 5 2 8 4 6 4 11 1 14 12 2 2 7 4 14 5 7 12 6 13 5 15 
1 2 3 1 2 1 1 2 1 1 3 3 1 3 3 2 3 1 3 2 3 2 1 1 1 1 1 3 2 2 2 3 3 1 3 3 1 1 2 2 1 3 2 1 1 2 2 2 1 1 2 2 1 1 2 1 3 1 3 1 1 2 1 1 3 3 1 3 3 1 2 3 1 1 2 3 3 1 3 2 

80 3 2 1
13 16 18 15 20 13 18 16 14 12 19 13 10 11 18 19 14 14 19 12 11 14 10 18 10 15 12 15 12 17 19 12 17 13 11 19 20 10 18 11 17 14 14 10 10 19 18 18 13 20 17 14 12 19 11 14 10 11 16 18 14 10 18 20 19 11 16 15 20 18 16 17 15 18 19 11 13 20 17 10 
1 2 3 2 3 3 3 3 2 2 1 1 2 1 3 2 1 2 1 2 2 1 2 1 1 2 3 3 2 2 2 1 2 3 3 2 1 2 3 1 2 3 1 3 1 3 2 1 1 3 3 2 1 1 1 1 1 3 1 2 2 3 1 1 2 1 2 2 1 3 2 2 1 1 1 2 1 1 3 3 

80 3 2 2
16 17 13 12 11 18 12 13 12 19 14 11 13 11 20 10 15 14 18 17 17 15 16 19 14 16 20 13 12 19 12 20 17 16 11 19 12 13 20 18 11 14 20 17 13 15 14 18 19 18 12 11 17 18 15 17 11 11 18 18 10 12 18 18 13 20 19 15 13 10 18 19 10 13 15 15 17 16 14 12 
1 2 3 3 3 3 3 2 3 3 1 2 2 2 2 2 2 1 1 3 2 2 1 3 2 3 3 1 2 2 3 3 1 3 3 1 1 2 2 2 2 2 2 3 1 2 2 1 2 3 1 2 1 3 2 2 1 2 1 2 3 1 2 2 2 1 2 2 3 2 1 3 2 3 1 3 2 1 3 1 

80 3 2 3
18 20 12 12 13 13 10 17 10 15 13 19 18 18 15 12 20 18 10 16 20 18 15 17 16 10 19 12 14 16 11 20 11 14 14 12 12 10 14 12 12 10 15 19 19 14 12 15 19 11 12 10 18 19 19 19 11 19 12 12 14 18 18 13 17 19 16 12 18 18 11 16 15 15 11 20 10 16 12 11 
1 2 3 3 2 1 1 2 3 1 3 1 1 2 2 2 3 1 2 1 1 3 1 3 1 3 3 3 3 2 3 2 2 2 1 1 2 3 2 2 2 1 2 1 1 2 2 3 3 2 3 2 2 2 2 1 1 2 3 1 1 3 1 2 2 3 3 1 1 2 2 1 1 2 2 1 2 1 3 2 

80 3 2 4
10 11 13 18 18 16 14 18 13 15 14 17 19 13 18 10 15 19 15 14 17 13 10 18 18 12 17 17 18 14 10 14 13 16 14 20 20 18 18 18 18 12 18 13 10 16 12 14 13 17 19 11 15 13 20 17 15 11 11 14 12 19 12 10 19 20 15 15 19 15 18 12 13 12 14 14 10 17 18 10 
1 2 3 1 3 2 1 1 2 2 2 1 3 2 2 1 2 2 3 2 1 2 2 2 1 2 1 3 2 1 2 3 2 3 2 3 3 2 3 1 2 1 3 2 3 1 2 3 3 3 2 1 2 3 3 3 2 2 2 2 1 3 3 2 1 2 3 3 2 3 3 3 1 2 3 1 1 3 1 1 

80 3 2 5
13 16 15 13 17 19 12 19 19 17 16 17 10 15 15 14 12 17 20 10 17 18 14 13 17 12 11 15 14 10 19 20 18 15 13 10 17 10 15 20 10 15 15 14 10 13 18 11 14 14 13 13 11 19 20 17 14 13 13 15 14 18 19 14 16 13 10 15 13 14 18 13 17 20 13 16 10 12 10 11 
1 2 3 2 3 1 3 1 3 1 1 2 3 3 1 3 1 1 3 3 3 3 1 1 2 2 3 1 2 2 1 1 1 2 3 1 2 2 2 3 1 3 2 3 1 3 2 1 3 2 2 1 1 1 2 3 2 3 2 2 1 3 3 1 1 2 3 2 1 3 3 1 2 3 3 2 1 1 3 1 

80 3 2 6
15 18 11 14 18 17 14 18 15 18 17 18 13 17 14 17 19 13 14 20 12 10 10 16 10 10 17 14 16 13 13 20 14 10 20 17 15 13 15 16 18 17 19 12 13 17 16 12 13 18 14 12 12 19 18 18 17 16 12 10 10 16 12 15 14 16 14 17 16 17 19 19 10 20 20 16 18 13 12 16 
1 2 3 2 3 1 3 3 2 1 1 1 1 2 1 1 2 1 1 1 1 3 1 1 1 3 1 2 2 2 3 3 3 3 3 2 3 3 1 1 1 2 3 1 2 3 2 3 2 2 3 1 2 2 2 1 2 3 1 2 1 2 3 1 3 1 2 2 3 3 2 2 3 2 3 1 1 1 1 1 

80 3 2 7
20 14 13 19 12 12 12 13 19 18 13 10 16 18 19 11 12 18 18 10 15 11 16 12 17 19 19 13 11 11 13 12 15 12 11 17 17 14 10 18 11 18 15 19 15 17 13 14 12 12 10 13 17 19 19 16 17 16 16 11 16 13 18 15 19 15 16 15 12 20 14 14 20 17 18 17 11 19 15 11 
1 2 3 1 1 1 1 3 2 3 1 1 3 3 3 2 3 2 2 2 1 1 1 1 2 2 3 2 1 1 3 2 3 3 3 3 1 2 1 1 2 2 2 2 3 3 2 2 1 3 1 3 1 2 2 3 2 3 2 3 2 1 2 1 3 1 3 3 2 3 1 1 2 1 3 2 3 3 3 1 

80 3 2 8
12 11 16 16 20 19 14 19 20 17 11 20 15 20 15 19 14 13 10 16 16 18 18 18 18 17 18 18 16 10 15 10 18 15 12 13 13 15 10 18 16 10 19 16 11 13 10 13 13 11 19 13 17 13 15 18 15 20 14 10 20 15 14 13 18 11 12 12 16 20 12 12 10 13 14 15 11 19 15 11 
1 2 3 2 1 2 2 3 1 2 2 1 1 2 1 3 1 2 2 3 2 1 1 2 3 3 1 2 1 2 3 2 2 3 2 2 3 3 3 1 1 1 1 3 2 2 1 3 2 3 1 1 2 1 3 3 2 3 3 1 2 1 2 1 1 1 2 3 2 3 2 2 2 1 1 2 2 3 1 2 

80 3 2 9
15 10 12 12 13 15 11 10 13 13 13 18 14 17 15 12 10 14 15 10 14 20 18 16 16 16 18 12 20 15 11 18 12 19 20 16 17 14 17 15 12 18 18 18 13 14 16 14 13 13 17 14 11 10 10 14 12 14 17 18 17 16 13 15 10 11 11 10 16 17 18 13 18 20 13 11 19 17 19 20 
1 2 3 2 2 2 2 3 3 2 1 3 3 1 1 1 3 1 1 2 3 3 1 2 2 2 3 1 2 3 1 1 1 3 3 1 2 2 3 2 2 2 2 1 3 3 2 2 2 2 3 2 2 2 3 2 3 3 1 1 1 1 3 1 3 1 1 3 3 3 3 1 2 1 2 3 2 3 2 3 

80 3 2 10
18 16 17 14 19 15 19 17 11 18 12 17 12 18 10 15 20 15 15 13 20 16 16 15 11 14 11 15 14 10 11 19 18 15 10 13 15 14 19 19 20 19 19 10 13 15 13 10 14 15 16 14 10 17 20 11 11 14 10 18 16 19 10 15 11 13 15 18 15 19 11 13 11 14 11 17 19 18 14 13 
1 2 3 3 3 1 3 1 3 2 1 1 3 2 3 3 1 2 3 2 1 2 1 2 3 1 1 3 1 2 1 3 1 2 2 1 3 2 1 3 2 2 3 1 2 1 1 2 3 1 1 2 2 2 2 1 1 3 3 1 2 1 1 1 3 1 1 3 1 3 3 2 3 1 3 3 2 1 3 2 

80 3 3 1
16 28 28 15 21 23 15 25 27 15 27 21 16 16 23 25 23 18 23 27 26 28 30 27 22 19 25 26 22 26 16 22 28 28 16 23 27 23 22 29 29 23 19 18 21 29 24 28 27 15 29 15 19 28 26 30 15 25 22 24 28 27 16 24 16 16 22 29 16 26 15 16 18 19 19 18 16 17 17 19 
1 2 3 1 3 3 1 1 1 1 2 2 3 2 1 2 1 2 3 3 2 3 3 2 3 3 3 2 3 3 3 1 3 3 2 2 2 2 3 3 1 1 2 3 1 1 3 3 1 3 3 1 1 1 2 3 1 1 2 2 3 1 2 3 1 3 1 1 2 1 2 3 1 2 2 3 2 1 3 3 

80 3 3 2
19 19 19 23 21 20 25 20 25 30 19 17 15 20 21 29 19 25 21 28 22 20 28 23 19 27 30 23 26 16 26 23 25 19 22 29 28 23 20 30 20 29 18 28 28 25 30 18 19 22 20 16 22 22 15 26 26 30 15 25 17 16 20 24 24 29 17 23 26 30 25 17 20 27 29 30 19 26 18 17 
1 2 3 2 2 2 3 1 1 1 2 3 2 2 2 3 1 2 1 2 1 1 2 3 1 2 1 3 2 1 3 3 3 3 1 3 3 1 2 3 1 1 3 2 1 2 1 3 2 1 3 3 2 2 3 2 1 1 1 3 1 3 1 1 3 2 1 1 2 1 2 3 1 3 3 3 2 3 2 3 

80 3 3 3
24 15 29 27 15 17 21 17 24 25 18 21 20 20 27 24 18 30 20 24 30 28 25 29 21 29 21 29 21 16 29 29 22 25 24 23 22 18 30 28 29 26 23 16 23 16 24 25 24 24 23 22 16 20 18 20 19 27 23 25 28 18 25 23 15 22 25 15 15 22 28 21 15 29 19 18 17 21 28 25 
1 2 3 3 3 3 2 3 1 3 2 3 1 2 2 3 1 2 3 1 1 2 2 1 1 2 1 1 2 3 1 3 1 1 2 3 3 3 3 3 2 1 2 3 3 1 3 2 1 3 3 2 3 3 2 3 3 1 3 3 3 2 1 2 1 1 3 1 3 1 1 2 2 2 2 3 3 1 2 1 

80 3 3 4
28 17 29 20 30 29 19 20 28 17 28 25 18 16 24 26 17 25 16 17 16 23 29 27 19 26 30 27 17 19 27 24 22 18 29 22 22 22 17 30 30 22 28 28 19 29 29 22 24 15 16 20 22 29 24 17 19 19 17 26 17 22 17 28 15 20 28 22 17 29 28 28 21 25 29 23 20 19 18 15 
1 2 3 3 3 1 3 1 2 2 1 1 1 2 3 2 2 1 2 2 3 2 3 2 2 1 2 1 2 1 3 2 1 2 3 3 3 3 3 1 3 1 2 3 3 3 3 3 2 2 2 3 3 3 3 1 3 3 1 3 1 2 2 3 1 1 3 1 2 3 2 3 1 3 3 2 1 2 3 2 

80 3 3 5
16 22 19 18 30 18 22 25 18 25 26 19 22 25 16 18 26 28 18 30 21 29 20 27 24 22 28 28 26 30 27 30 25 17 25 27 20 18 23 28 18 28 29 23 26 17 29 21 28 19 19 19 18 16 22 16 15 21 26 28 22 17 21 26 22 23 15 30 28 30 23 26 28 18 30 18 27 15 18 26 
1 2 3 1 3 1 2 1 3 2 1 1 2 2 3 1 1 1 2 3 1 2 1 2 3 3 3 2 2 3 1 3 2 3 2 1 2 2 2 1 1 2 3 3 3 3 3 1 3 2 1 2 3 1 1 1 3 2 3 1 3 1 1 3 3 1 3 2 2 2 3 1 2 1 1 1 2 1 1 2 

80 3 3 6
20 27 21 27 27 21 24 24 30 19 16 30 23 27 22 29 27 17 27 21 15 27 22 19 30 22 15 25 27 17 26 30 20 26 17 30 20 16 27 17 26 23 30 25 26 24 27 28 25 21 26 21 20 18 22 17 18 16 15 23 15 20 17 23 16 20 27 27 25 22 25 24 23 30 17 18 23 21 20 28 
1 2 3 2 1 3 2 1 3 1 1 3 3 1 1 2 3 2 2 1 1 2 1 3 2 3 3 1 3 2 1 3 2 2 1 3 2 2 3 1 1 1 3 3 2 3 1 1 2 3 3 2 2 2 3 2 3 3 2 2 3 3 3 2 3 3 2 3 1 3 1 2 3 2 1 3 3 2 1 2 

80 3 3 7
24 16 26 25 21 21 29 17 18 18 24 18 30 22 27 23 19 25 23 15 24 23 20 23 20 21 22 15 20 15 24 29 19 19 28 30 22 29 18 30 16 23 15 28 17 16 17 21 16 26 23 29 24 17 17 27 25 20 26 23 25 22 23 22 22 27 23 18 17 24 15 19 19 22 19 22 21 28 24 15 
1 2 3 3 2 2 3 3 1 1 3 1 3 2 2 1 2 1 1 2 3 1 1 3 2 3 1 1 1 2 2 2 1 2 2 2 3 3 2 1 2 1 2 2 2 3 1 1 3 3 1 2 3 3 2 2 1 2 1 2 2 1 2 2 2 2 2 1 2 2 3 3 1 2 3 3 2 3 3 2 

80 3 3 8
29 18 15 17 15 29 18 26 28 29 19 27 22 21 22 16 18 24 27 30 30 20 17 17 30 23 18 27 30 15 16 22 29 18 20 25 15 30 21 24 17 24 25 19 16 26 16 25 25 18 27 27 29 22 30 22 20 28 18 24 20 15 27 28 16 30 29 20 28 18 29 18 22 15 25 27 19 17 18 26 
1 2 3 1 2 1 1 3 1 1 2 1 2 2 2 2 1 3 3 3 3 3 3 2 2 2 2 2 2 1 1 2 3 3 2 1 2 2 1 3 3 3 1 3 1 3 2 1 2 1 1 2 3 3 1 2 2 1 1 3 2 2 1 3 3 2 1 3 3 1 1 2 2 3 3 2 1 1 1 1 

80 3 3 9
17 27 23 20 21 17 21 24 24 22 16 16 18 29 20 25 24 23 28 28 20 29 29 25 20 28 18 18 22 30 26 20 15 30 16 22 16 21 26 21 27 24 17 21 18 27 27 19 16 17 15 23 17 25 17 20 16 23 15 19 21 26 22 19 29 30 29 25 22 22 26 26 26 18 27 25 20 19 15 22 
1 2 3 1 1 3 1 3 2 2 3 2 3 1 3 2 2 1 1 2 3 2 3 1 2 1 3 3 3 3 2 2 3 1 3 3 2 3 1 3 1 1 3 1 3 3 1 3 2 1 2 2 2 2 1 1 3 1 2 2 2 1 3 3 2 1 3 3 1 2 2 2 2 1 2 1 1 3 2 1 

80 3 3 10
21 30 30 17 15 21 19 24 30 27 24 30 30 19 22 29 30 24 22 27 24 30 21 29 26 23 15 18 16 22 18 29 24 28 24 23 23 26 22 21 25 29 22 26 16 28 26 23 17 21 15 22 25 16 20 17 21 17 21 23 25 18 30 16 28 20 26 20 19 15 27 24 27 23 24 30 24 25 27 21 
1 2 3 2 3 1 1 1 1 3 2 2 3 2 2 2 2 3 1 1 3 1 1 3 2 3 1 3 3 2 3 3 3 3 2 3 2 1 3 2 1 3 2 3 3 2 2 1 1 2 2 3 1 2 2 2 1 3 1 1 2 3 1 3 3 3 1 1 3 1 3 3 2 1 2 1 1 3 1 2 

80 3 4 1
15 15 14 13 16 11 11 14 13 15 12 12 13 12 17 10 14 17 15 17 15 14 15 16 12 11 13 14 16 11 12 14 15 17 16 15 12 16 11 9 12 11 11 11 17 14 12 19 18 19 17 11 15 11 13 14 10 11 14 15 14 17 16 15 16 12 15 11 13 14 14 12 13 17 18 11 15 14 11 10 
1 2 3 2 2 3 3 1 2 1 2 1 1 1 3 3 3 2 1 3 1 3 3 3 3 2 1 2 3 1 1 1 3 3 1 2 2 1 1 2 3 2 1 1 2 3 3 2 1 2 1 1 3 2 3 3 1 3 1 2 1 2 2 3 2 3 2 3 3 1 2 2 2 3 3 3 3 1 3 2 

80 3 4 2
14 9 12 12 16 13 21 9 20 13 14 11 11 14 15 12 13 15 17 18 15 10 10 14 15 16 7 14 16 13 15 16 20 14 11 13 16 15 12 15 9 8 10 14 14 11 11 17 12 10 13 16 9 16 14 13 18 12 12 14 10 14 17 14 17 10 13 14 12 14 15 15 15 12 13 15 12 18 14 13 
1 2 3 1 3 2 1 1 1 3 2 2 1 1 1 3 3 2 1 1 1 1 3 2 3 3 1 1 1 3 3 2 1 3 3 1 1 2 2 1 1 2 2 2 3 2 2 3 3 2 2 2 2 3 3 1 1 2 1 2 2 1 2 2 3 3 3 2 3 3 2 1 3 3 2 3 3 1 1 1 

80 3 4 3
19 13 14 10 12 13 10 11 18 10 13 17 13 14 10 12 17 17 17 13 13 10 13 14 13 17 17 10 12 14 14 15 16 12 16 16 18 12 12 10 13 11 18 18 17 11 16 14 15 14 16 12 14 11 15 11 15 19 8 14 13 11 11 14 13 13 11 13 13 13 19 9 10 18 16 14 16 14 13 15 
1 2 3 1 3 1 2 3 3 1 3 1 1 3 1 3 1 3 1 1 2 2 1 3 1 2 2 3 1 2 2 3 2 2 2 1 1 3 2 3 1 3 3 1 3 1 3 2 1 1 1 2 2 2 2 2 1 3 2 3 1 2 2 3 1 2 2 3 3 2 2 1 1 3 3 2 2 2 1 3 

80 3 4 4
14 14 14 15 18 17 11 11 11 14 17 14 13 12 14 13 16 12 13 14 13 8 13 16 14 17 13 14 7 13 12 14 13 17 17 14 9 11 16 16 14 13 15 15 17 11 15 16 15 16 13 12 14 12 10 14 14 15 12 16 15 15 15 10 15 17 11 18 10 18 19 13 11 19 15 10 14 17 11 17 
1 2 3 1 2 1 1 2 1 2 2 2 3 3 1 3 2 3 3 2 1 1 1 1 3 2 2 3 1 2 1 3 1 2 3 1 1 2 3 2 3 2 1 1 2 1 2 3 2 2 1 1 3 2 3 3 3 1 2 2 2 2 3 1 2 1 2 2 3 3 2 1 2 2 1 1 2 3 3 3 

80 3 4 5
15 11 14 11 13 12 15 12 14 15 11 14 12 15 11 12 14 9 15 13 14 16 16 15 15 17 15 12 18 13 12 14 11 16 13 13 15 15 10 12 14 16 12 16 16 11 13 19 15 18 11 9 11 11 17 15 11 13 13 17 18 18 11 12 15 15 16 15 10 11 15 18 9 14 15 13 16 15 19 14 
1 2 3 3 1 1 1 3 1 3 2 1 1 1 2 3 2 3 3 2 1 2 1 3 1 3 3 2 2 1 2 1 2 3 1 1 3 1 1 3 1 2 1 3 2 2 2 3 3 2 2 1 1 1 1 3 1 1 2 3 1 2 3 1 2 1 3 2 1 1 3 1 3 1 1 2 3 2 2 2 

80 3 4 6
9 11 14 15 14 15 12 12 16 16 16 17 17 13 13 15 14 16 11 10 13 12 14 15 14 15 18 17 17 14 15 17 14 14 15 9 13 17 17 16 14 13 14 17 14 9 15 14 14 12 16 9 13 9 8 16 16 12 16 11 14 16 12 12 9 12 16 13 13 15 14 12 13 12 9 13 16 13 11 9 
1 2 3 3 3 2 2 2 2 2 2 3 2 1 1 1 3 2 3 3 1 3 3 2 3 1 1 1 2 3 3 1 3 2 2 3 3 2 2 2 1 2 1 3 3 3 2 1 3 3 2 1 1 1 3 2 2 2 1 3 2 2 2 2 3 2 2 1 2 3 2 2 1 3 1 3 1 2 1 2 

80 3 4 7
12 12 13 14 14 15 16 13 14 15 13 16 12 12 14 12 17 16 14 15 12 15 14 10 15 17 17 10 15 14 17 16 12 14 10 17 16 12 15 14 11 13 16 12 15 14 15 11 16 16 9 15 9 13 15 11 13 11 16 16 13 12 14 17 15 9 13 14 10 16 16 14 13 14 13 9 10 12 12 16 
1 2 3 3 1 1 2 2 3 1 3 3 2 1 2 1 3 1 3 2 2 2 3 1 2 1 1 1 3 2 1 3 2 2 3 3 3 2 3 1 2 1 1 1 1 1 1 1 1 1 2 2 3 1 1 2 3 3 3 2 1 1 2 1 1 2 2 2 1 3 1 1 2 1 1 1 1 2 1 3 

80 3 4 8
12 12 11 13 13 13 16 15 11 14 14 12 14 10 15 13 13 12 9 16 15 14 17 16 15 14 12 6 14 14 11 12 15 16 12 19 11 13 14 16 14 14 18 12 13 12 13 17 17 10 14 14 16 13 14 16 8 18 13 13 15 14 15 11 12 15 14 11 15 13 12 17 17 11 16 15 13 12 13 17 
1 2 3 2 1 1 1 3 1 1 1 3 3 1 3 1 2 3 3 1 1 3 1 3 3 2 3 2 3 1 2 1 1 1 3 3 1 1 3 1 3 3 1 1 3 2 1 1 2 2 1 2 2 3 1 2 1 2 1 1 1 2 1 3 1 2 2 3 3 3 1 2 1 1 2 1 2 3 1 3 

80 3 4 9
13 16 16 15 13 15 14 16 16 14 15 13 13 17 16 12 16 14 12 14 13 10 15 14 17 13 18 14 9 11 15 11 12 10 12 17 15 9 9 15 13 13 16 11 14 17 18 14 17 15 8 12 17 10 13 12 13 12 15 15 15 12 15 14 15 18 19 13 14 16 10 13 12 10 16 13 12 14 11 14 
1 2 3 2 2 1 1 3 2 2 1 2 1 1 1 2 2 3 1 3 2 2 1 1 1 3 2 2 2 2 2 2 2 1 1 2 3 2 2 3 2 3 1 2 3 3 3 3 1 1 2 3 3 3 2 1 1 2 3 2 1 3 1 2 2 1 1 1 3 1 2 1 1 1 2 2 2 2 3 1 

80 3 4 10
18 13 15 9 11 13 15 15 15 16 18 16 14 15 11 11 11 14 15 17 15 11 13 12 17 10 15 17 11 15 15 11 11 13 13 13 13 16 13 14 15 17 17 11 16 13 11 12 15 14 12 11 10 13 14 17 9 17 13 12 12 16 16 13 13 16 12 14 13 13 11 14 12 14 14 15 12 17 12 11 
1 2 3 1 2 3 3 3 3 3 2 3 1 2 3 2 3 2 1 1 3 2 1 1 2 3 3 3 1 2 1 1 1 1 1 2 1 2 1 2 2 2 2 1 1 2 1 2 1 3 1 1 3 1 3 1 3 1 1 2 3 1 1 1 2 2 2 1 3 1 2 3 1 2 2 3 2 1 1 3 

80 3 5 1
27 21 25 20 15 18 20 21 21 17 27 23 16 28 21 17 21 23 16 27 24 26 16 20 17 26 20 16 18 26 23 18 15 28 25 25 23 25 28 20 19 22 20 22 21 20 18 19 20 24 23 17 18 18 21 22 20 24 20 18 19 20 22 18 24 17 17 24 19 20 25 19 16 23 21 20 27 21 25 21 
1 2 3 3 3 3 2 3 2 3 2 1 3 2 1 3 3 3 1 1 2 3 1 3 1 2 1 3 3 2 1 2 1 1 3 3 1 2 3 1 2 2 1 1 3 2 3 1 3 3 3 3 2 1 1 3 3 2 2 3 2 3 3 3 2 2 1 3 1 1 3 2 1 1 1 1 3 2 2 3 

80 3 5 2
17 19 16 24 18 21 24 21 18 28 20 25 15 19 24 19 21 16 18 19 22 24 23 22 19 20 17 25 24 22 20 23 17 24 19 18 25 19 18 17 25 16 19 16 25 19 25 23 22 18 25 26 16 20 20 15 16 18 19 21 22 24 17 24 23 20 20 23 29 24 24 21 14 20 21 25 20 23 24 22 
1 2 3 3 2 2 3 2 3 2 3 1 3 2 1 2 3 1 3 3 1 2 1 3 1 1 1 3 3 1 2 2 2 1 1 3 3 1 1 1 1 3 1 1 2 1 1 1 2 2 3 2 2 2 2 3 2 2 2 3 1 3 1 1 1 3 2 2 1 2 2 1 1 1 1 3 1 2 1 2 

80 3 5 3
16 25 21 23 20 16 25 22 23 19 21 17 23 17 17 24 22 24 23 22 15 19 23 26 25 23 18 28 21 23 18 23 19 25 26 20 23 22 19 19 26 19 22 23 21 22 21 10 24 20 25 20 21 27 20 19 19 19 20 22 19 22 24 24 21 17 24 24 20 21 24 21 25 19 20 24 21 23 17 18 
1 2 3 2 1 3 2 3 1 1 2 1 3 1 3 1 2 2 3 1 2 3 2 1 1 2 1 3 2 3 1 2 3 3 2 2 1 2 2 1 2 3 1 1 3 1 2 1 3 1 2 2 2 1 3 2 3 2 2 1 3 1 1 2 3 3 2 3 3 2 3 2 3 3 3 3 1 2 3 3 

80 3 5 4
19 22 24 19 26 20 19 27 22 15 23 17 17 20 20 17 25 25 21 20 24 24 24 19 23 17 25 22 25 23 23 20 19 25 20 23 23 20 20 17 28 16 27 22 24 15 24 17 18 20 19 24 17 17 21 19 19 22 26 24 22 25 19 20 25 20 15 24 19 28 20 16 22 19 18 24 20 26 22 17 
1 2 3 2 3 1 1 1 1 2 2 1 2 2 1 3 3 1 1 1 3 2 1 3 3 3 3 1 2 1 1 2 1 2 2 2 1 1 3 2 3 2 2 3 1 3 3 2 3 1 3 1 2 3 1 2 3 3 3 1 1 2 1 3 1 2 3 1 1 2 3 3 1 1 2 1 3 3 2 1 

80 3 5 5
19 23 22 19 22 25 19 21 23 27 20 21 15 14 22 21 17 20 27 22 23 23 21 27 13 21 23 23 21 21 24 18 28 24 20 22 16 23 18 21 21 19 18 22 21 17 20 19 21 20 24 22 22 21 21 20 26 21 20 19 19 20 23 23 20 23 23 22 23 14 21 21 22 21 21 21 15 18 26 22 
1 2 3 1 1 2 2 2 2 3 1 1 3 1 3 3 3 3 2 3 1 2 3 1 3 3 3 1 2 1 2 2 2 2 3 1 2 1 2 2 1 1 2 1 3 1 3 2 3 1 2 2 1 2 2 2 3 2 3 1 3 2 1 3 3 2 2 2 3 2 3 1 2 3 3 1 2 3 2 1 

80 3 5 6
16 19 23 25 23 25 22 27 18 18 22 23 22 17 17 20 22 25 23 22 18 21 17 23 19 24 19 25 25 15 21 27 23 18 24 22 22 22 24 26 22 16 23 20 24 22 22 22 23 18 21 20 19 23 21 23 21 24 30 17 15 26 20 21 24 21 20 24 18 18 18 22 27 25 23 21 20 23 16 18 
1 2 3 1 1 3 2 1 3 1 3 1 2 3 1 1 1 3 2 2 1 3 2 3 3 1 3 2 3 1 2 3 1 2 3 3 3 3 2 1 1 3 3 3 2 2 2 2 3 2 1 3 1 3 3 1 1 1 1 2 2 3 3 3 2 3 2 2 2 3 1 1 3 3 2 1 2 1 1 3 

80 3 5 7
25 23 20 21 23 26 24 24 26 19 21 14 18 17 17 19 25 23 19 15 23 18 26 22 23 24 25 23 22 19 21 23 20 20 17 21 20 22 24 26 26 20 18 23 17 21 16 20 22 20 21 25 23 19 23 16 26 22 23 22 25 19 16 22 21 19 18 17 16 24 22 16 22 23 24 26 14 31 21 25 
1 2 3 3 3 2 2 2 3 2 2 2 3 1 2 1 3 1 1 3 3 3 3 3 3 2 1 2 1 2 1 3 1 2 2 2 3 1 3 2 3 2 3 1 1 1 2 1 1 1 2 1 2 1 2 3 1 1 2 1 1 1 2 2 3 3 1 3 1 3 1 2 1 3 3 2 3 1 1 3 

80 3 5 8
18 18 25 20 24 20 20 19 25 25 23 15 20 22 25 25 15 18 21 26 19 20 18 22 15 20 20 19 17 23 23 19 20 22 25 17 21 19 28 20 19 24 19 18 20 19 14 22 23 25 21 25 21 23 19 28 23 23 18 25 21 19 18 18 21 24 20 19 18 20 27 19 27 18 28 19 24 26 26 19 
1 2 3 3 1 1 2 1 1 2 2 3 1 1 1 2 3 3 1 1 3 1 1 3 1 2 3 2 3 2 3 2 3 3 3 2 3 3 1 2 2 3 1 2 2 3 2 1 1 3 3 2 2 2 1 3 1 2 3 2 1 2 3 2 1 1 2 1 2 3 3 3 1 3 3 2 1 1 2 1 

80 3 5 9
28 18 24 19 15 23 23 22 19 26 20 21 19 23 20 17 23 18 17 20 19 21 20 24 18 20 23 23 20 22 14 14 20 20 22 24 25 23 19 24 29 21 16 15 25 18 16 23 26 17 23 22 23 14 14 24 21 14 20 24 18 20 27 18 18 14 20 21 20 29 21 21 17 23 23 19 22 23 25 16 
1 2 3 2 1 2 3 2 1 1 3 1 3 3 3 3 1 3 1 1 2 3 1 2 2 2 2 2 1 3 1 1 1 3 2 2 2 3 1 3 3 2 2 2 3 3 1 1 3 2 2 1 1 3 3 2 2 3 3 2 3 2 1 3 1 2 1 1 3 1 2 1 3 2 2 2 3 2 1 3 

80 3 5 10
17 17 17 17 19 22 21 15 22 22 21 24 21 21 21 31 21 18 21 23 25 25 19 24 21 20 21 20 27 18 22 16 29 17 26 28 22 22 21 22 21 20 22 20 13 21 19 22 15 23 20 17 19 20 24 23 22 21 24 19 25 20 24 22 24 24 17 22 24 18 24 26 17 16 21 21 26 21 23 24 
1 2 3 1 3 1 3 2 1 2 3 1 1 1 2 2 2 2 1 3 1 3 2 3 1 3 3 1 3 2 3 3 2 2 1 1 1 1 1 3 1 2 3 2 3 3 1 2 1 3 1 2 2 3 1 1 2 1 2 3 2 2 1 1 1 3 2 2 2 3 3 2 3 1 1 2 1 2 3 3 

80 5 1 1
5 13 7 15 6 5 6 13 15 14 6 5 15 2 6 10 12 13 11 10 11 1 6 13 14 8 7 4 3 8 7 12 4 11 1 12 8 10 15 13 4 14 8 6 6 14 3 12 14 10 5 7 13 6 12 1 5 3 3 9 12 8 10 6 13 7 5 11 7 5 1 7 8 3 4 6 8 15 11 5 
1 2 3 4 5 3 4 3 4 3 3 5 1 5 1 4 5 4 3 4 3 1 3 4 1 2 1 2 3 4 4 4 2 5 3 2 2 2 4 2 5 4 1 5 3 5 1 1 4 3 2 5 1 5 4 1 1 5 1 5 2 1 5 5 2 2 4 1 5 1 1 2 1 5 1 3 3 5 5 5 

80 5 1 2
9 2 8 4 12 10 14 10 5 12 14 2 14 10 8 15 6 8 5 5 15 9 4 11 9 11 3 15 8 6 8 6 14 6 3 8 5 12 14 3 1 10 11 13 7 15 3 5 2 11 4 13 6 6 15 3 13 12 13 6 7 15 8 15 1 9 15 1 8 2 5 7 10 11 3 6 9 10 5 13 
1 2 3 4 5 4 3 4 1 1 4 4 4 4 2 1 4 5 3 2 2 3 2 1 2 2 4 4 5 2 3 2 3 1 5 4 1 3 1 1 2 4 4 3 1 4 5 5 1 4 3 5 1 1 3 1 2 1 3 5 1 1 2 5 2 4 2 2 5 2 2 4 1 4 2 4 5 4 2 2 

80 5 1 3
13 15 13 14 4 12 15 8 14 2 14 10 11 11 4 9 1 2 9 15 5 11 2 4 6 14 7 14 6 9 3 1 11 12 9 2 4 12 14 10 1 14 14 7 13 2 2 12 4 14 15 5 12 9 11 12 10 6 1 11 5 5 5 1 13 7 9 15 13 2 14 14 3 15 5 15 8 10 3 15 
1 2 3 4 5 5 5 5 2 3 2 2 3 4 1 4 2 3 1 5 5 1 5 1 3 2 5 5 1 1 4 3 1 4 3 1 1 1 3 4 4 3 1 4 2 3 4 3 1 2 5 1 3 4 4 4 5 2 4 3 1 4 2 5 1 3 1 2 4 2 4 3 1 1 2 2 3 3 3 2 

80 5 1 4
2 11 12 1 11 5 15 4 2 11 3 3 9 2 2 7 7 13 15 12 5 3 8 5 3 15 5 7 9 11 13 11 6 13 13 2 6 10 13 13 10 11 14 1 1 8 10 14 4 8 8 5 4 3 8 4 12 1 7 6 3 3 4 14 10 4 13 9 1 3 1 9 10 10 11 3 9 7 14 11 
1 2 3 4 5 2 3 4 4 5 4 4 1 5 1 1 2 4 5 4 5 5 1 3 4 4 4 4 1 3 2 5 3 2 1 3 2 1 1 5 5 3 2 3 3 4 4 5 2 5 1 5 5 4 2 2 5 2 3 4 1 4 4 2 4 5 5 5 4 4 4 1 4 5 4 2 4 3 4 5 

80 5 1 5
6 11 4 7 9 14 9 4 10 11 9 4 3 7 14 6 12 15 7 5 4 7 4 9 9 15 4 15 11 7 8 4 7 8 10 2 4 2 5 2 13 9 9 1 1 15 13 10 5 2 2 9 12 14 2 14 10 1 12 5 12 13 9 6 11 4 11 4 6 4 12 6 5 10 4 13 6 14 8 11 
1 2 3 4 5 3 1 2 4 3 3 3 4 4 1 5 2 3 1 5 4 5 5 3 4 1 1 1 4 4 1 1 4 2 4 2 1 4 1 3 2 2 4 4 3 5 4 2 1 2 3 2 2 3 5 5 1 3 2 5 2 1 2 1 5 1 5 5 2 3 5 3 5 3 2 2 4 3 5 2 

80 5 1 6
10 9 5 4 11 10 10 9 15 5 3 4 13 15 9 10 5 3 15 2 14 4 12 14 13 11 7 3 9 10 1 15 9 4 7 2 1 4 1 13 14 9 12 11 9 7 10 11 13 2 9 4 2 14 5 3 6 4 8 7 13 15 11 12 5 14 7 7 7 12 14 5 2 14 3 10 1 14 7 7 
1 2 3 4 5 4 4 5 5 2 4 1 5 2 5 4 1 1 2 1 3 1 3 1 5 1 2 2 1 2 4 3 1 1 5 4 3 3 4 3 1 2 1 5 1 5 1 5 1 5 4 2 1 1 1 1 1 1 3 2 1 3 4 5 3 5 4 5 4 3 2 2 1 1 4 3 2 4 3 5 

80 5 1 7
14 2 6 9 15 5 12 10 3 12 6 10 8 2 2 4 6 9 3 9 9 1 1 14 6 14 2 3 1 12 9 9 11 2 14 6 10 9 5 3 11 12 14 13 5 2 1 12 2 7 2 11 8 6 5 11 6 1 15 6 5 5 6 14 3 14 3 14 15 12 4 15 14 5 6 8 5 12 1 4 
1 2 3 4 5 1 4 4 3 1 4 5 3 1 1 1 4 3 3 3 1 4 5 3 3 5 4 4 2 5 2 2 4 5 5 5 1 4 1 4 1 5 1 1 4 5 3 3 1 2 5 4 4 3 2 1 4 3 5 1 2 4 3 1 2 3 1 2 3 5 3 5 5 4 1 2 1 1 5 1 

80 5 1 8
3 6 14 6 15 1 6 12 6 11 2 12 6 5 9 10 8 1 15 15 2 15 1 14 7 1 7 9 14 10 10 3 10 5 2 13 10 2 13 13 1 8 11 3 5 9 3 14 7 9 15 8 15 1 15 1 7 2 7 11 8 14 15 11 1 2 6 7 1 3 5 15 2 14 7 10 11 15 14 15 
1 2 3 4 5 2 2 3 2 5 4 3 3 5 3 3 1 5 1 2 3 5 1 5 4 5 1 3 4 5 3 4 3 5 2 5 1 4 1 3 4 2 3 3 5 4 3 4 5 4 4 4 4 3 5 4 3 3 2 5 1 5 5 5 5 1 2 3 3 3 4 3 1 5 2 4 4 1 5 1 

80 5 1 9
8 10 8 9 7 10 13 6 7 15 5 4 9 8 7 6 15 5 4 4 13 5 11 9 7 7 5 7 6 5 4 1 1 12 6 8 12 2 6 4 2 15 12 1 9 3 13 9 14 9 4 15 13 14 9 8 7 11 10 13 10 9 1 1 11 9 13 9 11 13 5 2 7 10 5 1 6 15 13 2 
1 2 3 4 5 4 3 5 1 1 3 5 1 5 1 4 2 3 3 5 3 2 3 2 4 2 3 2 5 3 4 4 1 5 4 2 3 1 2 4 3 1 1 4 3 3 5 2 4 1 1 4 2 4 5 2 5 5 4 5 3 2 4 3 2 5 1 4 4 5 5 5 5 2 2 4 3 5 4 2 

80 5 1 10
12 4 3 11 4 1 13 3 7 13 15 5 12 10 4 7 5 5 1 12 5 1 10 9 3 6 7 9 15 13 3 7 12 9 8 14 8 5 13 1 5 9 13 12 12 12 10 13 11 14 12 3 9 14 11 4 6 7 1 2 5 3 7 2 11 10 13 4 2 7 8 13 14 8 14 11 13 13 11 9 
1 2 3 4 5 5 3 5 5 4 3 1 4 1 2 3 5 2 3 2 3 4 1 2 1 2 2 5 5 4 1 1 2 1 1 5 3 2 4 1 4 2 3 1 4 5 4 4 4 3 4 1 2 2 4 3 2 1 4 3 5 4 1 1 4 5 1 5 5 5 3 4 2 2 2 3 2 2 4 3 

80 5 2 1
10 20 20 12 10 20 10 14 10 12 12 18 13 18 11 12 17 16 17 19 16 10 14 12 12 14 12 16 12 11 11 12 20 18 19 14 19 20 14 10 14 14 18 20 16 18 19 20 14 10 16 14 19 17 18 15 15 14 16 19 19 17 12 18 12 17 14 19 11 13 20 20 20 17 12 16 19 11 14 12 
1 2 3 4 5 1 2 5 3 4 1 4 5 5 2 1 2 3 1 4 3 3 5 2 1 1 5 2 4 3 3 5 1 2 4 3 3 3 3 2 4 3 3 4 1 4 5 5 2 2 3 5 4 2 3 1 4 2 2 5 4 5 3 5 2 2 4 3 5 5 1 2 4 2 2 4 1 1 4 1 

80 5 2 2
12 19 16 11 16 16 18 14 15 12 13 17 14 13 16 19 13 14 10 19 18 14 13 11 19 13 11 11 20 15 17 10 13 16 18 16 17 18 10 20 15 15 18 11 10 16 13 12 16 13 19 12 11 16 17 13 12 18 13 15 11 17 14 10 13 18 11 12 10 14 15 10 19 17 13 19 16 20 19 16 
1 2 3 4 5 3 4 3 4 2 2 3 1 1 3 3 5 5 3 4 3 5 5 1 2 2 5 2 2 3 2 1 4 1 3 1 4 2 5 5 2 2 5 4 3 1 5 3 3 1 5 3 4 3 4 3 3 5 4 3 2 2 5 5 1 1 2 5 3 3 2 1 2 5 3 2 2 4 1 1 

80 5 2 3
16 10 20 10 10 18 12 13 14 13 15 17 18 18 20 10 15 14 14 20 17 15 14 19 17 12 10 11 17 19 20 10 14 14 15 13 10 14 17 10 19 17 20 10 19 15 18 11 18 16 20 14 20 19 19 13 10 16 19 18 12 17 16 10 16 10 19 11 14 19 15 12 14 20 15 14 20 14 19 10 
1 2 3 4 5 4 2 2 4 2 2 5 1 5 3 4 3 5 4 5 2 5 4 2 5 3 5 3 3 2 2 2 2 2 2 3 2 1 4 5 2 5 2 4 3 5 1 4 2 4 4 5 4 4 1 2 1 2 1 3 4 5 2 5 4 1 5 3 2 5 3 2 1 4 3 1 2 4 1 3 

80 5 2 4
19 13 18 10 19 10 10 20 15 13 20 18 13 14 20 16 12 18 20 18 20 15 19 14 14 13 11 13 20 15 18 20 20 14 16 19 14 13 18 16 11 18 20 11 12 11 12 12 19 15 17 12 11 20 18 16 18 19 12 10 11 10 15 16 16 11 18 18 17 13 13 12 18 16 17 17 17 17 18 17 
1 2 3 4 5 5 5 3 2 5 2 2 4 2 5 5 1 5 1 5 1 2 1 3 5 1 1 1 2 3 1 1 1 1 1 4 2 5 3 5 5 2 1 5 1 1 5 3 3 1 4 5 1 3 3 3 5 2 1 1 2 3 1 1 4 3 4 2 5 4 2 3 5 3 1 2 3 1 5 5 

80 5 2 5
12 16 15 15 13 15 10 11 18 15 20 19 18 19 18 18 14 20 11 11 14 11 11 11 17 15 16 13 20 15 11 12 20 20 10 15 16 16 18 12 19 19 20 18 14 10 12 18 18 20 12 15 17 17 18 18 12 10 15 19 17 19 19 18 20 12 14 20 19 10 20 15 14 20 20 15 20 16 19 18 
1 2 3 4 5 2 4 4 2 2 2 2 3 5 2 1 4 1 5 5 1 2 2 5 5 2 1 5 2 2 4 2 3 2 3 4 2 3 5 2 5 5 4 3 5 3 4 5 2 3 3 3 4 2 3 3 2 2 1 5 2 3 3 3 4 2 1 1 1 5 1 4 1 2 3 4 4 2 1 5 

80 5 2 6
15 13 14 13 13 17 10 14 16 12 20 10 17 17 20 15 18 13 12 12 14 20 19 14 18 18 10 11 18 10 16 12 15 11 11 14 15 15 19 12 11 20 19 18 14 20 12 14 20 15 20 12 18 19 11 17 20 19 15 14 13 12 18 17 20 13 14 19 20 18 18 20 18 13 12 16 14 10 19 15 
1 2 3 4 5 4 4 1 2 5 2 1 3 4 3 3 3 2 5 5 1 4 1 2 5 3 2 3 1 5 5 3 2 3 1 3 4 1 1 3 2 5 2 2 4 4 4 5 4 2 2 2 3 2 5 4 2 5 1 2 4 3 4 2 3 3 1 1 2 3 5 2 1 1 3 2 5 3 3 3 

80 5 2 7
18 20 10 19 14 17 10 12 12 18 14 17 17 14 18 10 10 12 17 15 13 19 13 15 19 20 19 14 16 10 15 18 13 15 20 20 15 19 14 16 15 15 18 10 10 13 17 18 17 17 13 14 13 12 15 18 15 20 11 16 11 14 20 16 12 15 12 13 14 18 16 15 10 15 14 16 13 16 19 15 
1 2 3 4 5 5 2 4 3 3 4 3 1 3 4 3 2 3 4 1 5 4 1 4 1 2 1 3 4 1 3 4 5 1 1 2 5 4 1 4 5 3 5 1 5 5 3 1 1 1 4 2 3 4 4 2 2 2 2 1 1 1 2 2 1 4 4 4 5 3 3 2 3 3 2 5 4 4 5 3 

80 5 2 8
11 20 11 14 17 20 19 12 16 14 10 13 11 20 19 10 17 19 15 15 12 19 17 16 19 19 15 18 20 15 12 10 15 11 11 17 13 11 12 12 17 13 12 15 10 20 16 20 10 18 20 11 18 19 13 11 14 18 20 16 11 13 17 14 13 14 17 18 11 20 18 18 10 18 15 16 14 15 15 12 
1 2 3 4 5 2 2 2 3 4 3 1 1 1 5 4 3 1 4 4 5 1 1 4 4 3 1 4 4 2 2 2 4 2 1 3 2 4 5 3 4 3 3 4 5 1 3 3 1 1 5 3 5 4 3 1 2 1 2 4 2 3 3 1 3 2 4 5 2 2 5 3 4 2 1 4 1 4 4 1 

80 5 2 9
14 10 11 17 16 19 11 16 19 15 12 13 16 17 19 16 12 20 13 17 10 15 15 17 19 17 15 12 14 20 19 17 12 19 20 19 15 17 15 16 14 16 13 12 12 14 14 14 12 13 13 12 20 13 12 15 13 13 20 14 13 19 10 16 10 10 12 15 12 11 15 10 19 16 19 12 12 20 13 11 
1 2 3 4 5 3 2 2 1 5 4 5 2 5 1 4 2 5 1 1 5 3 1 3 3 1 3 3 4 4 1 5 1 4 1 1 5 3 5 1 3 3 4 4 5 1 5 1 2 4 2 4 1 3 4 3 2 3 5 2 5 3 2 5 1 2 5 1 5 4 5 5 4 1 4 3 5 2 2 5 

80 5 2 10
17 10 20 12 11 12 14 13 13 17 12 20 18 19 15 20 16 19 15 11 16 18 17 20 16 12 19 17 19 10 19 14 15 15 13 10 19 20 16 11 14 18 14 18 17 10 10 10 14 14 10 13 14 11 14 13 17 12 18 10 18 16 17 12 20 17 14 18 14 15 14 13 15 14 18 14 16 16 14 14 
1 2 3 4 5 4 1 5 1 3 1 4 2 4 3 2 2 3 1 5 2 2 4 2 5 2 5 4 2 2 5 2 4 5 3 1 1 3 5 5 2 4 5 1 4 1 4 1 4 2 3 5 2 5 5 5 1 2 5 5 3 2 3 3 4 4 3 2 2 5 5 3 1 5 3 2 5 1 5 4 

80 5 3 1
29 17 19 15 19 17 21 29 18 30 20 16 27 17 21 28 15 21 26 15 21 30 19 21 19 27 16 28 16 26 28 22 15 22 29 16 26 17 28 29 18 17 26 16 27 25 21 19 28 15 20 16 22 26 26 30 20 16 25 25 29 20 26 24 26 30 15 29 21 23 30 27 25 30 19 21 21 29 25 20 
1 2 3 4 5 1 2 3 3 3 4 2 4 3 5 2 1 4 1 1 5 3 3 3 2 3 5 3 1 1 1 5 4 5 5 3 1 5 4 5 2 5 3 4 1 5 2 3 3 3 5 3 5 2 2 4 1 3 2 3 1 4 5 3 2 1 1 4 1 3 4 3 1 2 5 1 3 5 2 1 

80 5 3 2
17 21 17 15 16 22 19 23 21 29 26 17 20 28 21 21 26 26 19 27 25 30 26 30 30 30 18 15 19 21 27 21 23 22 15 25 16 16 29 21 22 20 26 17 17 19 29 20 29 28 15 30 24 27 25 19 17 20 15 29 28 26 23 17 26 15 29 23 26 30 28 27 30 24 21 25 17 16 23 30 
1 2 3 4 5 2 1 1 2 2 3 2 2 3 5 1 1 3 3 2 4 3 2 2 2 5 2 5 4 2 4 1 5 5 4 2 4 4 3 3 4 4 5 5 1 1 1 5 2 5 2 5 2 1 5 2 2 5 1 3 2 5 4 2 4 3 5 4 4 2 5 5 3 5 3 1 3 1 2 3 

80 5 3 3
21 17 24 30 17 25 20 23 28 28 24 22 22 20 20 21 25 20 22 22 27 16 29 30 18 15 22 30 20 21 20 17 26 23 21 24 21 23 16 20 29 23 16 29 25 15 17 15 15 23 30 19 30 30 20 28 27 21 17 15 27 21 30 30 26 28 22 25 27 26 18 22 24 24 28 18 30 21 17 29 
1 2 3 4 5 3 2 3 5 2 5 4 3 3 1 5 1 2 1 2 5 2 2 2 3 3 2 4 5 5 4 3 4 3 1 3 3 1 3 5 1 5 1 1 4 1 1 5 1 2 4 4 2 5 1 2 3 2 4 3 5 1 5 4 3 1 1 1 4 1 3 2 1 1 1 3 5 4 1 1 

80 5 3 4
25 30 17 19 24 20 17 27 29 19 25 25 15 17 15 22 21 18 26 19 28 30 17 28 20 18 15 16 26 26 15 17 21 28 27 15 15 29 25 28 18 28 15 19 27 19 24 19 25 23 27 24 16 16 15 18 28 29 17 22 26 30 15 19 19 17 23 26 21 15 21 16 21 21 21 21 15 26 17 26 
1 2 3 4 5 4 2 3 5 5 4 4 5 3 1 2 4 5 4 4 2 4 5 5 4 1 5 4 2 2 1 5 2 3 5 4 3 3 4 3 3 5 3 5 2 5 3 3 4 4 2 2 1 1 3 1 2 3 5 3 1 4 5 1 4 3 3 4 2 5 5 3 5 2 1 1 2 1 1 5 

80 5 3 5
29 30 24 19 22 18 21 27 19 25 27 15 30 17 30 28 19 28 17 25 25 16 22 27 22 21 20 25 19 23 29 27 30 17 24 15 19 21 26 25 15 26 16 26 25 24 24 29 22 21 17 23 24 19 28 24 18 24 20 22 16 26 16 28 23 26 15 25 24 21 21 16 19 16 19 28 16 23 23 23 
1 2 3 4 5 1 3 5 3 5 3 4 5 4 2 3 2 5 2 3 4 4 1 3 5 5 3 2 1 5 1 3 3 2 1 4 5 5 4 5 2 1 3 4 4 1 4 2 3 5 3 3 3 3 3 1 5 1 1 4 2 1 2 4 3 4 5 5 3 2 2 4 3 2 1 5 2 2 4 5 

80 5 3 6
17 26 23 27 30 15 29 21 22 26 29 16 30 27 24 18 16 16 24 26 29 24 26 22 28 29 28 22 30 30 16 21 15 28 24 28 16 24 27 22 30 28 21 17 18 27 29 19 15 28 21 15 17 26 19 21 16 28 25 27 25 15 18 20 28 21 27 23 21 29 16 19 29 28 17 30 18 20 26 16 
1 2 3 4 5 2 2 2 5 2 2 4 3 1 2 1 3 4 4 3 4 3 3 3 1 2 1 2 2 2 5 3 5 1 3 3 5 5 5 5 1 4 2 3 4 5 3 4 1 4 4 3 1 3 4 2 5 2 1 3 5 4 4 3 1 2 2 4 4 4 4 5 4 5 4 1 1 5 4 2 

80 5 3 7
21 16 18 17 19 24 20 27 26 21 18 24 23 25 24 28 15 29 16 21 18 22 22 17 27 19 19 27 21 30 18 19 25 27 27 15 20 18 19 16 21 16 24 22 18 24 28 28 28 21 25 26 20 18 20 22 24 19 30 21 20 16 17 19 28 15 19 19 29 30 20 18 21 24 19 29 19 24 24 26 
1 2 3 4 5 3 4 4 4 3 5 5 4 2 4 3 5 3 4 3 2 5 5 1 3 3 3 2 4 3 4 5 5 1 5 2 5 3 4 4 5 2 5 1 3 1 1 4 4 5 3 3 5 3 1 3 1 3 2 3 1 2 5 1 1 2 2 1 3 5 1 1 2 3 1 3 1 3 4 3 

80 5 3 8
25 16 29 28 19 29 26 19 18 28 18 16 25 30 20 25 19 26 20 25 23 24 15 30 18 23 21 16 25 16 30 15 24 26 22 29 30 28 24 16 18 17 23 21 15 25 15 28 19 20 18 15 26 25 16 25 28 26 27 26 29 19 26 27 17 20 23 24 26 21 18 29 17 20 25 29 29 17 18 18 
1 2 3 4 5 4 1 4 5 1 1 5 2 1 3 3 4 3 3 4 4 5 5 2 5 2 1 1 2 2 2 4 5 1 3 2 4 4 3 3 4 3 1 4 5 4 5 1 1 2 1 5 3 3 3 5 1 4 1 1 2 5 3 4 5 5 2 3 5 4 5 2 4 3 3 4 2 3 2 3 

80 5 3 9
30 27 24 16 19 30 26 19 19 20 23 22 19 17 20 16 28 21 30 22 19 15 17 16 15 28 19 21 16 28 28 16 28 19 28 23 19 20 29 15 20 26 19 28 26 21 19 16 22 21 21 17 23 29 21 16 18 27 15 20 19 20 16 26 18 21 22 28 17 26 20 30 24 27 15 16 29 23 24 28 
1 2 3 4 5 1 4 3 3 4 3 4 2 2 2 3 2 5 5 1 3 3 3 4 1 4 3 1 5 4 5 3 4 4 5 1 2 4 1 3 5 2 1 4 4 4 4 3 4 3 3 2 5 2 2 2 4 5 5 5 1 1 4 3 4 5 1 1 1 4 3 2 3 1 4 1 2 2 1 1 

80 5 3 10
19 19 19 28 18 15 20 21 30 17 22 21 30 21 18 25 29 28 30 21 25 26 25 22 15 30 30 27 20 23 18 30 28 16 22 25 20 17 28 27 27 24 23 25 17 20 23 17 17 25 16 16 26 25 21 18 19 19 29 26 24 19 26 26 30 28 29 15 23 22 25 23 25 15 18 18 25 25 22 24 
1 2 3 4 5 2 3 4 5 4 5 2 3 4 3 2 1 4 5 5 3 4 5 3 2 1 5 3 1 5 4 4 4 1 5 2 4 5 3 1 3 5 5 4 3 3 2 2 5 3 1 4 5 1 4 1 1 4 5 5 5 5 4 5 2 3 3 5 4 5 5 1 1 4 2 5 1 5 1 5 

80 5 4 1
16 12 12 12 13 17 9 13 13 12 12 14 14 12 16 17 11 14 12 12 12 14 13 14 19 9 12 12 14 12 14 17 13 13 13 13 13 17 17 12 12 17 15 14 10 19 13 16 13 14 14 14 7 11 17 14 16 15 15 16 11 14 15 13 9 18 9 11 16 11 8 10 13 9 12 16 14 11 11 18 
1 2 3 4 5 2 1 5 1 2 1 3 1 1 3 4 3 2 2 4 5 2 5 2 4 3 5 5 5 5 4 2 4 4 2 2 1 1 1 2 3 1 2 2 5 4 3 3 3 3 4 4 2 2 4 2 2 1 5 2 1 4 5 4 1 4 5 4 5 1 1 5 5 4 1 5 3 1 1 3 

80 5 4 2
14 13 10 16 15 10 10 13 14 16 15 17 14 9 13 11 17 11 14 13 13 15 17 14 12 9 13 16 10 10 13 13 12 9 15 14 10 16 17 19 19 14 12 14 11 11 13 15 13 15 10 12 16 13 15 11 12 17 14 17 13 12 18 11 13 15 19 13 19 16 14 10 14 13 14 11 12 18 14 15 
1 2 3 4 5 1 5 2 1 5 2 1 2 3 4 1 5 5 4 2 3 1 4 1 4 5 2 3 2 2 1 4 3 1 5 5 5 5 4 1 5 1 3 3 2 2 1 1 1 2 4 4 4 1 1 3 4 1 5 2 3 1 4 1 5 1 5 3 1 1 4 3 5 5 3 2 2 5 4 2 

80 5 4 3
15 11 13 17 17 10 13 18 12 13 11 12 18 18 10 9 13 14 14 11 12 18 15 11 17 15 13 12 13 13 10 15 12 14 19 18 9 12 14 16 11 9 11 11 18 13 15 11 12 13 13 8 13 7 16 14 14 14 14 13 12 14 12 17 15 17 16 9 13 12 17 16 11 14 9 14 12 10 12 10 
1 2 3 4 5 1 3 2 1 2 1 5 3 3 3 3 2 3 4 2 3 3 2 2 2 1 5 5 5 2 2 4 1 4 1 3 4 2 5 4 1 4 2 2 5 5 2 2 4 4 5 2 2 5 3 1 2 1 4 2 5 1 5 5 4 4 5 4 4 1 2 3 1 5 4 5 5 2 2 4 

80 5 4 4
10 15 13 11 13 12 13 15 16 9 16 13 14 13 15 13 14 15 10 19 17 15 18 13 12 13 13 14 15 15 14 11 11 14 21 15 15 9 14 12 17 11 13 13 12 15 15 13 14 13 13 12 12 15 17 21 13 16 13 12 13 15 15 10 15 9 17 12 15 12 16 13 11 14 14 11 11 16 16 17 
1 2 3 4 5 5 3 2 1 1 1 3 1 4 2 1 2 2 3 5 2 3 5 5 2 5 1 3 5 4 3 3 5 3 4 3 2 3 4 5 1 4 5 2 2 1 1 4 5 4 1 4 5 5 2 5 1 3 3 5 3 4 2 1 3 4 4 2 3 3 5 3 1 2 1 4 1 2 4 1 

80 5 4 5
15 11 12 10 15 13 16 13 15 15 17 17 13 13 10 19 12 12 14 10 14 18 17 15 13 15 13 18 14 12 18 19 12 16 14 13 10 16 14 19 15 14 14 16 13 12 15 13 16 13 14 12 10 15 10 13 16 9 16 9 15 15 14 17 12 11 12 16 14 15 14 12 11 15 9 12 15 14 11 11 
1 2 3 4 5 4 5 5 4 2 1 5 4 1 1 4 3 1 1 5 2 5 2 3 2 4 3 5 2 5 2 5 5 4 1 3 5 1 4 4 2 5 4 4 4 1 2 1 5 1 5 3 3 3 2 2 3 5 1 1 3 5 1 1 4 4 2 2 5 5 1 4 5 2 4 4 4 3 3 5 

80 5 4 6
16 18 10 18 18 17 14 10 15 15 15 12 11 14 17 13 16 16 16 12 15 13 9 10 19 14 15 13 12 13 13 14 12 13 15 18 14 16 14 12 17 15 15 12 15 15 12 13 14 9 13 12 16 13 17 12 17 13 9 11 14 15 16 16 13 12 17 14 13 10 15 12 13 12 12 14 12 17 15 16 
1 2 3 4 5 4 1 1 2 5 4 5 1 1 2 3 3 1 1 1 1 1 3 3 3 3 4 4 1 3 4 5 3 2 1 2 2 4 5 3 5 2 3 2 4 5 5 2 2 4 5 1 1 5 2 3 5 3 3 3 3 5 2 4 2 2 2 5 1 3 4 1 3 5 2 4 3 2 2 1 

80 5 4 7
14 17 14 18 15 14 14 14 13 16 16 13 9 10 12 13 13 16 10 11 10 15 16 17 11 10 12 13 18 11 16 12 14 15 16 17 13 14 16 9 18 13 14 15 12 14 12 11 11 14 11 17 13 11 11 20 13 15 8 15 14 14 12 15 14 13 12 13 13 14 13 16 14 9 13 11 14 15 8 11 
1 2 3 4 5 3 3 4 2 3 1 2 3 1 5 2 2 5 2 2 5 1 1 3 3 5 1 1 3 1 1 4 1 3 4 1 2 1 4 3 2 4 1 5 4 3 5 4 3 5 4 5 4 1 4 2 3 2 5 4 5 5 1 4 3 2 1 4 1 1 1 5 1 3 2 1 3 4 2 2 

80 5 4 8
11 16 12 11 12 16 14 11 14 13 13 10 16 14 15 13 16 11 8 15 17 14 14 15 13 17 11 12 14 13 15 17 13 11 15 16 10 11 14 11 13 11 15 19 10 13 9 14 17 12 14 15 16 15 11 15 9 14 14 15 13 15 12 15 13 11 12 14 12 19 8 9 13 12 13 14 17 13 16 14 
1 2 3 4 5 2 3 3 2 5 4 4 4 3 2 1 3 3 1 1 5 3 1 5 1 1 5 2 1 1 4 1 1 2 4 1 5 4 5 5 2 4 3 1 3 5 2 4 5 4 4 1 2 3 5 3 5 3 1 2 5 2 2 5 5 2 1 5 4 5 5 3 2 1 4 2 4 1 4 3 

80 5 4 9
16 14 13 18 11 14 14 17 11 11 14 14 12 13 16 12 13 12 15 15 16 14 19 7 15 17 7 13 16 9 16 13 12 16 12 12 11 14 9 20 14 15 14 14 15 17 15 14 12 15 12 10 20 14 11 16 12 15 14 15 20 16 17 14 14 17 12 15 12 15 13 12 14 12 12 12 13 14 12 11 
1 2 3 4 5 3 5 5 4 1 4 3 1 5 3 2 4 4 5 2 2 5 4 4 1 4 1 1 1 2 3 1 3 1 1 4 4 5 1 3 5 3 3 3 2 4 4 3 3 4 5 4 1 2 3 3 4 2 5 2 4 5 5 1 3 4 2 5 4 1 1 3 2 5 4 3 4 5 5 5 

80 5 4 10
16 19 16 12 15 15 13 9 16 17 11 15 18 15 14 16 13 13 18 14 11 12 14 14 13 16 11 14 14 10 11 13 12 18 15 15 12 17 20 13 7 11 13 15 15 15 9 12 14 19 13 14 17 13 11 13 19 14 13 14 11 13 16 11 13 13 12 12 12 15 16 14 11 12 13 12 12 16 11 16 
1 2 3 4 5 2 2 1 3 4 5 2 4 1 4 5 2 5 4 3 1 4 4 3 4 3 1 4 3 2 5 1 4 3 4 2 1 3 2 4 4 3 2 5 2 3 2 3 1 2 2 3 1 3 1 2 4 5 3 2 4 2 4 2 3 2 4 1 1 1 3 2 3 5 1 4 3 5 4 1 

80 5 5 1
23 23 22 19 18 24 20 20 19 21 22 23 14 20 19 22 22 23 21 21 18 22 25 26 21 25 26 26 25 23 24 18 28 18 19 19 20 20 19 21 19 22 23 17 23 26 21 18 17 20 22 17 25 21 14 21 25 22 20 23 24 19 20 20 26 24 18 24 16 21 26 21 20 17 21 15 28 20 17 21 
1 2 3 4 5 1 2 2 4 5 3 2 3 4 5 1 1 1 2 5 5 3 5 2 2 2 1 1 4 4 4 5 4 1 2 3 2 5 4 3 4 2 2 4 2 4 5 1 5 1 5 1 3 1 1 3 4 5 3 5 3 1 4 2 2 1 1 1 2 2 5 5 3 4 4 4 1 4 4 4 

80 5 5 2
25 20 21 15 20 16 22 20 25 24 23 24 25 22 23 26 18 23 25 21 21 25 16 24 21 21 26 33 21 22 18 24 17 22 17 20 21 26 20 27 22 22 15 25 27 22 16 30 22 22 20 16 19 21 19 23 23 18 28 25 20 21 19 18 24 25 13 18 23 19 20 20 18 18 12 18 19 13 21 22 
1 2 3 4 5 5 2 3 5 3 5 1 4 1 4 4 1 1 3 2 3 2 3 2 2 2 5 1 2 3 4 1 3 2 4 2 3 4 4 1 2 3 1 3 4 2 5 5 5 3 5 5 5 4 5 4 2 5 1 1 3 2 2 4 5 2 5 1 4 5 5 1 2 5 1 3 5 1 3 5 

80 5 5 3
23 26 24 21 21 18 18 23 21 22 20 19 18 19 23 24 22 24 21 22 20 25 24 23 25 23 19 24 16 20 20 21 23 29 22 19 16 18 22 16 23 15 22 24 21 19 22 17 19 19 16 24 20 22 17 23 17 21 19 15 20 23 23 23 17 25 23 23 16 21 24 23 19 21 18 23 22 23 18 24 
1 2 3 4 5 4 4 4 5 4 1 2 3 1 3 1 4 4 1 1 1 3 3 2 1 2 1 3 1 1 2 5 1 5 5 2 1 4 5 1 1 5 3 1 3 3 5 4 5 5 4 4 2 4 5 5 1 2 3 2 1 3 3 3 4 1 3 1 3 3 3 4 1 3 5 2 4 4 2 3 

80 5 5 4
19 14 15 24 19 28 16 20 20 21 19 19 24 21 23 20 18 19 14 22 20 19 22 21 21 26 21 26 19 17 21 20 20 18 25 23 22 21 18 11 21 16 20 17 17 21 17 20 20 23 20 21 22 26 22 22 22 22 15 20 20 31 21 26 16 20 22 19 17 20 18 22 24 24 17 23 20 23 25 19 
1 2 3 4 5 3 5 3 1 1 2 5 3 2 4 1 5 4 4 4 1 5 5 3 2 4 3 3 1 5 4 1 2 3 2 2 1 4 2 3 2 4 2 1 4 4 3 5 5 4 3 5 5 4 3 4 1 1 2 2 2 1 3 2 4 3 2 2 3 3 2 3 4 5 1 1 5 1 3 5 

80 5 5 5
23 24 24 21 18 21 23 19 21 20 15 18 19 17 22 23 23 19 20 17 22 19 18 18 22 23 16 25 16 14 26 27 20 23 18 16 22 21 14 20 24 23 17 28 16 24 20 23 25 19 16 22 17 19 18 25 26 21 26 29 24 20 23 25 23 24 20 19 22 17 24 22 22 16 20 15 20 17 24 15 
1 2 3 4 5 2 2 5 4 3 3 1 1 5 5 4 1 5 1 3 3 4 5 3 2 2 3 4 3 1 5 2 5 4 2 2 1 1 3 5 3 3 5 2 2 2 5 1 4 1 2 1 1 4 1 2 5 3 5 4 3 4 5 1 4 4 2 5 4 3 3 3 1 2 2 2 4 4 2 5 

80 5 5 6
22 24 22 26 20 22 22 22 18 21 18 19 23 26 22 19 19 21 23 25 22 17 29 23 24 27 18 19 25 23 24 18 18 29 27 22 24 22 19 18 16 20 25 28 23 22 19 16 22 17 18 20 26 28 18 22 18 17 21 15 23 23 24 19 22 14 21 19 21 19 20 15 26 15 21 20 27 19 24 24 
1 2 3 4 5 1 1 4 2 1 4 1 5 4 4 1 4 2 3 5 1 2 4 4 3 2 4 4 5 2 2 1 3 2 5 3 2 3 2 1 1 5 5 3 2 2 4 3 5 3 2 1 1 3 3 5 2 4 1 5 4 2 5 2 1 3 1 5 3 5 5 3 1 5 3 3 2 2 2 2 

80 5 5 7
16 16 18 18 18 21 22 14 19 23 19 21 21 21 19 18 19 19 20 21 17 24 18 22 20 22 25 16 25 19 20 21 20 23 20 23 17 16 22 20 18 24 16 14 21 12 13 21 20 23 17 21 27 22 18 22 17 21 23 19 18 23 25 15 23 23 20 23 26 22 23 24 25 21 15 22 17 16 21 25 
1 2 3 4 5 5 2 4 5 3 2 5 2 2 5 3 4 5 5 4 1 3 2 4 1 4 3 3 5 2 1 1 2 3 1 1 1 1 1 2 1 5 1 1 5 2 2 4 4 4 1 5 2 2 3 4 2 2 1 2 1 5 4 3 2 4 2 1 1 5 2 2 3 4 1 3 5 3 2 4 

80 5 5 8
13 26 20 21 25 20 23 20 23 23 24 25 15 27 22 21 21 19 16 23 21 27 23 18 26 22 17 17 17 26 20 25 20 19 20 23 21 19 24 23 23 24 20 25 20 23 24 21 27 17 18 22 25 22 22 22 18 20 18 26 25 20 22 18 27 17 25 21 21 23 26 15 25 20 21 16 20 28 21 20 
1 2 3 4 5 4 1 5 1 4 4 5 3 1 1 2 4 2 3 4 2 3 3 4 3 2 3 3 3 1 5 5 2 3 4 3 2 4 4 3 2 3 2 2 2 2 4 2 3 4 1 5 3 3 2 4 5 2 2 2 4 1 5 5 1 4 3 1 4 5 5 2 5 2 5 4 5 2 5 4 

80 5 5 9
19 19 26 16 16 18 19 21 22 22 22 19 25 22 23 17 28 19 24 19 21 19 21 20 17 23 25 26 23 20 17 21 16 18 21 19 15 21 17 23 20 25 25 24 22 18 18 15 20 23 23 22 17 18 17 17 20 21 22 23 20 22 26 25 19 21 18 18 19 24 21 15 21 22 20 20 20 22 23 29 
1 2 3 4 5 3 3 3 2 1 4 5 3 4 2 1 3 3 4 1 3 5 3 3 4 2 4 4 4 3 1 1 5 2 2 5 5 2 5 5 4 1 1 4 5 2 4 4 2 3 5 2 5 3 1 4 3 4 3 4 1 4 2 4 3 4 4 4 2 4 1 1 5 3 2 2 2 3 1 5 

80 5 5 10
26 22 28 22 20 23 23 22 19 17 23 21 24 19 12 22 25 22 23 19 22 22 28 25 17 24 17 16 19 22 17 18 26 21 23 23 19 21 24 20 22 18 18 20 22 24 27 18 23 22 18 23 19 22 15 25 18 19 25 22 20 26 18 21 21 19 19 15 21 26 20 17 21 17 26 25 24 19 17 23 
1 2 3 4 5 2 2 5 2 3 4 3 3 1 3 5 4 1 1 5 4 3 2 4 4 4 1 2 1 3 5 1 2 1 3 4 4 1 3 3 5 5 2 1 1 5 1 1 2 5 2 4 4 4 4 2 5 1 5 2 2 3 5 3 4 3 3 5 3 4 2 3 2 4 4 4 5 5 1 4 

80 7 1 1
7 7 9 4 7 1 11 9 15 14 2 9 7 5 14 11 15 6 4 5 6 1 3 15 10 9 1 5 11 13 6 9 2 8 1 1 7 10 14 9 3 9 5 3 4 4 2 3 6 12 5 3 13 8 3 13 9 3 15 2 3 7 1 3 9 3 9 11 14 14 15 9 1 9 10 8 15 9 13 4 
1 2 3 4 5 6 7 4 1 1 6 6 7 4 4 5 6 6 6 1 5 3 4 2 6 4 2 2 5 4 6 1 3 6 2 4 1 1 3 6 6 5 2 2 5 6 4 6 6 5 5 7 6 2 4 2 2 5 6 5 3 6 1 3 4 3 5 7 5 6 5 3 6 4 3 4 1 7 2 5 

80 7 1 2
10 3 12 5 9 9 8 11 2 15 10 9 15 6 7 9 7 9 1 14 15 3 12 5 4 11 13 15 4 10 9 3 7 14 4 10 6 14 12 4 9 11 2 8 4 15 7 4 12 15 15 14 5 15 4 8 10 7 2 8 14 5 14 15 3 11 7 10 2 2 6 14 14 15 1 3 9 11 5 15 
1 2 3 4 5 6 7 6 1 3 4 7 5 7 1 3 7 2 1 4 1 6 6 2 6 2 4 6 2 3 1 2 4 6 6 2 5 2 2 1 1 1 7 3 3 2 7 3 2 7 1 5 2 3 5 6 7 7 6 6 1 5 4 2 2 7 4 6 2 3 7 2 6 2 7 3 3 2 5 7 

80 7 1 3
14 7 2 8 7 13 14 5 3 13 8 8 11 5 2 9 3 13 1 8 1 2 8 6 15 11 6 10 6 5 12 10 15 6 9 4 15 4 2 11 15 4 2 6 5 10 7 2 7 1 10 5 14 6 15 15 12 11 15 8 14 9 15 13 1 3 13 12 8 7 9 4 4 7 9 12 6 2 13 2 
1 2 3 4 5 6 7 1 1 4 5 2 3 6 6 4 6 7 3 2 7 7 1 3 7 7 6 6 7 3 3 5 5 5 6 6 7 3 6 5 6 7 3 4 3 1 3 2 6 3 3 6 6 2 7 3 4 2 4 3 6 1 5 2 1 1 7 3 2 5 2 7 7 4 6 1 3 2 5 7 

80 7 1 4
3 2 6 3 12 12 3 1 1 10 12 11 5 3 8 7 4 13 7 15 14 12 3 12 5 14 6 9 10 15 9 12 15 6 9 14 4 13 10 4 5 14 11 15 11 8 12 5 4 9 7 11 14 2 10 9 13 13 6 7 3 3 14 4 10 7 11 8 5 1 4 7 3 11 1 4 15 14 9 6 
1 2 3 4 5 6 7 3 5 2 6 7 4 6 6 6 7 1 4 7 5 2 7 7 5 3 5 2 5 5 1 3 4 3 7 6 5 5 4 6 7 7 2 4 6 3 1 3 1 4 3 1 6 6 1 3 5 6 5 5 7 1 1 2 5 4 2 3 4 1 4 1 6 3 4 3 5 5 2 2 

80 7 1 5
7 2 2 12 6 3 15 11 1 15 4 6 4 3 3 5 15 5 1 10 13 12 11 14 9 12 8 10 4 6 4 4 6 2 9 12 5 5 5 2 5 1 7 2 2 15 9 3 14 7 7 6 8 10 15 13 1 6 3 12 13 11 14 13 8 2 9 11 4 13 4 2 14 7 8 3 14 8 6 8 
1 2 3 4 5 6 7 4 4 7 6 1 4 6 5 1 3 4 2 2 5 5 4 6 1 7 4 6 7 1 2 7 3 2 5 6 7 2 5 7 7 6 6 6 3 5 2 1 5 5 6 5 1 4 3 4 1 5 5 5 3 1 2 7 6 6 2 4 2 2 3 4 7 7 1 7 4 6 7 4 

80 7 1 6
11 9 10 10 13 13 11 7 5 12 12 10 4 6 13 9 3 4 10 7 12 9 4 8 1 12 9 2 2 4 2 10 5 1 5 13 12 15 11 9 11 14 10 15 13 7 4 5 15 1 6 4 4 10 2 12 7 3 9 6 15 14 1 6 1 7 11 5 13 1 15 4 1 14 5 15 4 9 12 4 
1 2 3 4 5 6 7 7 1 4 3 1 5 5 2 7 4 1 4 3 1 7 7 6 5 5 2 1 3 6 4 6 1 2 4 6 7 5 2 2 3 4 4 6 4 6 1 2 4 5 1 6 2 2 7 4 1 1 3 5 1 1 4 1 4 1 7 7 3 6 2 3 5 4 5 6 1 1 1 4 

80 7 1 7
3 15 3 4 5 4 4 3 6 10 6 6 12 9 3 2 14 5 6 3 7 3 14 6 10 2 12 6 15 12 13 13 15 3 2 6 3 14 7 2 4 2 10 11 11 9 2 13 14 12 13 11 6 7 3 12 4 13 8 2 3 14 10 2 14 13 8 1 11 3 13 14 8 12 8 6 9 6 7 14 
1 2 3 4 5 6 7 2 1 3 5 2 5 2 5 2 4 4 6 7 1 4 3 5 5 7 5 7 5 4 1 2 5 2 6 7 1 5 3 3 3 4 1 5 7 2 6 4 7 2 2 7 4 3 2 5 6 2 2 3 7 4 2 7 6 2 5 4 2 3 4 2 6 3 3 3 4 4 1 4 

80 7 1 8
7 4 6 3 7 6 10 14 7 6 7 3 5 13 8 5 8 13 6 15 14 13 1 14 4 13 1 13 10 10 11 4 6 8 10 13 9 10 15 13 1 2 5 14 14 15 13 11 12 9 14 8 1 5 2 7 4 12 13 13 10 9 7 11 6 13 1 9 13 5 15 11 10 14 6 3 11 12 8 12 
1 2 3 4 5 6 7 4 3 2 5 4 4 7 1 1 2 6 6 7 7 1 5 2 1 2 3 1 7 6 5 1 4 2 4 3 4 6 3 6 1 7 5 4 3 7 1 5 3 1 1 2 7 4 6 4 1 6 7 4 6 1 3 5 2 7 4 3 2 3 3 6 3 7 4 3 4 1 1 4 

80 7 1 9
11 4 2 12 13 10 6 7 1 8 6 9 2 3 13 14 5 15 5 5 10 14 7 11 10 13 9 7 9 15 13 10 10 13 5 9 14 7 12 1 6 5 8 5 14 14 3 10 6 9 15 13 11 7 12 9 9 11 4 9 6 2 15 14 1 1 15 3 4 5 10 14 8 13 10 11 12 6 2 1 
1 2 3 4 5 6 7 6 4 5 3 1 2 1 7 2 1 2 2 3 7 3 6 1 3 4 7 5 4 7 6 2 5 4 6 3 1 3 1 1 1 7 7 2 3 7 7 5 1 2 1 6 1 5 2 5 1 4 5 6 5 1 4 1 7 1 7 4 6 2 1 3 6 6 2 4 3 5 1 2 

80 7 1 10
1 8 9 5 2 1 2 11 15 13 9 6 1 7 2 7 13 14 12 6 11 3 14 15 1 9 4 11 6 13 15 4 5 12 5 6 12 11 2 11 5 9 15 7 6 11 10 15 9 4 7 11 14 11 11 5 7 2 5 2 6 12 10 11 5 8 4 9 15 2 3 13 13 4 4 14 1 10 2 14 
1 2 3 4 5 6 7 2 6 4 4 7 5 5 5 2 7 6 6 4 2 7 4 4 7 4 1 6 6 7 2 2 6 2 4 3 6 5 4 3 3 4 2 2 2 6 2 1 7 4 3 4 2 1 1 6 7 2 2 2 1 5 1 2 6 1 6 2 5 2 2 5 3 5 6 6 4 5 6 7 

80 7 2 1
13 17 12 17 18 16 10 19 12 14 14 14 18 17 18 12 15 18 16 18 10 15 19 19 15 19 14 13 14 13 12 19 19 15 12 20 18 18 19 16 17 17 18 10 15 17 13 12 20 13 11 13 13 13 20 17 11 19 14 16 13 19 18 16 14 16 17 13 14 14 10 12 10 15 17 11 19 15 17 12 
1 2 3 4 5 6 7 4 2 5 1 7 2 1 2 7 1 5 3 7 3 4 4 2 2 3 2 1 6 3 3 2 1 4 7 2 7 7 7 3 5 7 7 7 6 7 1 7 1 1 3 4 1 4 7 2 7 1 1 5 6 5 5 6 7 2 5 7 4 6 5 1 4 5 4 4 7 1 3 3 

80 7 2 2
16 17 20 16 20 10 14 20 14 10 12 16 20 17 17 16 20 19 14 16 14 10 16 12 10 17 11 17 20 20 11 11 10 15 20 10 10 15 17 19 10 20 11 14 12 10 16 20 14 18 11 19 10 12 17 15 16 17 15 18 18 14 11 12 11 19 14 12 12 19 17 13 17 11 17 20 14 17 11 13 
1 2 3 4 5 6 7 5 6 7 1 1 3 1 3 3 3 7 3 7 1 4 1 7 1 6 1 5 7 3 3 6 1 6 5 1 7 4 1 2 3 1 1 1 3 5 6 3 7 7 7 5 3 6 1 6 1 6 5 6 3 3 7 7 7 3 1 7 1 4 5 6 7 3 4 5 7 5 4 1 

80 7 2 3
19 13 15 19 13 14 14 13 18 17 20 19 20 10 18 15 10 15 12 18 14 19 12 18 12 17 12 19 18 15 11 16 12 11 12 10 20 11 20 13 12 20 10 20 16 18 20 12 12 17 19 10 18 14 11 15 18 20 15 13 20 16 10 18 19 20 13 13 19 10 11 18 14 16 11 11 20 13 14 14 
1 2 3 4 5 6 7 7 7 5 4 1 4 6 6 1 5 1 5 7 3 5 6 4 2 7 1 4 2 2 4 3 2 4 1 3 5 1 6 4 1 6 6 7 7 3 3 7 2 4 4 7 3 1 3 5 6 1 1 1 4 2 5 5 5 6 3 3 1 4 1 6 6 7 1 4 3 3 7 6 

80 7 2 4
10 15 11 16 10 13 12 13 17 15 13 15 17 20 13 14 15 16 19 14 18 17 10 15 17 13 13 11 12 19 17 16 15 14 19 17 15 17 12 15 18 18 11 11 15 17 12 15 20 18 13 15 19 20 17 13 13 14 11 17 19 13 10 20 15 19 15 18 19 12 20 18 20 18 16 16 13 20 14 14 
1 2 3 4 5 6 7 2 7 6 2 6 6 2 3 7 7 7 2 7 5 7 1 3 4 1 4 2 2 1 2 5 7 7 4 7 1 1 6 7 3 7 5 2 6 2 2 1 5 2 3 1 7 2 1 7 6 1 3 1 3 3 1 2 2 1 3 1 4 6 7 4 6 3 7 5 1 5 1 5 

80 7 2 5
13 10 11 13 16 20 19 20 16 15 20 20 13 17 14 17 20 11 14 16 12 13 16 13 16 19 18 17 13 11 20 11 15 20 10 15 14 11 10 13 11 11 19 18 14 20 16 10 20 20 15 14 13 13 12 16 12 19 11 14 11 14 12 11 12 19 18 17 10 10 13 20 11 14 15 18 11 19 19 15 
1 2 3 4 5 6 7 4 5 1 5 7 6 3 4 6 3 3 3 4 6 7 6 4 7 4 3 6 6 6 4 2 1 1 4 6 7 7 6 1 7 7 4 7 4 6 5 7 1 6 7 1 7 5 1 5 3 3 1 2 7 6 4 2 4 7 3 5 1 4 2 2 1 3 7 4 3 2 2 3 

80 7 2 6
16 17 19 11 13 14 18 19 18 15 17 13 11 12 19 19 11 12 13 14 10 12 19 13 12 11 11 20 19 18 13 13 12 17 19 19 15 15 10 12 20 20 20 20 11 15 15 18 14 19 11 16 12 17 18 20 14 16 16 12 17 12 11 16 16 13 18 12 11 18 18 19 15 16 12 17 15 15 14 20 
1 2 3 4 5 6 7 6 7 5 6 1 5 6 6 4 5 6 4 6 5 1 6 2 6 1 5 3 1 5 5 7 7 3 5 3 2 4 1 7 3 6 1 3 1 3 1 3 1 2 7 5 6 3 1 4 4 2 7 1 6 1 1 6 1 1 4 5 2 4 2 7 3 3 7 4 1 1 2 2 

80 7 2 7
19 14 18 16 18 12 13 18 18 11 18 10 12 16 14 19 11 17 16 16 16 15 19 20 20 13 14 15 11 13 10 20 15 19 10 20 14 15 16 17 18 14 12 20 19 10 19 14 11 17 19 14 18 16 15 20 10 20 13 20 19 13 16 15 17 16 17 16 13 18 12 18 20 17 18 20 18 16 18 10 
1 2 3 4 5 6 7 7 7 7 6 2 2 2 5 3 4 4 6 2 3 5 3 2 1 1 1 7 7 5 6 5 4 7 1 2 3 3 2 6 3 7 2 2 3 3 3 7 4 1 7 7 7 7 1 7 1 3 1 1 5 1 4 1 1 2 3 3 1 3 6 6 3 6 7 2 3 2 4 1 

80 7 2 8
11 16 18 15 10 19 16 19 17 19 11 18 17 16 16 12 13 20 11 13 19 16 20 14 17 13 14 10 15 14 19 16 19 17 14 19 17 15 15 12 10 17 18 14 10 12 17 11 13 14 11 17 12 16 11 20 17 12 12 12 18 17 15 17 20 19 11 19 17 12 15 18 10 12 16 19 13 18 14 19 
1 2 3 4 5 6 7 2 7 3 4 4 6 2 7 6 5 2 3 5 4 1 4 6 3 7 2 4 3 7 7 1 2 6 4 2 2 1 6 5 1 2 4 1 7 7 3 6 1 4 7 1 5 1 1 3 1 1 4 5 7 7 5 2 5 5 4 2 5 1 7 7 6 1 4 6 6 3 1 2 

80 7 2 9
14 11 10 15 14 12 16 14 18 17 20 12 12 12 15 15 14 19 10 11 15 10 17 11 14 14 10 17 11 18 10 15 19 19 11 10 17 19 11 12 17 19 11 10 20 16 20 20 13 15 16 14 13 14 19 14 18 15 20 20 14 13 19 14 17 18 13 11 10 13 18 10 10 10 15 17 16 10 13 10 
1 2 3 4 5 6 7 7 6 2 5 5 3 2 1 1 2 5 1 1 5 3 6 7 1 3 1 3 6 7 4 4 1 3 7 3 4 4 6 7 2 7 5 1 5 1 2 3 1 2 6 2 3 5 6 1 7 4 6 3 4 5 7 3 7 7 2 6 6 3 3 7 6 5 4 6 5 3 2 1 

80 7 2 10
10 11 19 18 12 15 14 19 17 13 18 11 14 14 11 20 13 20 12 13 11 13 10 14 13 19 12 20 13 20 15 19 15 10 20 12 13 14 13 13 15 17 18 13 12 15 11 17 10 18 19 12 15 20 17 10 17 13 13 16 18 19 14 16 12 15 20 15 16 10 13 20 14 11 12 15 15 17 18 10 
1 2 3 4 5 6 7 2 7 3 2 2 1 7 1 4 7 2 1 2 2 3 2 1 1 3 1 4 6 7 2 3 7 1 5 1 6 3 5 5 1 4 1 3 2 1 4 2 2 1 5 4 2 7 7 2 1 1 1 2 4 3 6 1 5 2 6 4 2 5 3 1 3 2 5 1 7 4 2 1 

80 7 3 1
20 18 16 23 19 26 17 25 18 21 25 28 19 25 21 27 21 16 20 29 24 29 22 23 19 27 22 26 24 26 27 18 29 16 16 23 19 18 17 18 17 20 20 19 29 21 19 27 25 20 21 17 20 19 29 15 17 15 19 16 19 19 15 16 25 22 20 25 18 25 26 16 25 19 22 15 15 29 21 18 
1 2 3 4 5 6 7 4 1 2 4 6 4 2 4 2 5 2 2 7 2 6 2 2 6 5 6 2 4 6 4 5 3 6 5 6 6 3 2 5 1 3 6 7 7 2 3 1 2 3 1 2 3 4 5 7 3 3 5 7 2 6 1 1 3 6 5 2 3 4 1 3 6 2 2 4 7 7 7 7 

80 7 3 2
24 28 30 19 17 18 23 19 15 26 28 22 18 25 30 28 17 21 28 23 28 19 28 26 15 16 17 24 21 29 30 25 16 19 16 30 23 26 16 16 16 28 29 20 21 26 29 27 22 18 18 19 15 19 16 27 29 30 22 27 17 24 16 18 18 20 22 26 17 22 20 28 17 20 30 15 23 17 29 22 
1 2 3 4 5 6 7 5 6 2 5 2 1 5 3 6 1 1 6 7 6 4 4 3 1 5 4 6 2 7 6 7 1 7 4 7 5 3 1 1 1 7 1 3 6 4 3 5 2 6 1 4 7 6 4 4 2 4 1 2 7 3 1 3 2 2 4 7 4 7 7 2 5 6 1 1 4 1 2 2 

80 7 3 3
28 28 15 17 30 22 23 17 18 24 20 22 25 15 19 26 23 20 23 26 17 15 20 15 28 28 23 17 19 30 24 29 20 19 17 16 24 24 17 26 29 26 27 26 17 17 24 29 26 26 20 22 28 23 28 20 17 23 15 18 20 22 18 22 17 24 22 16 24 19 20 25 27 18 21 23 21 18 22 29 
1 2 3 4 5 6 7 7 3 5 2 3 6 4 7 5 4 2 4 6 2 3 5 1 3 1 4 2 1 2 2 6 7 5 4 3 6 6 3 6 5 1 7 2 5 5 7 2 1 3 4 3 3 5 3 5 1 2 3 7 3 2 2 6 1 2 1 1 3 7 2 6 4 7 1 4 6 2 4 2 

80 7 3 4
16 19 24 30 22 19 21 19 25 16 22 26 29 25 18 28 25 27 27 29 22 23 25 29 22 21 16 28 22 15 24 20 26 15 21 24 30 26 29 23 27 30 21 28 22 22 26 20 15 23 27 15 23 22 29 23 16 30 19 30 15 21 18 28 25 15 27 29 17 26 18 30 24 27 16 29 26 23 19 29 
1 2 3 4 5 6 7 2 1 1 4 6 2 7 2 5 2 3 7 4 4 5 1 5 4 2 6 4 5 2 4 4 3 3 2 2 5 5 5 1 3 1 5 6 3 4 6 3 7 6 5 5 7 1 7 1 6 2 2 6 3 7 5 6 1 1 3 4 3 3 4 4 5 4 1 6 4 6 3 1 

80 7 3 5
20 16 22 22 26 18 27 15 29 19 22 15 21 26 29 26 21 18 29 22 27 27 17 24 19 29 19 29 25 17 21 21 20 23 20 16 29 26 29 22 15 29 16 30 25 15 28 30 21 24 25 24 23 28 17 28 26 15 24 30 28 28 19 19 22 15 28 24 27 16 15 23 19 22 24 26 27 20 19 28 
1 2 3 4 5 6 7 4 5 3 4 2 7 6 5 3 6 4 3 5 4 7 4 3 5 5 3 2 2 4 4 2 5 5 6 4 6 3 1 5 3 6 3 4 3 3 6 2 4 1 1 4 6 4 5 6 7 5 7 3 1 6 4 6 5 7 1 6 2 6 2 1 6 6 3 2 6 6 6 1 

80 7 3 6
24 18 22 21 28 15 26 29 19 16 30 19 22 18 17 16 21 24 25 24 20 24 20 24 15 26 28 28 28 16 19 19 18 24 27 28 21 29 15 27 23 16 21 26 25 23 30 16 22 16 26 19 27 23 28 28 26 21 26 15 27 16 30 26 21 30 30 25 27 28 17 15 28 22 21 24 29 17 28 25 
1 2 3 4 5 6 7 5 5 5 2 6 4 3 7 3 4 1 5 3 5 4 5 3 3 4 7 5 3 3 6 5 2 1 3 1 4 2 5 1 2 1 2 3 4 3 3 5 4 2 1 3 4 6 2 3 6 6 5 1 3 4 3 2 4 1 5 5 7 1 1 5 6 1 4 6 6 1 2 4 

80 7 3 7
28 30 23 22 21 24 18 21 16 15 26 16 22 16 15 28 19 24 26 17 27 23 26 28 30 27 16 16 19 28 25 17 22 15 18 29 25 28 30 30 18 24 29 18 25 27 18 23 28 25 21 19 16 28 18 27 21 19 26 22 29 21 17 19 21 18 20 28 28 29 22 23 21 30 25 29 18 24 23 16 
1 2 3 4 5 6 7 7 5 5 3 1 7 7 4 5 1 4 1 7 2 6 5 1 6 2 1 7 7 2 2 6 1 6 1 2 7 1 7 4 1 2 7 3 7 7 1 5 4 2 5 6 1 7 7 3 7 3 5 7 2 4 4 2 3 4 4 5 4 3 5 5 5 5 1 4 1 4 7 2 

80 7 3 8
16 26 21 30 30 16 19 16 17 22 29 20 25 15 19 23 28 18 15 25 21 28 26 15 29 21 27 22 23 28 28 29 18 16 27 29 21 22 20 15 17 17 28 21 20 20 25 19 17 26 28 21 20 16 25 25 18 29 30 23 29 16 25 27 28 26 25 25 20 27 22 30 29 19 29 27 21 25 25 26 
1 2 3 4 5 6 7 3 4 7 2 5 3 7 3 3 3 2 6 7 6 6 2 1 5 7 3 1 3 2 7 6 2 2 7 1 2 7 2 4 3 6 4 6 2 6 5 1 2 5 4 2 1 2 7 7 2 3 6 3 6 6 2 3 6 1 1 6 4 4 2 3 5 3 6 6 7 1 1 7 

80 7 3 9
23 20 20 17 29 30 22 22 20 17 22 18 29 25 25 17 19 18 29 26 16 27 27 26 21 15 27 26 17 27 15 28 18 22 29 21 29 28 23 29 18 28 15 17 16 15 26 21 21 18 30 15 30 24 18 28 28 30 26 15 18 27 15 19 21 18 22 25 24 17 23 29 22 22 16 30 17 24 27 25 
1 2 3 4 5 6 7 5 6 3 6 2 3 1 3 5 7 6 6 4 5 6 3 1 7 6 1 4 4 4 3 5 5 1 3 2 3 2 1 6 3 3 3 3 1 6 7 7 3 5 3 5 2 1 2 2 2 6 5 3 4 7 2 5 5 1 7 1 3 5 7 4 1 4 3 7 3 5 6 1 

80 7 3 10
28 20 22 26 16 17 18 25 17 22 23 17 26 15 16 30 25 20 24 25 28 17 22 27 29 29 20 15 23 25 25 21 16 21 22 19 28 15 24 29 17 20 24 22 27 22 29 22 18 21 21 15 20 18 27 23 30 27 21 25 16 28 20 15 28 18 28 25 22 25 19 25 15 16 27 18 17 25 30 18 
1 2 3 4 5 6 7 7 2 5 1 2 3 5 6 1 6 7 7 1 7 1 1 7 7 5 3 7 3 5 3 5 4 7 2 3 6 7 6 1 4 4 3 4 6 1 5 4 6 2 3 3 6 6 2 7 1 2 4 4 3 2 4 1 4 2 7 4 2 2 6 4 3 5 7 5 5 7 1 2 

80 7 4 1
11 13 11 16 18 13 16 12 17 15 15 18 12 12 15 17 15 14 11 11 12 14 15 15 13 16 12 16 13 12 13 16 19 13 12 15 14 15 14 14 12 9 9 14 15 10 12 14 11 14 10 13 12 16 15 14 16 17 15 12 13 14 14 14 14 15 13 16 20 17 18 13 13 15 13 15 16 10 15 16 
1 2 3 4 5 6 7 6 4 2 2 5 3 1 4 4 2 4 3 6 4 6 4 7 5 2 4 2 6 7 1 2 2 3 7 5 1 4 7 7 2 1 3 7 1 7 4 1 2 5 1 7 2 6 7 7 6 5 1 2 1 3 1 4 1 6 7 7 1 1 2 5 6 3 5 1 3 6 2 2 

80 7 4 2
19 13 16 15 13 12 14 12 14 16 13 13 12 11 15 14 13 17 17 14 13 13 14 14 13 11 14 11 12 15 14 18 14 16 13 17 12 14 15 14 15 15 19 14 18 15 16 16 14 12 9 16 10 16 13 9 12 12 12 16 15 13 18 13 11 13 14 18 13 8 10 20 18 15 13 15 14 13 13 17 
1 2 3 4 5 6 7 5 5 2 3 6 4 1 1 3 6 4 6 1 6 3 7 6 4 6 2 2 2 4 4 7 1 6 2 6 2 3 6 2 1 3 1 1 2 5 6 5 5 4 6 3 5 1 3 2 7 7 3 3 7 5 1 6 3 6 1 3 6 4 4 1 6 6 1 5 2 5 3 2 

80 7 4 3
17 14 16 10 10 10 15 12 13 15 14 13 9 17 10 12 13 14 13 12 10 13 16 18 14 14 14 8 14 14 9 12 15 12 11 11 8 13 14 13 14 14 15 15 12 11 11 12 14 11 13 13 14 9 12 12 14 13 15 14 13 13 13 12 12 13 8 16 11 13 13 12 9 12 10 12 12 11 13 12 
1 2 3 4 5 6 7 4 3 7 7 2 6 6 1 7 3 5 2 1 5 5 3 5 6 5 5 4 1 5 4 2 5 2 1 2 3 2 1 1 3 1 4 6 7 5 1 1 1 3 1 4 5 1 7 2 5 2 2 1 5 5 4 4 4 2 1 6 3 6 1 3 7 1 2 1 3 2 6 3 

80 7 4 4
10 11 11 13 15 15 13 12 13 11 16 17 13 17 17 11 12 11 15 14 11 14 13 13 13 11 11 13 14 11 13 11 11 13 8 10 12 17 13 13 13 15 14 11 19 9 13 16 12 10 14 12 12 12 8 10 16 15 13 14 12 12 13 11 9 12 18 10 13 9 14 11 14 11 15 10 18 15 17 13 
1 2 3 4 5 6 7 3 1 3 1 3 2 6 3 5 2 4 5 1 3 5 5 3 3 7 4 5 1 4 6 2 3 7 1 1 3 5 6 3 3 6 1 1 7 1 5 1 1 6 3 6 3 1 6 2 6 7 4 3 1 7 6 7 5 4 2 5 5 7 6 7 6 6 4 6 6 3 1 5 

80 7 4 5
11 13 14 8 16 15 19 12 16 15 13 11 10 13 18 16 15 12 10 14 12 13 12 19 14 10 12 17 13 15 10 16 15 13 14 12 10 10 14 20 7 11 11 16 15 12 15 17 14 12 14 10 17 11 16 12 16 10 13 10 11 17 12 13 14 11 14 14 11 16 15 15 16 11 21 11 9 14 18 12 
1 2 3 4 5 6 7 3 7 6 7 2 4 3 1 2 5 6 4 5 2 5 5 7 4 6 1 1 2 7 6 5 2 2 3 2 3 4 6 3 3 1 4 4 7 2 5 6 5 4 1 2 6 1 7 2 6 2 5 1 4 5 2 5 5 6 1 5 5 2 7 1 7 5 1 6 6 5 7 7 

80 7 4 6
13 12 13 12 11 19 12 14 14 12 13 13 12 14 11 10 13 12 18 13 14 11 12 13 13 15 13 10 11 8 15 15 13 14 15 11 13 15 14 12 14 17 14 18 11 14 14 14 15 16 13 17 13 12 14 14 12 13 11 14 12 17 15 14 11 15 11 16 14 16 12 12 15 15 10 13 18 10 15 11 
1 2 3 4 5 6 7 2 7 4 7 2 6 4 4 6 5 3 7 7 6 3 6 1 1 7 6 1 7 5 1 5 5 5 3 6 2 5 2 2 3 2 2 1 4 6 2 5 4 4 2 1 4 1 5 7 6 6 7 4 1 1 7 1 1 3 3 1 7 3 7 5 6 4 1 6 4 3 4 7 

80 7 4 7
12 14 21 17 16 12 13 17 9 13 9 12 11 12 13 12 14 17 12 13 17 14 13 14 14 17 15 13 14 17 18 11 17 14 11 14 13 13 15 18 16 13 11 14 15 12 12 16 15 8 12 14 9 10 16 13 10 15 13 12 13 11 16 15 15 15 11 14 14 12 12 13 13 13 16 9 17 14 15 16 
1 2 3 4 5 6 7 1 1 3 6 7 2 4 5 6 6 5 2 2 5 1 6 7 3 4 2 5 2 6 7 5 3 5 7 3 5 1 4 2 7 5 5 5 3 3 7 7 4 3 5 3 5 2 1 5 2 6 2 2 1 1 7 5 6 1 7 5 2 3 1 3 6 6 5 6 6 3 1 7 

80 7 4 8
14 8 14 17 12 12 13 18 18 18 10 12 18 16 8 16 8 14 13 18 12 13 12 16 15 14 13 16 10 15 16 13 12 13 13 16 16 15 15 6 15 13 13 15 13 15 15 10 13 12 16 15 18 14 11 17 14 14 17 12 11 10 15 15 11 17 14 14 17 15 15 13 11 13 15 14 15 16 16 12 
1 2 3 4 5 6 7 7 4 1 5 4 5 6 3 7 2 4 4 6 2 5 2 2 7 4 1 3 1 1 5 2 1 7 3 7 5 3 6 6 3 7 5 4 1 5 4 5 7 2 4 2 6 5 2 4 6 1 7 1 3 5 6 7 4 5 5 6 4 6 6 4 7 7 1 5 5 2 7 3 

80 7 4 9
16 19 13 16 10 14 11 11 18 8 15 14 10 16 12 11 14 13 13 18 9 12 14 11 14 14 14 12 13 14 12 13 13 13 11 13 12 11 13 12 17 14 10 11 17 13 13 12 16 12 8 12 12 14 16 12 14 11 13 12 20 15 14 13 12 19 15 15 16 13 15 15 15 10 8 14 21 11 9 16 
1 2 3 4 5 6 7 6 6 2 7 5 2 4 3 6 1 5 3 5 6 2 7 6 5 4 1 6 1 2 7 5 6 2 7 5 1 5 3 3 5 7 6 5 5 6 7 1 6 3 1 2 6 2 2 2 7 3 4 5 2 5 6 5 3 7 6 6 2 1 5 4 7 2 5 1 3 2 1 7 

80 7 4 10
14 12 15 15 10 18 14 15 16 12 14 16 14 14 10 14 16 14 14 15 13 14 11 10 16 16 11 13 18 16 11 12 11 15 17 16 12 13 13 14 15 16 10 15 13 18 12 11 11 17 12 16 17 13 14 14 11 13 15 11 8 10 17 11 13 11 14 13 13 14 13 16 17 16 13 9 16 12 12 13 
1 2 3 4 5 6 7 6 2 6 1 7 6 1 6 6 6 5 5 4 5 3 1 3 3 3 1 7 2 6 3 7 7 5 6 2 5 5 2 2 3 4 7 7 1 2 7 1 6 7 7 6 4 2 4 3 1 6 6 2 3 2 3 6 6 4 7 5 7 7 4 5 7 4 3 6 1 3 4 2 

80 7 5 1
18 20 18 20 22 20 23 21 20 24 22 15 24 20 18 21 25 24 16 23 21 23 21 19 18 23 20 20 22 25 27 22 19 17 16 21 26 20 18 16 19 16 23 22 22 22 20 20 23 21 10 13 20 19 20 23 21 19 19 21 23 20 14 24 25 16 11 16 28 19 25 20 18 22 22 19 18 23 27 22 
1 2 3 4 5 6 7 5 6 7 6 1 7 3 7 5 5 7 3 6 6 6 3 3 3 7 2 1 5 6 4 6 1 6 3 4 6 6 7 2 1 1 4 3 3 7 3 7 1 2 6 4 3 3 2 7 4 5 2 3 3 5 7 5 4 3 4 5 1 3 3 3 4 4 7 2 5 5 5 3 

80 7 5 2
24 18 25 24 22 26 17 16 22 25 21 25 23 18 22 19 16 22 16 22 21 28 22 17 20 23 18 23 23 23 15 23 29 21 24 24 19 28 16 17 20 22 23 25 17 25 20 26 17 24 23 26 25 22 21 23 17 23 17 21 18 20 19 23 17 21 23 23 24 18 19 17 22 19 16 18 22 22 24 24 
1 2 3 4 5 6 7 3 6 7 1 5 1 4 6 4 2 6 1 2 3 7 1 3 5 7 3 3 4 2 5 2 6 2 3 3 4 6 2 3 7 5 3 3 1 3 2 7 2 5 6 7 6 7 7 3 1 4 7 3 2 1 7 5 2 6 7 5 6 3 7 6 7 4 3 4 5 5 1 2 

80 7 5 3
23 22 16 16 21 27 24 19 20 18 22 21 18 19 22 22 21 18 19 13 26 22 23 24 23 17 17 19 23 19 18 22 21 21 26 21 22 16 21 21 16 21 27 19 26 21 18 22 28 21 24 22 22 23 20 22 18 24 19 23 21 23 16 27 16 22 22 18 18 18 18 22 18 22 21 27 16 21 26 23 
1 2 3 4 5 6 7 5 1 2 1 7 3 2 2 1 5 6 2 7 5 2 5 1 4 6 4 1 7 4 7 2 4 1 7 3 5 6 5 6 6 7 4 2 2 6 3 5 4 2 3 1 3 4 3 6 4 6 1 3 7 4 1 4 4 6 2 6 6 3 5 4 6 2 6 5 2 1 2 4 

80 7 5 4
30 21 23 21 17 24 22 21 17 17 23 18 21 19 22 23 24 24 20 22 24 22 21 18 18 22 22 23 21 22 24 24 22 15 26 24 18 20 14 14 22 18 21 19 19 19 17 24 22 22 19 19 16 20 19 23 19 23 23 18 23 20 27 25 20 20 30 20 20 21 25 19 17 17 24 16 15 19 13 22 
1 2 3 4 5 6 7 4 1 2 3 6 1 4 7 6 7 3 3 1 5 3 6 1 5 1 2 5 1 1 2 5 6 5 6 4 7 7 3 2 7 2 5 7 3 1 3 2 1 1 1 1 1 7 7 5 5 4 1 7 7 1 5 1 5 7 5 7 6 3 7 2 3 7 7 4 1 6 6 5 

80 7 5 5
20 26 18 20 20 19 19 18 21 20 24 18 15 20 18 20 15 16 19 18 18 14 22 24 24 26 23 24 19 23 16 20 20 23 26 20 21 19 17 23 23 19 23 20 21 18 18 17 19 20 16 23 16 21 23 18 22 20 18 21 23 20 17 20 17 14 23 22 21 19 22 20 18 21 16 21 21 19 26 21 
1 2 3 4 5 6 7 2 5 7 7 1 3 3 1 5 4 5 1 5 7 6 1 7 1 4 2 4 1 4 1 4 1 1 5 6 5 3 5 3 3 5 3 2 6 2 1 4 6 5 6 4 5 3 3 6 3 3 3 7 6 7 6 1 1 5 2 6 3 2 5 6 5 3 3 3 4 4 1 1 

80 7 5 6
16 23 19 24 22 19 19 18 19 21 18 14 18 30 28 23 22 18 24 21 22 16 25 18 19 21 17 19 21 21 19 22 24 23 19 20 20 16 20 19 19 17 20 16 25 23 21 25 24 16 18 22 14 16 23 18 23 26 23 26 24 24 26 24 18 20 20 17 24 21 20 25 21 26 16 18 20 20 25 22 
1 2 3 4 5 6 7 1 1 3 4 5 6 5 7 1 2 1 1 4 2 4 5 4 6 6 3 5 6 1 2 6 7 2 4 7 5 2 2 4 1 4 3 4 5 7 1 5 7 2 5 3 7 2 6 5 3 3 6 5 1 4 6 7 3 3 2 2 4 5 3 5 1 5 7 5 1 4 1 5 

80 7 5 7
20 24 20 20 20 26 23 23 21 23 17 20 17 17 19 23 19 22 19 20 20 20 19 18 24 20 21 18 24 24 22 23 27 23 24 22 21 27 20 24 17 24 17 17 24 21 19 19 21 19 21 21 21 19 16 21 16 17 20 21 26 21 19 21 26 25 23 15 24 23 24 23 20 19 27 21 21 16 16 19 
1 2 3 4 5 6 7 6 2 4 3 7 3 2 7 4 3 6 5 4 4 2 3 2 1 2 1 4 2 2 3 7 2 1 7 6 4 3 2 7 7 4 5 2 6 2 6 3 4 6 4 4 3 7 1 4 4 6 3 6 6 3 2 5 1 1 4 3 2 4 5 7 7 5 7 2 5 5 2 6 

80 7 5 8
16 16 14 32 14 25 21 26 19 22 21 21 17 17 23 24 22 22 17 23 19 23 20 21 22 21 14 17 21 21 22 22 17 21 22 25 16 15 20 19 20 23 19 17 20 27 16 21 22 18 15 19 26 22 20 26 17 22 18 24 20 20 22 23 24 24 18 24 26 17 22 23 21 27 23 18 20 25 25 22 
1 2 3 4 5 6 7 5 5 7 3 5 4 4 2 2 7 1 6 5 5 4 1 2 7 3 5 5 3 4 7 1 3 2 5 4 3 3 3 1 4 7 5 5 3 2 5 3 2 1 3 2 7 2 3 4 2 6 7 7 3 2 5 1 3 4 4 2 2 2 7 7 2 4 7 3 1 7 7 6 

80 7 5 9
19 25 21 25 24 24 24 14 15 17 21 18 24 25 18 18 19 20 23 23 22 20 19 18 19 19 14 18 21 21 21 23 24 18 18 15 20 22 20 26 23 23 24 15 19 23 22 23 23 27 19 25 19 18 23 19 24 26 23 22 22 21 24 22 18 21 20 16 23 25 18 17 19 15 14 19 17 23 22 24 
1 2 3 4 5 6 7 3 5 3 6 5 1 4 2 3 1 2 6 1 2 6 7 3 7 2 2 4 7 7 2 7 5 3 7 6 6 7 7 6 2 7 6 2 5 3 3 1 1 4 6 4 6 5 1 3 5 5 5 3 4 1 5 1 2 3 3 3 5 7 5 1 6 1 5 6 3 2 3 7 

80 7 5 10
19 18 24 21 21 26 18 24 15 16 18 15 21 23 20 20 16 23 20 31 20 19 22 18 27 18 23 23 21 21 19 26 25 22 20 19 20 24 21 18 15 21 26 21 19 18 21 19 16 15 19 20 21 24 23 19 18 20 20 28 29 16 22 24 24 24 20 18 20 22 26 21 16 20 21 24 14 20 24 18 
1 2 3 4 5 6 7 2 5 7 7 3 5 3 6 2 5 4 5 6 3 4 5 5 3 3 7 2 6 6 6 6 2 1 1 3 4 3 6 3 2 4 5 6 6 2 3 1 6 6 2 4 1 6 6 7 5 5 4 5 6 3 5 2 6 7 7 4 4 5 3 4 3 2 7 7 3 4 6 5 

80 8 1 1
6 12 4 15 8 11 10 3 5 5 1 3 5 11 15 4 12 5 6 9 10 15 6 10 13 9 13 8 6 6 4 7 9 14 4 10 7 6 10 11 14 3 11 6 4 12 9 13 11 14 11 2 9 9 8 2 5 4 15 13 8 1 10 7 12 2 2 13 3 14 2 12 2 10 12 7 3 4 7 5 
1 2 3 4 5 6 7 8 4 5 3 3 7 3 6 8 7 2 1 8 2 1 2 2 7 6 1 7 6 4 3 4 4 7 4 7 8 2 6 5 2 5 4 7 1 2 3 2 4 8 2 1 6 2 3 3 2 4 6 4 1 6 2 4 2 8 8 2 5 8 1 5 1 5 8 8 3 2 7 7 

80 8 1 2
10 2 5 4 12 5 10 5 8 5 8 8 3 10 8 13 13 13 1 14 12 7 4 1 5 5 3 6 11 11 13 12 12 11 15 6 6 14 11 7 8 13 4 11 7 12 9 6 5 12 15 4 6 4 1 6 9 7 2 5 4 14 8 7 10 1 6 12 14 12 13 4 2 14 15 12 6 14 6 4 
1 2 3 4 5 6 7 8 7 1 3 6 6 1 8 8 5 2 7 5 8 8 3 4 6 3 7 2 3 1 8 2 5 5 4 1 8 5 5 3 2 2 5 8 6 5 6 5 6 8 6 3 1 8 6 6 7 4 8 5 3 2 5 4 8 8 7 4 2 5 2 8 5 6 7 1 8 1 4 4 

80 8 1 3
14 11 10 4 2 11 6 13 15 6 9 14 12 11 5 9 9 1 2 11 9 7 1 8 9 8 8 9 5 7 5 4 8 14 12 6 6 15 14 11 4 11 9 9 14 14 1 6 7 9 8 9 14 1 2 11 10 9 4 12 7 4 5 7 7 1 5 10 5 8 10 5 13 13 5 7 2 6 5 9 
1 2 3 4 5 6 7 8 1 6 5 1 4 3 3 3 3 3 3 4 8 7 5 1 1 6 5 3 2 8 5 5 2 7 5 3 2 7 6 2 5 5 3 1 8 6 1 8 5 5 2 5 4 6 5 4 8 7 8 5 5 5 4 2 6 1 7 3 4 3 8 4 4 1 2 1 5 2 8 3 

80 8 1 4
3 4 10 5 11 13 11 14 1 10 9 14 10 1 8 5 8 9 5 6 11 14 4 4 5 1 14 10 2 3 4 12 6 14 4 6 12 3 3 8 6 11 3 5 13 13 11 10 3 12 14 12 8 4 3 8 12 5 15 3 14 7 9 15 10 15 5 15 1 1 11 3 14 9 9 2 15 9 9 11 
1 2 3 4 5 6 7 8 3 5 6 4 5 1 7 6 2 7 5 6 5 1 7 8 1 5 7 3 7 2 2 1 7 5 2 1 7 6 8 1 4 2 2 3 3 8 6 5 3 8 8 2 4 2 2 5 6 6 2 4 7 2 8 6 8 5 6 3 1 7 2 4 4 1 2 3 5 4 2 1 

80 8 1 5
7 9 15 3 7 4 12 5 9 3 6 12 8 2 15 5 14 15 1 12 1 15 14 5 1 12 9 15 3 9 14 10 3 12 14 5 12 12 7 7 14 14 9 10 13 7 8 12 3 10 10 12 10 7 13 14 4 4 8 1 8 4 11 12 8 8 12 6 10 15 8 7 7 1 4 8 5 7 7 12 
1 2 3 4 5 6 7 8 5 1 4 8 3 1 4 2 7 3 5 5 1 5 3 2 2 3 7 6 6 7 6 3 8 7 8 4 6 5 3 6 5 5 6 5 8 7 6 1 2 4 1 8 6 3 5 4 2 7 4 6 1 6 6 5 8 1 1 6 8 7 5 3 3 4 6 7 1 7 4 5 

80 8 1 6
11 6 15 15 4 2 10 11 2 7 3 15 14 14 9 3 5 7 13 2 2 4 4 1 10 15 2 5 6 11 1 10 1 4 15 7 15 13 13 11 2 5 8 4 8 9 10 9 12 13 8 2 12 10 5 6 1 10 14 7 15 1 15 15 10 6 6 14 12 3 3 9 8 3 12 8 13 5 8 15 
1 2 3 4 5 6 7 8 7 4 1 6 3 7 5 1 5 8 5 1 7 4 7 4 7 8 7 8 2 4 1 2 3 4 8 5 8 6 1 7 8 2 7 6 7 3 4 3 7 3 1 1 8 2 7 4 5 3 7 7 1 7 3 5 3 8 4 3 1 4 2 7 4 2 4 3 7 4 4 5 

80 8 1 7
15 15 8 13 12 1 4 5 2 15 2 3 7 8 12 9 2 10 14 9 1 1 6 15 1 3 11 12 13 5 8 9 7 13 12 2 3 3 9 3 9 9 10 14 1 8 7 10 9 9 7 15 14 8 10 11 5 10 5 1 13 8 3 6 2 14 10 8 6 9 11 13 12 1 12 4 10 2 11 6 
1 2 3 4 5 6 7 8 1 1 1 7 6 1 3 8 4 5 8 5 4 6 1 6 2 8 4 8 7 2 5 1 5 8 5 5 4 6 4 2 1 4 3 4 5 3 5 2 3 8 4 3 3 2 1 3 3 1 2 1 7 6 7 2 6 6 7 3 2 2 6 8 3 7 8 1 2 7 7 6 

80 8 1 8
4 5 6 3 8 12 7 10 9 15 4 7 8 15 11 10 1 8 3 1 6 2 5 3 6 2 5 11 6 14 1 15 11 13 7 15 3 8 3 11 9 7 7 13 3 14 8 13 11 8 15 2 9 13 11 10 15 3 5 4 3 9 12 1 6 9 3 10 10 13 7 15 8 6 5 15 2 2 10 11 
1 2 3 4 5 6 7 8 3 1 1 8 6 5 4 2 6 1 8 2 4 1 1 3 6 2 5 2 2 4 4 7 6 7 2 2 6 7 6 5 6 2 2 8 1 4 3 2 8 8 7 4 2 5 2 3 2 2 6 1 5 5 1 4 1 8 2 2 8 6 2 5 7 7 2 7 8 6 6 4 

80 8 1 9
7 3 14 8 2 7 4 9 14 13 4 15 14 1 8 2 11 3 8 12 3 4 14 1 3 10 1 2 2 3 3 15 3 10 9 3 10 1 5 8 15 6 7 11 2 13 13 11 3 3 3 1 11 7 2 14 6 10 14 5 9 6 7 14 2 5 1 3 14 11 13 13 9 14 5 15 15 3 7 1 
1 2 3 4 5 6 7 8 5 7 6 2 4 6 8 6 5 5 5 6 3 4 1 6 1 6 5 4 8 8 6 7 4 8 8 5 2 7 1 3 7 6 4 4 5 1 5 7 5 2 5 1 1 6 4 8 3 6 1 7 8 2 6 8 2 3 8 2 1 7 4 7 3 8 1 3 1 7 2 8 

80 8 1 10
11 1 5 13 2 2 2 4 4 1 5 8 5 3 7 1 4 13 14 3 12 3 13 8 11 14 8 5 10 7 15 15 4 12 2 2 7 14 10 12 5 2 3 14 6 3 13 14 14 12 3 5 13 11 3 8 11 10 8 1 1 8 1 11 6 11 15 11 11 12 4 3 10 7 11 11 2 3 13 7 
1 2 3 4 5 6 7 8 7 7 3 7 8 5 3 1 6 6 5 7 3 3 4 6 2 3 7 1 1 6 8 6 6 8 2 1 1 7 5 5 2 4 5 6 5 3 6 4 8 4 1 3 2 1 5 2 6 4 7 1 7 3 3 5 6 3 8 3 3 5 3 5 7 4 7 3 6 8 5 3 

80 8 2 1
10 20 20 19 20 13 20 15 14 11 11 10 13 10 19 11 12 14 13 10 15 12 14 14 12 19 13 16 13 14 15 10 18 10 14 10 18 20 17 14 19 18 14 17 19 12 20 13 19 14 20 13 17 14 17 18 18 16 16 18 12 16 17 13 18 10 16 13 11 13 13 20 13 14 17 10 17 17 11 10 
1 2 3 4 5 6 7 8 2 2 8 3 6 1 7 3 3 5 6 6 7 3 1 4 4 6 4 7 5 7 3 1 2 6 3 1 1 5 1 2 1 7 1 6 1 2 5 8 3 4 7 6 1 7 7 5 4 1 6 8 1 1 4 7 5 3 7 4 6 7 8 1 6 2 5 1 1 3 8 8 

80 8 2 2
13 16 16 13 12 14 19 20 12 11 16 11 12 20 18 11 14 11 19 11 12 14 12 15 10 14 12 11 15 14 18 16 12 20 10 13 17 15 18 10 14 19 14 13 14 12 14 14 14 13 19 12 12 13 18 16 16 16 18 15 15 19 15 18 13 17 12 12 11 18 14 18 17 13 12 19 14 20 20 16 
1 2 3 4 5 6 7 8 4 3 2 7 1 6 5 3 3 1 5 1 4 4 4 2 5 1 5 2 5 8 5 1 2 3 5 8 6 4 1 7 8 2 4 5 8 5 2 2 1 1 8 7 7 3 1 6 8 4 8 8 5 8 3 8 2 5 6 7 4 7 6 6 3 3 4 3 5 3 8 7 

80 8 2 3
15 12 12 12 17 17 19 16 13 13 14 11 15 11 14 12 16 20 10 12 18 14 17 20 20 14 16 20 13 14 12 13 10 11 12 18 19 14 12 13 19 16 20 12 18 19 10 11 14 15 16 16 17 13 11 20 10 11 12 13 19 10 13 11 17 14 20 19 10 18 17 17 10 16 19 18 11 15 11 20 
1 2 3 4 5 6 7 8 6 6 7 5 1 1 8 4 6 2 2 7 7 8 7 1 3 7 4 6 4 3 2 2 1 2 4 2 4 1 1 8 5 5 4 6 1 2 2 4 4 6 5 6 5 1 1 2 6 3 4 5 5 7 1 2 4 7 2 5 6 6 6 4 8 8 5 8 2 2 3 2 

80 8 2 4
18 13 19 19 12 15 12 20 15 15 14 13 15 10 18 13 18 17 12 19 10 12 19 19 12 14 18 14 13 15 17 15 13 19 13 10 20 17 13 20 12 20 15 14 20 12 12 14 18 12 13 18 15 15 18 15 15 10 13 14 11 18 12 19 10 20 17 19 17 20 11 10 14 12 14 17 11 15 17 16 
1 2 3 4 5 6 7 8 8 1 3 4 6 6 8 7 7 1 4 4 6 7 6 3 6 3 1 4 8 7 8 8 6 3 1 3 6 5 1 7 5 8 8 7 4 3 5 7 8 5 7 7 4 4 4 7 3 8 7 4 7 3 5 1 2 5 7 8 6 3 1 3 6 6 6 4 3 3 7 7 

80 8 2 5
10 19 15 10 20 12 10 10 10 12 18 19 15 12 10 12 18 12 20 11 11 13 17 15 11 17 20 11 20 10 20 11 19 18 20 17 19 14 13 19 12 18 19 18 17 11 18 15 18 16 12 10 10 11 20 16 12 16 18 16 13 10 12 11 18 18 15 16 17 10 12 14 20 17 18 19 12 12 19 14 
1 2 3 4 5 6 7 8 2 2 8 7 5 4 7 1 5 4 2 7 5 5 7 4 2 5 8 1 8 7 5 5 8 1 4 2 3 3 8 2 3 8 4 1 3 1 8 7 7 2 5 2 5 3 1 5 2 3 2 2 5 6 1 3 1 3 1 6 6 8 7 4 8 3 6 4 4 3 4 4 

80 8 2 6
12 18 11 17 15 20 16 20 16 13 20 11 13 11 11 20 12 11 14 15 17 19 10 13 17 20 10 19 17 15 20 18 11 16 15 18 20 15 15 19 10 11 19 14 17 19 12 11 17 14 15 19 15 14 12 10 13 20 17 18 15 13 19 19 12 12 12 19 13 13 10 18 19 10 10 14 17 17 10 17 
1 2 3 4 5 6 7 8 4 7 8 2 6 5 2 8 7 7 1 1 1 3 5 4 5 3 3 8 6 4 2 1 7 3 8 1 8 1 5 1 1 1 5 5 6 2 3 5 1 3 7 6 4 3 7 6 3 6 4 6 5 2 8 5 6 2 3 8 6 8 5 3 7 5 2 5 7 4 4 5 

80 8 2 7
16 20 18 10 11 12 13 13 10 11 16 17 11 17 19 18 10 20 12 16 19 12 10 18 15 11 14 19 20 12 18 13 20 19 19 18 19 18 17 14 15 16 20 15 14 17 17 11 16 14 12 10 18 15 19 13 14 12 13 20 15 15 10 14 19 15 15 16 19 12 13 18 12 18 20 14 19 20 12 17 
1 2 3 4 5 6 7 8 7 6 7 1 8 2 8 6 2 5 3 2 2 6 1 7 6 3 4 5 1 7 1 2 7 7 7 1 6 1 2 1 2 1 4 1 2 2 6 8 5 2 1 3 6 8 2 4 8 4 5 5 5 1 1 1 7 5 7 8 6 3 7 5 4 1 6 8 5 4 8 8 

80 8 2 8
19 18 12 11 17 16 11 16 17 12 13 15 14 11 18 18 18 18 18 13 10 19 16 19 15 11 11 13 10 17 17 11 13 17 11 20 15 20 17 15 15 15 10 16 12 10 15 14 12 13 14 14 10 16 11 18 15 18 14 16 19 15 13 11 19 20 17 14 17 16 10 13 10 14 16 14 15 12 16 13 
1 2 3 4 5 6 7 8 1 7 6 6 2 6 7 5 1 1 4 1 1 7 5 2 6 6 4 5 7 3 6 3 5 4 4 3 5 2 2 6 7 5 7 6 7 2 3 8 8 8 5 7 3 6 6 5 1 8 1 4 8 6 3 2 7 1 1 1 1 8 7 4 7 1 8 6 6 2 5 3 

80 8 2 9
11 20 12 17 13 15 19 19 10 18 19 20 20 14 16 14 16 16 13 14 12 12 11 18 19 10 15 16 13 15 11 13 20 10 14 16 17 10 17 18 19 12 16 20 16 11 16 15 10 14 17 13 19 10 13 10 12 10 10 14 15 20 17 15 14 11 12 17 16 18 12 12 14 10 19 13 15 11 20 11 
1 2 3 4 5 6 7 8 3 4 8 3 1 7 6 2 3 8 7 1 7 7 1 5 3 8 7 8 1 3 6 2 3 4 7 8 1 4 6 5 7 6 7 8 4 7 8 4 7 4 3 4 2 1 1 4 5 7 3 2 2 1 7 3 8 1 6 5 5 5 3 2 6 3 6 1 8 8 2 4 

80 8 2 10
14 14 20 11 12 16 10 15 14 12 20 11 18 18 14 15 12 11 17 19 20 10 14 15 14 17 10 17 17 11 14 13 10 16 16 13 12 14 19 17 14 18 18 20 12 20 11 10 11 17 16 12 10 13 16 16 12 15 19 17 10 12 12 18 15 10 10 20 20 15 18 17 10 19 14 16 15 12 11 14 
1 2 3 4 5 6 7 8 5 4 4 1 4 3 6 1 5 2 8 4 4 7 2 3 1 5 3 1 2 3 1 1 1 5 4 7 3 4 6 5 6 6 7 2 4 2 3 8 7 7 8 5 1 6 1 7 1 2 8 7 3 3 8 6 7 2 3 8 5 1 2 4 4 4 5 6 6 3 1 4 

80 8 3 1
27 21 19 25 28 25 17 16 26 28 30 25 26 28 26 19 23 24 23 26 28 19 28 20 16 28 24 17 21 22 20 18 17 28 19 24 29 20 28 18 25 21 15 25 26 24 26 26 20 23 19 18 27 25 20 25 28 17 22 15 24 26 17 23 15 26 29 23 19 15 25 21 22 16 23 23 16 28 20 25 
1 2 3 4 5 6 7 8 8 3 4 6 5 2 7 6 7 4 3 5 3 2 6 3 8 4 4 8 2 3 6 4 7 3 6 8 6 8 2 7 2 7 5 3 2 5 8 5 7 8 3 4 4 2 4 2 8 2 1 3 6 6 3 7 7 3 8 3 3 8 4 2 2 3 5 1 7 2 1 8 

80 8 3 2
15 20 30 19 20 15 30 16 23 26 22 30 27 25 19 26 20 18 16 22 15 15 15 22 26 21 24 30 25 30 24 25 28 16 22 25 16 24 30 27 23 29 24 19 20 21 23 30 18 26 28 18 21 26 29 15 25 27 26 27 28 16 23 23 25 30 30 19 26 19 20 27 15 16 24 25 18 27 20 18 
1 2 3 4 5 6 7 8 2 6 3 1 2 2 4 2 3 5 4 3 2 1 1 5 3 1 6 1 4 3 5 2 8 7 8 1 3 8 3 8 1 8 7 2 3 2 6 5 6 6 4 2 6 5 4 4 4 8 8 2 6 6 6 8 2 4 3 3 6 3 1 2 1 6 6 7 7 6 2 5 

80 8 3 3
19 27 28 25 18 27 16 16 18 17 23 23 26 20 20 17 17 28 21 27 17 20 19 25 26 26 19 17 23 22 23 15 28 23 29 18 30 15 16 24 25 20 22 26 18 22 23 28 18 19 27 15 16 23 26 27 25 18 18 24 25 20 27 26 16 15 19 29 24 16 20 18 30 17 22 18 22 22 15 16 
1 2 3 4 5 6 7 8 4 7 7 1 4 3 8 1 5 4 7 4 4 4 1 7 4 3 2 3 6 3 4 3 8 8 2 8 1 7 1 7 4 4 6 5 8 5 4 5 2 1 6 7 5 2 6 8 2 8 7 2 7 4 5 5 5 8 1 5 8 7 2 3 5 3 8 1 5 6 6 3 

80 8 3 4
24 27 27 23 29 22 18 29 29 23 17 27 18 18 19 19 21 27 15 18 20 20 23 23 21 23 20 22 23 25 17 28 22 16 28 27 28 25 25 16 26 27 24 18 29 15 28 29 27 28 22 25 20 26 17 19 25 29 23 30 17 30 22 24 20 26 29 23 28 18 25 28 15 16 19 24 18 18 19 22 
1 2 3 4 5 6 7 8 6 3 4 3 6 2 8 2 8 5 4 7 6 8 3 6 7 3 1 4 2 4 6 3 7 2 2 7 8 3 3 6 7 4 4 5 3 1 2 6 6 3 2 4 4 5 4 7 1 4 2 5 1 6 8 8 3 2 2 1 8 8 2 2 4 2 5 8 2 5 3 3 

80 8 3 5
28 30 24 18 29 25 16 26 28 15 27 24 15 25 28 16 17 19 28 29 17 23 27 30 28 26 27 20 28 28 21 16 23 26 29 28 23 28 28 20 19 26 17 24 20 24 26 21 30 30 16 25 18 25 15 29 25 22 22 23 19 18 18 15 30 22 24 26 20 23 19 21 30 24 24 23 16 21 18 19 
1 2 3 4 5 6 7 8 8 1 1 2 6 1 6 3 1 1 2 1 3 4 6 8 7 1 8 3 4 1 3 7 6 2 5 3 4 8 5 4 3 7 7 7 8 6 7 8 2 7 6 6 6 4 7 7 5 6 2 5 4 8 6 8 8 8 5 8 7 8 8 3 6 7 7 6 3 6 5 5 

80 8 3 6
16 18 25 16 29 23 28 20 23 22 16 22 23 28 19 20 30 25 20 21 24 19 23 30 25 29 18 27 29 22 19 23 26 16 16 15 15 15 21 16 18 20 29 22 27 16 24 22 25 26 18 16 29 27 18 18 27 23 17 29 29 28 23 15 25 16 27 16 27 25 27 23 28 18 21 29 30 30 20 15 
1 2 3 4 5 6 7 8 3 3 2 6 2 8 2 7 1 2 8 8 7 8 8 6 6 1 2 5 6 1 7 1 2 3 1 7 2 1 1 5 2 3 2 8 4 5 4 3 5 4 5 3 5 2 4 1 5 3 8 7 2 2 2 6 3 5 7 8 7 3 6 3 6 4 7 1 8 6 7 3 

80 8 3 7
21 24 28 21 28 18 26 30 18 16 24 27 21 29 16 26 17 19 18 16 22 21 22 18 26 16 29 28 23 29 21 15 21 24 30 30 16 30 26 18 28 29 18 20 18 26 24 30 19 29 28 18 18 23 28 21 17 28 25 22 21 29 29 19 26 17 19 17 20 28 29 28 26 28 27 17 17 18 18 17 
1 2 3 4 5 6 7 8 5 1 2 7 4 5 5 4 1 2 5 8 4 2 7 8 4 2 8 6 1 7 4 4 5 4 1 3 2 4 1 8 1 5 6 5 7 3 2 5 5 7 3 4 2 7 4 7 6 4 3 7 8 4 3 1 6 2 7 2 2 7 7 7 2 1 5 1 7 5 3 3 

80 8 3 8
25 16 18 20 19 24 19 19 29 18 28 23 15 30 30 29 27 22 28 25 23 20 18 16 24 18 30 16 20 27 20 18 15 17 28 18 18 21 19 18 24 28 16 28 29 28 24 17 24 29 23 29 17 15 16 19 27 19 15 15 19 29 23 26 26 23 24 29 23 15 21 30 28 21 21 16 23 18 18 16 
1 2 3 4 5 6 7 8 7 1 4 3 4 6 4 6 1 4 6 1 6 1 4 5 7 5 3 3 4 2 4 4 5 1 4 4 2 7 3 5 3 7 8 6 2 1 5 8 3 6 4 3 2 8 1 6 5 6 3 2 4 1 7 4 1 2 6 4 4 8 6 6 8 3 8 3 1 4 3 6 

80 8 3 9
29 18 15 24 27 19 21 18 30 26 20 15 23 28 25 18 28 28 22 19 26 23 16 25 22 15 29 23 30 26 15 19 29 15 16 15 27 22 25 24 17 15 17 18 30 19 20 22 21 16 29 19 18 24 17 18 15 22 21 25 29 16 15 16 24 20 30 25 29 17 30 21 21 19 19 25 21 24 29 23 
1 2 3 4 5 6 7 8 1 6 8 8 5 2 4 2 4 8 2 3 6 4 8 7 8 3 7 6 8 5 8 1 3 5 1 7 4 8 5 6 2 3 4 3 8 4 2 4 1 3 6 2 5 1 1 6 5 5 6 5 4 7 6 3 6 3 5 1 1 1 1 6 7 3 3 4 7 3 6 3 

80 8 3 10
17 27 18 19 23 21 20 17 16 17 26 26 23 23 15 18 25 19 27 27 16 19 27 23 24 25 16 30 16 16 17 17 18 26 20 24 23 30 26 27 29 30 28 20 16 16 28 25 15 21 25 20 21 22 30 22 28 25 21 23 29 23 29 19 18 18 30 23 24 19 19 18 25 19 30 30 26 19 26 26 
1 2 3 4 5 6 7 8 3 3 7 6 4 8 5 8 3 4 7 2 2 6 5 8 6 6 4 2 1 1 6 8 6 3 7 4 4 6 1 1 5 3 6 7 2 5 4 1 1 5 5 1 8 6 1 6 1 4 1 4 1 5 1 1 2 1 8 2 5 8 3 2 6 7 3 8 3 4 5 4 

80 8 4 1
14 12 13 18 12 14 12 15 12 11 17 14 14 15 13 17 12 14 23 15 14 15 14 10 15 17 15 12 12 13 11 12 16 14 8 10 15 13 13 12 10 12 13 11 16 17 16 13 12 13 9 11 13 10 12 10 12 12 16 12 14 16 13 15 17 11 11 17 12 14 11 15 13 14 15 13 14 9 12 14 
1 2 3 4 5 6 7 8 3 3 3 8 1 6 5 6 8 4 6 7 3 2 4 1 5 5 8 5 7 8 4 6 2 5 5 2 5 6 8 4 5 6 5 8 4 6 6 8 3 2 8 2 3 2 6 3 4 7 6 2 3 8 1 2 3 4 2 3 5 3 5 7 8 2 7 5 6 5 5 2 

80 8 4 2
15 17 10 14 11 12 17 11 12 19 10 14 14 18 18 13 13 15 14 14 15 16 17 10 12 11 13 13 9 13 15 15 13 13 15 13 14 14 12 16 11 13 19 14 19 13 18 13 14 10 13 12 15 14 18 7 16 11 16 13 16 14 15 15 10 16 13 14 10 15 15 14 15 13 15 16 13 20 12 7 
1 2 3 4 5 6 7 8 2 2 5 4 2 6 8 3 6 6 7 8 6 6 2 4 6 1 1 7 1 4 8 7 7 4 2 1 7 3 2 6 8 7 7 1 7 6 1 2 5 3 8 7 8 3 3 2 8 5 6 3 8 8 8 7 5 5 1 3 5 8 2 6 1 1 5 8 5 3 3 7 

80 8 4 3
13 11 19 11 16 20 13 11 14 15 13 13 9 15 18 17 22 13 16 13 9 12 12 17 11 12 16 13 15 17 12 11 10 14 14 10 11 14 15 11 15 10 12 14 13 14 11 16 18 17 11 12 12 11 11 13 15 14 10 20 13 12 15 13 16 8 13 14 8 10 14 12 14 13 10 16 16 12 19 13 
1 2 3 4 5 6 7 8 2 5 3 7 1 4 4 5 7 5 6 4 7 2 7 4 3 5 8 6 7 7 1 6 2 8 7 8 8 6 5 6 7 6 1 3 3 5 2 1 3 7 6 2 4 4 5 3 8 8 7 2 3 5 3 1 7 3 2 8 7 1 3 6 6 4 6 3 4 3 4 7 

80 8 4 4
12 15 12 11 7 12 11 18 13 13 11 13 12 14 8 15 14 11 12 13 12 8 11 9 11 20 14 12 13 15 14 15 20 12 14 10 14 18 13 15 15 20 12 16 14 16 15 14 18 12 11 13 12 21 9 10 10 17 13 15 16 13 14 10 17 17 15 15 18 14 13 18 16 12 16 12 17 15 13 13 
1 2 3 4 5 6 7 8 1 1 4 8 4 8 1 8 3 4 1 4 3 4 4 5 7 4 2 1 2 4 1 3 8 2 3 7 6 4 4 3 5 1 2 2 2 2 5 3 2 6 4 2 4 3 7 2 6 7 3 8 5 3 3 1 6 6 8 3 6 7 5 2 5 5 1 6 1 6 1 5 

80 8 4 5
13 12 10 8 17 14 14 17 12 16 13 10 9 17 10 14 12 7 11 13 11 19 9 12 17 9 16 8 16 12 15 10 16 16 13 9 14 12 16 17 10 18 14 17 14 14 15 9 13 11 14 16 17 13 15 21 12 13 15 16 12 16 11 14 9 16 16 16 18 10 14 13 12 19 12 13 9 11 11 10 
1 2 3 4 5 6 7 8 1 7 3 3 6 4 4 8 3 2 2 2 8 1 4 5 8 3 8 2 2 6 2 6 7 5 2 3 6 5 6 1 8 8 4 8 4 1 3 5 6 6 6 2 8 8 2 4 1 4 3 7 5 2 3 2 3 1 2 4 5 3 2 1 3 3 8 3 6 3 2 7 

80 8 4 6
16 15 14 13 11 13 14 15 15 14 15 11 14 15 12 17 15 14 13 12 12 15 17 12 14 16 20 14 16 11 14 12 16 14 14 10 16 17 11 13 12 11 16 14 16 15 15 13 19 16 15 12 15 15 15 8 11 12 14 14 15 13 14 10 14 11 14 11 10 11 18 11 14 16 18 14 16 14 9 10 
1 2 3 4 5 6 7 8 7 7 5 5 5 4 5 5 4 8 6 7 7 6 7 5 2 7 1 8 6 3 7 3 5 5 2 6 8 5 3 4 7 3 4 2 2 1 5 5 6 2 7 6 4 2 6 7 4 6 3 5 2 6 1 6 8 4 6 1 6 3 6 6 2 5 1 4 6 3 4 3 

80 8 4 7
16 15 13 13 13 12 12 14 11 11 12 13 12 9 10 15 17 12 16 12 9 14 12 16 13 9 14 18 15 20 14 14 17 14 15 12 13 15 13 13 14 13 15 14 14 11 15 13 14 14 16 12 15 15 12 13 14 17 16 14 9 14 13 15 12 13 8 11 11 12 15 11 12 15 15 12 13 12 17 16 
1 2 3 4 5 6 7 8 7 4 1 8 1 8 7 1 3 4 6 1 4 2 6 3 6 6 1 5 6 2 6 3 3 1 1 4 4 2 8 8 6 6 7 6 7 5 1 1 5 7 5 8 2 3 2 8 5 2 8 6 4 1 1 2 7 8 6 3 3 3 5 8 2 4 4 5 7 4 4 8 

80 8 4 8
17 18 14 17 9 16 14 16 9 11 13 15 14 10 13 14 13 14 13 15 10 17 17 8 11 12 13 10 15 18 12 17 14 13 12 10 11 12 13 15 13 16 14 11 17 12 10 11 13 12 7 16 12 11 12 14 21 14 15 18 15 12 7 15 10 17 14 13 16 14 13 13 14 16 16 17 15 11 17 14 
1 2 3 4 5 6 7 8 7 6 6 8 3 6 1 1 3 5 3 5 7 5 7 6 4 5 6 6 1 2 6 3 4 6 5 7 4 2 8 8 5 1 4 4 3 8 6 6 2 8 6 1 2 7 2 4 6 3 5 2 5 1 4 8 2 4 2 7 3 7 2 1 4 6 8 8 7 5 2 5 

80 8 4 9
19 17 17 12 15 9 11 12 17 16 12 10 14 15 15 15 18 10 14 19 13 15 14 14 15 16 12 10 12 16 15 18 18 14 14 12 15 12 13 16 13 9 9 14 13 16 20 12 18 14 13 12 14 10 17 17 15 13 14 14 11 13 13 13 12 18 14 11 12 16 11 17 11 14 14 14 15 16 15 17 
1 2 3 4 5 6 7 8 7 3 4 2 8 8 7 6 1 3 7 4 5 7 8 6 6 8 3 7 6 1 4 1 7 7 8 2 6 3 1 2 7 6 2 8 3 4 2 1 6 2 7 5 1 1 8 3 8 8 5 2 2 7 5 1 5 1 4 4 4 3 1 7 8 2 8 8 4 8 6 8 

80 8 4 10
14 13 13 11 16 15 13 13 19 15 16 14 9 17 12 11 12 13 12 12 13 8 12 10 13 13 13 14 15 15 11 15 14 14 16 16 10 14 12 15 14 14 12 8 16 11 10 12 9 14 15 17 14 15 15 11 16 13 12 13 15 17 12 16 16 16 18 8 11 10 14 14 19 16 15 15 12 10 14 14 
1 2 3 4 5 6 7 8 6 7 1 8 3 7 4 1 8 7 1 2 4 3 5 1 5 5 7 4 4 6 7 1 8 3 1 2 5 3 4 3 1 5 5 7 8 4 6 5 6 5 4 7 6 3 7 2 8 7 6 5 8 2 6 6 5 6 8 7 8 2 2 5 4 8 3 7 3 4 5 8 

80 8 5 1
20 28 16 20 22 22 20 20 19 22 20 25 13 19 17 19 20 20 22 17 21 23 18 21 22 21 17 20 22 18 19 19 17 17 24 16 26 18 22 22 22 23 25 25 19 20 23 20 23 21 14 22 17 20 25 20 20 16 22 21 17 21 18 27 22 24 23 18 20 15 20 21 19 26 24 24 26 22 20 16 
1 2 3 4 5 6 7 8 4 2 2 6 6 8 3 3 1 8 1 3 2 3 8 1 2 4 5 3 5 5 2 4 2 8 6 7 1 4 2 1 8 8 3 3 3 8 4 3 1 7 3 3 4 3 2 6 6 2 4 4 3 8 2 2 4 7 6 2 6 3 6 6 4 6 5 5 3 1 8 5 

80 8 5 2
23 21 25 20 17 20 21 18 16 27 19 21 25 27 20 18 24 21 17 23 20 26 23 24 21 19 28 18 24 22 19 21 18 18 24 25 20 19 23 21 21 22 24 25 19 24 16 25 22 20 22 17 22 20 20 19 19 15 25 21 26 20 18 18 20 17 14 26 25 19 23 22 18 25 22 22 18 15 21 20 
1 2 3 4 5 6 7 8 2 5 3 8 7 7 6 2 4 7 7 6 7 1 2 3 6 3 4 8 5 8 1 6 3 6 4 3 8 5 7 7 4 6 6 8 6 7 1 8 2 3 5 4 4 8 2 5 6 8 4 3 2 2 5 6 8 6 3 3 8 7 1 7 1 7 3 6 1 2 7 2 

80 8 5 3
22 13 19 20 22 20 22 17 18 20 18 23 24 18 22 21 20 19 21 17 19 23 22 22 18 18 20 20 20 17 21 20 20 22 18 21 23 17 19 22 25 22 26 26 20 24 21 27 29 16 21 24 25 21 22 16 22 19 22 24 15 20 19 17 19 24 25 17 25 18 22 18 22 25 20 24 23 23 21 20 
1 2 3 4 5 6 7 8 8 6 3 2 5 7 3 7 8 4 2 6 3 4 3 8 5 3 8 5 8 1 4 1 7 5 1 2 5 2 8 4 2 3 2 8 3 3 7 8 2 8 7 8 8 6 8 1 5 3 1 2 8 5 8 1 5 6 4 4 1 2 6 5 6 4 1 2 5 4 7 7 

80 8 5 4
22 24 23 17 23 20 18 20 19 25 22 13 17 18 21 25 23 19 24 18 24 24 18 26 26 23 20 18 17 21 26 23 22 19 16 22 15 18 24 20 22 24 17 31 22 21 25 21 22 20 22 21 22 22 24 22 23 26 23 22 24 22 20 17 21 16 21 21 13 22 17 23 24 18 23 18 21 21 22 27 
1 2 3 4 5 6 7 8 7 1 6 5 1 3 5 4 5 4 1 4 2 6 2 4 4 1 2 7 8 2 6 2 3 3 2 7 3 7 1 1 5 1 2 5 2 4 1 2 8 7 5 6 3 3 5 2 3 4 4 7 8 6 5 3 2 3 1 1 4 2 4 1 2 4 8 3 7 4 1 2 

80 8 5 5
21 19 21 22 18 20 23 21 23 22 18 24 16 19 22 22 17 26 20 18 22 15 20 23 23 24 25 21 20 21 20 16 21 21 22 22 14 21 23 17 19 24 20 20 16 21 22 20 19 20 20 17 20 20 24 25 14 20 19 19 19 20 19 20 23 26 19 25 21 25 23 21 20 26 18 17 22 15 26 23 
1 2 3 4 5 6 7 8 5 6 5 4 6 5 3 6 4 8 4 1 8 8 6 6 6 4 6 1 5 1 8 2 8 3 6 1 5 6 2 7 6 3 5 6 7 2 6 8 6 6 4 1 3 7 2 2 5 5 4 5 6 5 8 6 1 4 2 3 5 2 4 8 4 7 7 6 7 5 8 3 

80 8 5 6
18 19 24 27 17 17 19 26 21 17 15 22 28 19 19 26 22 18 22 18 25 24 18 23 15 24 24 26 20 22 16 15 25 22 18 17 23 19 22 19 19 16 25 25 22 18 24 23 17 27 21 17 14 22 22 20 22 19 26 19 23 21 24 22 23 20 20 20 21 19 26 17 22 17 15 16 20 18 18 21 
1 2 3 4 5 6 7 8 4 1 6 4 7 3 6 6 2 2 4 1 1 2 4 7 7 5 6 1 7 8 6 2 1 2 2 7 6 3 6 4 7 2 5 6 2 7 5 7 6 5 8 8 2 6 5 1 1 1 5 7 2 7 2 5 2 7 3 3 4 1 4 8 5 3 6 5 2 5 2 6 

80 8 5 7
17 25 18 25 23 16 15 19 21 20 25 20 17 15 18 16 16 22 20 20 21 24 21 19 18 15 22 24 27 23 20 22 23 20 25 19 21 20 28 20 21 26 18 20 21 18 20 18 18 24 23 24 22 25 25 24 19 13 21 21 19 20 24 26 22 20 23 15 15 16 21 18 18 23 22 19 27 28 21 19 
1 2 3 4 5 6 7 8 2 8 1 2 4 6 2 1 8 4 4 1 1 5 4 4 8 8 4 8 8 3 1 3 8 4 6 6 7 2 2 3 5 8 1 3 1 8 1 2 7 7 2 3 6 4 3 3 6 6 7 1 3 7 8 5 7 5 1 6 1 3 2 4 1 6 6 4 1 7 7 5 

80 8 5 8
13 25 23 15 17 17 17 20 21 21 24 20 19 21 18 19 25 20 24 21 22 22 23 26 20 25 22 20 19 22 18 18 24 24 21 19 22 18 19 24 22 21 23 24 23 19 20 23 22 17 18 16 19 23 21 20 27 18 20 21 24 28 20 18 17 18 21 21 23 19 20 19 16 21 28 23 22 17 23 21 
1 2 3 4 5 6 7 8 1 8 5 3 2 2 5 5 7 7 5 2 7 4 5 4 3 4 7 6 7 3 5 5 8 4 1 3 5 7 2 2 1 3 5 8 5 1 7 7 6 8 1 1 4 4 1 3 3 4 8 6 6 8 2 2 1 7 4 5 3 1 7 8 7 3 5 2 8 4 6 8 

80 8 5 9
22 21 21 21 16 23 20 26 15 24 25 28 18 17 22 20 22 20 19 23 25 22 19 18 22 22 24 19 19 25 22 26 16 20 25 19 26 25 22 27 20 27 20 19 25 21 22 24 19 25 16 17 23 24 20 18 18 13 22 21 29 18 18 17 22 23 24 17 25 26 20 19 14 15 13 23 25 18 24 17 
1 2 3 4 5 6 7 8 7 2 2 7 7 6 8 2 6 8 2 8 1 1 8 5 8 6 5 7 7 6 2 4 7 3 8 3 1 4 5 7 7 7 5 2 6 3 7 3 1 7 8 2 4 7 3 5 6 7 1 5 2 5 8 7 6 6 6 1 5 7 2 6 3 6 7 7 3 7 2 2 

80 8 5 10
16 22 25 24 21 25 23 20 17 22 23 22 19 21 19 24 22 18 24 18 22 21 26 22 20 24 24 21 21 22 20 24 21 16 13 18 19 20 25 25 22 22 23 15 20 22 22 18 18 20 21 15 24 22 17 20 16 20 16 21 25 22 16 17 18 20 23 26 22 21 20 23 23 16 21 19 18 23 21 21 
1 2 3 4 5 6 7 8 6 5 3 2 7 1 7 6 7 4 5 6 1 4 6 6 3 8 8 8 7 1 7 2 2 2 3 6 4 3 3 8 3 1 7 1 7 5 8 2 2 2 6 7 7 5 6 3 7 8 1 2 2 5 4 6 8 2 5 5 7 1 3 1 3 5 6 8 2 3 3 6 

150 3 1 1
14 10 11 10 5 11 5 13 6 9 12 1 5 5 8 3 9 4 3 15 12 1 13 8 15 3 1 8 2 11 10 1 15 9 9 11 13 14 5 10 10 15 10 8 8 5 11 5 9 2 5 7 3 3 13 13 8 15 14 5 12 14 8 8 14 13 13 7 6 5 3 14 1 7 12 11 4 7 2 12 5 3 7 10 15 3 12 9 9 7 15 12 5 12 2 7 14 3 12 3 12 3 10 7 8 8 2 4 3 15 7 5 7 1 1 10 11 2 6 13 15 6 4 9 9 10 7 13 13 6 6 5 12 11 7 6 11 15 5 12 1 9 4 12 10 10 5 11 11 6 
1 2 3 1 1 2 3 3 2 3 2 3 1 3 3 3 1 2 3 2 2 2 2 3 3 3 2 3 2 1 1 3 1 2 3 3 2 3 1 1 1 2 3 1 3 1 2 3 3 1 3 2 2 1 3 2 1 1 3 3 1 1 2 3 1 3 3 1 3 2 1 2 3 3 1 1 2 3 2 1 3 1 3 2 3 1 1 3 1 3 3 1 3 2 3 3 3 1 2 3 3 2 2 3 2 3 1 3 1 2 3 1 2 3 3 1 2 1 1 3 3 2 3 3 1 3 3 1 3 1 1 2 3 2 3 1 2 1 3 2 1 1 3 3 2 3 2 2 3 2 

150 3 1 2
7 4 5 10 5 14 8 8 6 15 11 7 7 7 11 2 3 4 9 11 10 1 13 10 13 13 2 1 14 13 3 11 13 6 1 2 2 7 5 6 5 15 1 12 3 11 7 7 5 4 13 11 12 14 6 11 9 5 1 13 12 1 3 13 13 12 4 9 12 15 14 4 5 3 11 6 7 15 8 15 6 4 5 2 12 10 4 1 5 1 13 14 14 8 6 10 12 8 13 11 12 7 14 3 7 10 8 5 9 13 6 5 10 10 8 7 4 9 12 3 6 14 15 6 14 10 9 9 1 3 14 3 9 6 10 7 5 8 1 4 10 8 5 7 7 13 6 7 3 12 
1 2 3 2 2 2 3 1 2 1 3 3 2 3 3 1 3 1 3 3 1 1 1 1 2 1 3 2 2 2 3 1 1 3 3 1 1 3 2 2 1 2 3 1 1 2 3 1 1 1 1 1 3 2 3 3 3 3 3 3 3 2 3 2 1 3 1 2 3 3 1 3 1 1 1 1 3 3 1 2 3 2 2 2 1 2 1 3 1 1 3 2 1 2 3 2 3 1 2 3 1 2 1 2 3 1 2 2 1 3 1 3 3 1 1 3 1 1 2 2 3 2 2 3 1 3 1 2 2 1 1 3 3 2 3 3 2 3 1 3 3 2 2 3 3 2 3 3 1 3 

150 3 1 3
14 7 12 15 11 4 9 15 15 6 1 14 3 12 15 13 13 15 8 11 6 6 3 10 12 6 11 1 4 2 3 7 1 13 11 11 14 8 2 7 1 9 7 14 6 14 4 1 1 3 8 15 5 11 12 4 14 8 2 7 10 12 6 4 8 12 7 12 8 15 13 13 12 14 6 13 14 15 5 12 4 9 5 3 1 15 14 5 4 8 10 10 15 1 15 14 14 12 7 15 5 1 13 7 7 9 10 4 12 13 7 4 14 2 15 1 4 13 9 9 11 10 7 8 10 3 5 6 10 12 15 4 13 12 5 3 8 11 14 1 2 10 11 9 7 11 10 13 9 9 
1 2 3 1 3 2 1 2 2 2 2 2 3 1 1 1 3 2 2 2 1 3 3 2 2 3 3 2 1 2 1 2 1 3 3 3 2 2 2 1 2 2 3 2 2 2 2 3 1 3 1 3 1 1 2 3 3 1 2 3 1 3 1 2 2 3 1 2 3 1 1 1 2 3 1 3 2 2 2 3 1 1 3 3 3 1 1 1 2 1 3 3 3 2 1 1 3 2 1 1 2 1 3 2 1 1 1 1 1 3 1 2 1 1 1 1 1 3 3 1 3 2 1 3 1 2 3 2 3 3 3 1 2 1 1 3 2 2 1 1 3 1 3 1 3 1 2 2 2 2 

150 3 1 4
6 10 11 2 6 11 2 9 1 2 7 15 13 9 15 6 6 15 10 3 8 13 5 6 8 1 9 2 4 10 8 10 6 2 9 7 3 13 9 3 4 10 5 14 4 10 14 13 4 12 3 2 7 9 2 9 11 5 4 14 7 9 13 12 7 15 1 1 11 14 11 8 1 10 13 5 1 14 8 14 14 6 4 13 10 7 8 14 15 5 15 12 7 7 2 4 10 1 9 14 1 7 5 9 12 10 3 15 9 2 7 13 4 11 9 11 6 11 1 11 13 1 6 14 9 12 8 8 5 11 13 4 10 8 8 8 3 11 5 8 10 9 13 7 12 4 5 10 11 13 
1 2 3 2 3 2 3 3 1 2 1 3 2 1 2 2 1 1 1 2 3 3 1 1 1 3 2 2 1 2 2 3 1 1 3 3 2 2 3 2 1 3 3 2 3 2 3 3 3 3 2 1 3 1 3 2 2 3 2 1 2 2 1 3 2 3 2 2 2 1 1 1 1 3 1 2 1 3 1 2 2 2 3 2 3 2 3 2 1 2 3 2 2 1 3 2 1 3 3 1 1 2 1 3 2 2 3 3 3 2 2 2 1 3 2 1 1 1 3 2 2 1 1 1 3 1 1 1 2 3 3 2 2 1 1 3 1 2 3 3 2 1 2 1 2 3 3 1 3 2 

150 3 1 5
13 10 15 11 10 7 3 1 15 7 2 6 1 11 2 5 15 11 15 2 3 15 8 5 5 12 5 9 9 3 2 11 2 15 13 14 12 8 3 6 6 15 6 1 5 7 13 7 14 10 2 9 10 3 5 3 11 3 8 5 15 5 6 4 2 2 8 2 12 15 2 7 3 15 10 14 8 10 10 11 12 5 11 4 7 15 9 14 11 5 14 9 15 9 9 10 5 14 14 3 15 3 9 1 1 2 8 13 3 12 1 15 5 11 13 1 1 3 12 8 11 1 9 8 2 3 10 14 7 7 11 7 1 6 3 8 4 1 9 15 6 2 14 12 8 6 11 3 5 8 
1 2 3 1 1 1 3 2 1 3 2 3 2 3 1 1 1 3 2 2 1 1 2 1 3 3 2 1 2 3 1 1 1 1 1 3 3 2 2 1 1 1 3 1 2 3 3 3 1 1 1 2 3 3 3 2 3 3 2 3 1 1 3 3 1 1 2 3 2 3 3 3 3 3 3 1 3 2 3 3 3 1 2 1 3 1 1 2 2 1 2 3 3 1 2 1 1 1 1 3 1 3 1 3 2 3 3 3 3 2 3 3 2 2 1 3 1 2 3 1 3 2 2 3 2 3 1 1 2 1 3 1 1 1 3 1 1 1 1 3 2 3 3 3 3 3 1 1 1 3 

150 3 1 6
6 11 14 7 10 15 1 7 4 11 6 2 10 1 7 6 1 15 14 6 3 11 13 9 4 4 11 15 1 7 1 2 6 15 6 8 5 9 3 14 1 10 5 15 4 9 14 12 12 13 1 4 8 12 11 4 5 11 3 12 1 14 10 14 8 2 10 12 12 5 2 9 3 9 10 7 3 10 7 8 6 1 9 11 1 13 14 3 15 4 11 15 13 15 14 2 13 15 8 15 6 13 4 1 1 1 2 10 14 3 15 10 8 7 7 1 8 4 12 6 6 12 5 11 5 11 6 12 5 4 3 1 5 4 7 12 2 13 8 3 3 1 5 1 3 9 13 8 10 8 
1 2 3 2 2 2 1 2 3 2 1 2 1 1 1 1 1 1 3 1 1 1 1 1 3 3 2 1 3 3 2 1 1 2 1 3 3 2 1 3 3 3 3 2 3 2 3 3 3 3 1 3 1 3 1 3 3 1 1 2 1 3 1 1 2 2 1 1 1 1 2 1 3 3 2 2 1 2 1 2 3 1 3 3 3 3 2 3 3 2 2 3 3 3 1 3 3 3 3 1 2 2 1 1 3 2 3 2 3 3 1 2 1 2 1 2 3 3 1 2 3 1 2 3 2 3 2 2 3 2 1 3 2 1 2 3 1 2 1 2 3 2 3 2 1 1 1 2 1 1 

150 3 1 7
14 3 2 15 5 4 10 11 9 2 14 15 9 15 15 7 15 3 6 14 10 11 8 9 14 5 14 12 15 11 15 7 15 12 11 11 15 13 15 6 1 5 13 7 13 1 10 12 11 8 10 12 5 12 2 5 12 9 10 1 4 7 13 4 3 1 5 4 10 13 14 11 10 2 15 9 8 15 3 8 1 10 12 14 9 14 4 6 3 6 8 15 10 15 6 13 13 6 4 12 1 12 5 6 8 4 13 12 12 12 14 8 11 6 9 4 3 3 10 8 12 9 4 13 4 15 15 5 8 8 3 4 15 5 2 7 9 6 7 10 10 5 5 11 6 12 7 3 1 1 
1 2 3 1 3 2 2 1 3 1 3 1 1 3 2 3 2 1 2 1 2 3 3 1 1 3 2 1 1 3 3 3 3 2 2 2 1 2 3 1 1 2 2 1 3 2 2 1 2 1 1 3 2 3 2 2 2 1 3 3 2 1 2 2 3 1 3 3 3 2 1 2 2 1 3 3 2 2 1 2 2 3 3 1 2 3 2 3 2 3 3 2 1 2 3 3 3 1 3 2 2 1 2 3 2 2 1 3 3 3 3 3 1 1 2 3 1 3 2 3 1 2 2 3 1 1 3 2 3 2 2 3 2 3 1 2 2 1 1 1 3 3 1 2 1 1 3 2 3 2 

150 3 1 8
6 12 4 8 5 12 14 5 9 15 2 11 15 8 11 6 1 11 5 11 8 10 12 12 8 4 15 14 4 1 6 10 4 11 2 1 4 1 5 12 3 1 10 6 9 4 10 14 9 10 14 2 6 9 1 11 15 8 2 14 15 12 1 6 7 3 11 3 11 14 8 14 2 11 13 10 12 10 11 1 7 12 8 8 13 6 5 15 2 5 5 13 7 1 1 2 1 14 2 2 12 9 11 12 1 1 6 12 7 9 5 10 5 6 12 2 8 2 8 6 6 15 3 15 7 9 5 11 9 9 10 15 1 5 5 3 5 8 8 3 15 10 4 9 2 13 3 14 7 1 
1 2 3 2 3 3 1 2 2 2 1 2 3 3 3 2 3 1 3 2 3 3 1 1 2 1 1 3 1 1 1 2 1 3 1 1 1 3 1 2 2 2 1 1 3 1 2 3 1 2 3 3 1 1 1 1 1 1 2 1 1 1 2 3 3 2 3 1 2 1 2 3 1 2 3 1 1 2 2 3 2 3 2 3 1 1 1 2 1 1 2 3 3 1 1 3 1 1 1 2 1 2 2 2 3 3 2 2 3 3 1 1 2 3 1 2 1 2 2 2 3 3 1 3 2 1 1 3 1 1 3 3 3 1 2 3 2 2 2 3 3 2 2 2 2 3 2 1 2 2 

150 3 1 9
13 6 3 1 1 13 15 11 5 7 8 4 1 2 1 9 11 5 7 2 9 8 13 1 14 1 4 4 5 5 13 10 5 7 8 10 9 4 6 11 14 4 8 12 3 14 10 8 11 10 9 4 11 1 11 2 3 11 9 8 14 12 8 7 13 7 8 2 4 8 4 7 8 15 14 8 10 8 13 8 1 15 10 4 2 8 6 1 15 3 10 13 12 1 11 3 10 10 13 4 13 10 7 12 11 2 7 8 15 3 5 8 13 9 14 3 14 10 5 2 2 15 9 13 8 6 10 11 10 6 13 9 12 6 2 12 15 15 3 7 5 9 4 13 8 13 6 15 3 6 
1 2 3 1 1 3 3 1 2 3 3 1 3 1 1 1 1 2 1 3 3 2 2 3 2 1 2 1 1 3 2 1 1 2 3 1 3 3 1 1 3 1 3 1 3 3 1 3 2 1 1 2 1 3 1 2 1 3 3 1 2 3 2 2 2 2 2 2 3 2 3 2 3 1 2 2 3 1 1 2 1 3 2 1 2 3 1 3 3 1 1 3 1 3 3 3 3 3 1 3 1 2 1 1 3 2 3 3 1 3 1 2 3 1 1 2 1 1 2 2 2 2 3 2 3 1 3 1 2 2 1 1 1 2 1 1 2 3 2 1 3 1 1 2 3 2 1 2 1 3 

150 3 1 10
5 8 1 8 2 13 10 7 10 4 14 4 1 13 13 13 7 5 7 12 6 3 14 12 14 10 12 15 10 11 1 7 6 15 4 15 1 10 9 11 13 12 13 2 3 6 5 9 5 13 15 10 4 13 12 8 8 2 4 10 2 12 3 5 5 2 12 12 15 8 4 4 5 7 1 13 9 6 9 5 4 2 10 8 11 6 15 13 9 4 3 15 13 13 6 13 10 15 8 6 4 12 15 15 11 10 15 12 11 2 11 2 3 15 12 2 5 7 2 14 10 3 5 2 6 2 12 11 14 4 8 12 6 14 13 3 8 1 1 1 1 15 13 15 8 12 10 7 6 10 
1 2 3 2 1 1 3 3 2 2 1 3 3 3 3 1 3 3 3 1 3 3 3 1 1 2 3 1 1 1 3 2 2 1 1 2 3 3 1 1 3 3 1 1 1 1 3 3 3 2 1 3 3 1 3 2 1 3 2 3 2 1 3 2 3 2 2 1 3 3 1 3 2 2 1 3 2 2 1 1 1 1 1 1 1 2 1 2 3 1 1 3 1 1 3 1 3 3 2 3 2 2 2 1 1 1 3 3 2 2 3 2 3 1 2 1 3 2 3 1 2 1 1 3 3 3 2 3 1 1 1 3 2 3 1 1 1 1 2 1 1 2 1 2 3 1 2 1 2 2 

150 3 2 1
19 15 10 20 17 15 12 11 15 10 11 20 20 19 13 13 16 16 17 11 17 19 17 15 19 17 17 16 11 17 17 16 18 19 16 18 13 19 20 12 14 19 14 11 11 17 15 15 16 10 20 19 11 15 13 11 20 19 12 19 11 20 18 19 20 11 19 17 10 20 11 12 18 11 19 18 11 10 20 13 14 12 11 16 18 16 12 14 18 19 15 13 16 18 13 18 17 20 10 16 15 20 15 17 19 14 15 18 17 15 10 17 15 18 13 20 16 19 18 13 15 16 16 15 12 14 12 18 20 15 18 15 13 19 16 12 20 14 19 17 19 16 11 15 13 15 12 17 10 15 
1 2 3 1 3 1 3 2 2 2 3 2 3 3 2 1 3 1 3 2 3 1 3 3 2 2 1 3 1 2 1 3 3 3 1 3 3 3 1 3 3 3 3 2 1 2 1 1 3 2 2 2 3 1 3 2 1 1 3 1 2 3 3 1 3 2 2 3 3 3 2 1 1 1 1 1 3 2 3 1 3 1 3 1 3 3 1 1 1 2 3 1 3 2 1 2 2 3 2 3 2 2 1 2 3 1 3 2 1 3 3 1 1 1 2 1 2 1 2 2 1 3 1 2 1 1 3 1 1 2 1 1 2 3 1 3 1 1 1 2 1 3 3 3 1 2 3 1 2 1 

150 3 2 2
13 16 16 11 19 11 13 20 14 14 10 19 18 18 18 19 13 17 13 17 19 14 18 11 20 14 11 11 13 10 16 13 14 13 12 17 16 11 14 15 19 15 15 15 15 20 10 18 12 20 18 12 18 11 19 13 12 10 18 13 20 12 16 18 13 10 10 16 18 17 14 18 10 18 12 19 11 10 13 17 17 18 18 20 15 16 15 11 20 11 19 18 18 19 18 17 16 11 12 12 13 12 10 15 20 19 13 19 18 20 16 16 14 11 11 11 18 16 16 12 20 19 12 14 13 11 16 17 11 10 13 15 14 19 14 18 18 19 16 20 14 11 17 14 16 18 19 11 15 17 
1 2 3 2 1 1 3 2 3 1 1 3 2 3 1 3 2 1 1 1 3 3 2 1 3 1 3 3 2 3 2 1 2 2 1 2 3 2 3 3 1 1 3 3 3 2 2 1 1 2 1 2 3 1 3 1 2 2 3 1 2 3 2 1 1 3 3 2 2 3 3 2 2 1 2 3 3 3 2 1 2 1 1 1 2 1 1 3 3 3 2 3 1 3 1 3 1 3 2 2 2 1 1 1 2 3 3 3 2 3 2 1 3 2 2 1 1 2 2 3 3 1 3 2 2 3 3 1 3 3 2 1 2 1 1 1 1 2 1 2 2 1 2 2 2 3 1 1 2 2 

150 3 2 3
19 16 17 19 16 13 20 18 11 17 12 13 20 19 14 17 15 12 20 14 12 13 13 19 18 15 14 19 18 10 18 17 12 10 19 18 16 12 12 10 14 19 15 15 13 17 12 17 16 10 13 18 17 12 17 10 16 12 11 11 15 10 15 13 17 15 20 14 12 19 10 12 15 14 11 14 20 18 15 15 19 16 13 15 17 19 14 16 20 14 13 13 13 11 11 16 13 16 19 17 17 17 20 17 18 20 13 20 20 20 11 20 14 10 16 18 17 13 17 16 13 15 17 18 20 18 16 14 10 12 15 12 20 18 18 13 10 16 17 17 20 17 14 11 17 17 10 14 12 18 
1 2 3 1 3 1 2 1 3 3 2 2 3 3 3 1 2 2 2 2 2 1 1 3 3 1 2 1 1 3 3 3 1 1 3 1 1 3 1 1 1 2 2 2 3 3 3 1 1 1 2 3 1 1 1 3 1 1 2 1 1 1 2 3 2 3 2 2 3 1 3 3 3 3 3 2 1 1 2 3 3 2 1 1 1 1 3 3 3 1 1 2 1 2 2 3 3 3 1 3 3 3 2 1 2 3 1 2 1 1 1 1 2 1 2 2 2 2 1 2 2 3 1 3 3 3 1 2 3 1 2 1 2 1 2 1 3 1 2 1 1 3 2 3 1 1 1 2 3 2 

150 3 2 4
13 20 19 12 17 19 19 12 14 10 19 13 16 13 11 12 13 19 19 20 18 20 10 20 18 18 19 11 11 18 17 13 14 12 17 19 12 19 17 15 14 11 12 12 19 12 14 15 20 20 15 11 15 10 13 18 16 20 15 15 10 16 18 17 11 20 12 17 13 12 16 13 15 17 12 12 20 18 14 18 13 17 16 11 15 15 10 14 20 19 20 20 19 15 10 13 10 12 16 16 16 14 10 19 15 10 19 14 10 14 11 18 17 12 17 16 18 18 18 15 20 16 16 19 19 16 11 13 12 10 16 16 15 14 13 15 12 13 14 10 13 14 11 20 17 12 19 10 15 13 
1 2 3 2 3 2 1 2 3 2 3 2 1 3 3 3 2 1 2 2 3 2 1 2 1 3 2 3 2 1 1 3 2 1 3 3 3 3 2 3 2 2 3 1 1 1 3 3 2 3 3 2 1 3 3 1 1 1 1 3 1 3 3 3 1 1 3 2 3 2 3 2 2 1 3 2 1 3 1 1 1 1 2 3 2 3 2 1 3 1 3 3 3 2 2 1 3 1 2 3 1 3 2 2 2 1 2 2 2 2 3 1 2 3 2 1 3 3 2 2 3 1 1 3 2 1 3 1 2 2 1 1 3 3 3 2 1 3 1 2 3 2 2 3 1 2 3 2 1 2 

150 3 2 5
17 16 12 13 18 16 11 18 20 14 17 19 10 17 19 20 13 15 18 19 12 18 15 19 17 16 13 20 10 15 11 19 11 18 15 16 10 20 19 13 20 19 15 17 14 18 15 12 14 18 18 12 14 16 18 19 17 20 12 18 18 18 18 13 11 14 10 18 17 19 19 17 18 14 17 12 15 19 20 11 20 14 10 14 19 13 19 16 19 13 15 15 11 18 12 20 12 14 16 20 17 13 11 17 13 13 20 15 17 10 15 20 17 20 18 12 15 17 15 15 12 14 11 10 19 16 14 20 17 18 11 11 13 18 15 19 19 14 15 10 17 15 19 15 13 14 17 20 16 13 
1 2 3 3 3 1 2 3 1 1 3 2 1 1 1 2 3 3 3 1 1 3 2 3 1 1 2 1 2 3 3 1 2 2 2 3 1 1 1 1 3 3 2 2 3 2 2 1 3 1 1 3 1 3 2 1 2 1 3 1 1 2 1 2 2 1 2 1 1 2 3 3 3 1 2 3 2 3 2 3 1 1 3 1 2 1 1 3 2 2 1 1 1 3 1 1 2 3 2 1 3 1 3 3 3 3 1 3 2 2 2 2 3 2 3 1 2 3 3 3 1 1 2 2 3 2 1 1 2 1 2 2 2 1 2 1 1 2 3 3 1 2 2 3 3 3 3 3 2 2 

150 3 2 6
11 15 19 14 18 11 16 20 10 16 13 13 14 14 11 17 17 13 15 13 17 20 15 11 14 12 15 17 16 19 10 15 10 15 10 16 11 11 20 14 10 15 14 13 14 20 15 20 20 18 17 20 11 10 19 15 11 10 19 15 11 17 17 16 12 19 12 18 12 15 12 13 20 13 11 12 10 20 10 14 14 17 20 18 15 15 16 15 16 14 17 13 15 13 17 20 13 11 11 15 19 20 17 13 10 14 20 15 19 17 10 10 13 12 17 15 17 15 10 12 11 15 15 20 19 16 18 11 17 18 19 13 14 14 19 16 14 17 10 17 10 18 18 14 16 20 17 17 18 11 
1 2 3 2 2 2 2 3 1 1 3 2 2 2 1 2 2 2 1 3 2 1 3 1 2 3 2 2 1 3 2 1 2 1 2 1 2 1 3 1 2 3 3 2 1 2 2 2 2 2 1 1 2 1 1 2 2 3 2 3 2 1 3 3 3 2 1 3 1 3 3 3 3 3 2 3 2 3 1 1 2 2 3 3 2 3 3 3 2 3 3 3 2 3 3 2 3 2 1 2 3 1 3 3 1 1 1 3 3 3 3 1 1 1 3 2 2 1 2 1 2 1 2 1 1 1 2 3 1 3 3 3 1 2 3 1 1 1 2 3 1 1 3 3 1 3 2 2 3 2 

150 3 2 7
16 13 16 14 13 20 11 18 13 13 15 19 20 16 15 19 12 17 18 15 18 10 20 10 17 16 14 18 16 12 14 10 15 18 17 12 17 14 11 14 19 17 10 19 17 16 13 19 16 11 12 11 10 19 14 20 11 12 12 16 20 20 15 19 18 17 15 20 11 12 18 17 18 14 20 10 12 13 20 18 20 15 13 10 15 10 13 18 19 19 15 18 15 15 20 18 18 10 18 13 20 10 14 13 14 12 14 18 16 12 16 12 18 10 19 13 10 12 10 13 20 13 11 15 18 20 17 19 20 16 19 12 13 16 18 17 12 10 12 15 15 20 15 19 14 20 10 14 12 11 
1 2 3 3 3 1 1 2 2 1 1 2 3 3 1 2 1 1 2 2 1 2 1 1 3 3 1 1 2 2 3 3 2 2 3 3 2 1 2 2 2 2 2 3 3 1 3 2 2 3 2 2 3 2 3 2 1 1 1 1 3 2 3 3 2 1 1 2 3 1 3 2 2 1 2 3 3 3 3 3 1 1 1 2 3 1 3 2 2 3 1 2 1 3 2 1 1 1 2 3 3 2 2 1 2 1 1 2 1 3 2 2 2 1 1 2 3 2 1 3 2 1 2 2 1 3 1 1 2 1 3 2 3 2 1 2 3 1 2 2 2 1 1 2 3 2 3 2 3 1 

150 3 2 8
12 13 12 10 20 10 10 18 18 11 17 18 20 20 11 14 18 18 10 12 13 19 18 19 13 18 15 16 14 11 20 15 18 12 13 15 11 14 20 13 15 14 13 18 17 12 16 19 13 19 20 13 14 12 10 10 13 19 19 17 17 19 18 20 15 20 17 16 15 19 18 10 19 14 12 18 15 11 18 19 13 13 11 13 13 12 13 19 16 17 10 11 20 16 15 15 14 16 15 18 11 11 10 19 18 10 14 19 17 13 19 16 15 19 19 11 16 13 10 15 11 11 19 20 12 13 17 20 17 13 13 13 12 18 18 13 10 11 10 19 18 11 11 13 15 18 16 13 14 19 
1 2 3 2 3 2 2 1 3 1 3 3 1 2 1 2 3 2 3 2 2 2 1 2 3 3 1 2 3 2 2 1 2 3 3 2 1 2 2 1 1 3 1 1 1 3 1 2 1 2 2 2 2 1 1 2 2 1 3 2 1 2 1 1 2 1 1 2 1 2 1 2 2 3 2 1 3 1 3 1 1 3 2 1 2 1 1 3 2 2 1 2 2 1 2 3 2 1 2 3 3 3 2 3 1 3 2 2 2 3 2 3 2 3 3 2 1 1 1 1 3 3 1 3 3 2 1 2 2 1 2 1 3 3 1 2 1 1 3 1 1 1 2 2 2 3 2 2 3 1 

150 3 2 9
17 20 19 17 13 15 20 13 16 20 14 10 19 13 15 13 20 10 18 13 20 20 11 16 15 15 11 19 11 17 10 18 15 18 20 12 16 11 17 16 15 17 19 19 16 11 13 15 10 16 16 12 15 14 20 12 11 10 19 16 11 19 13 14 11 11 13 12 19 20 16 12 13 20 19 14 10 19 10 15 12 18 13 19 11 16 13 13 19 15 12 10 13 15 19 20 19 15 18 10 18 19 10 15 20 11 18 14 14 19 16 14 10 14 17 20 15 16 15 11 18 18 13 19 14 16 19 10 16 14 16 19 14 15 18 10 14 13 17 15 13 17 10 17 19 14 16 12 10 15 
1 2 3 3 3 2 1 2 3 1 3 1 1 3 3 3 3 1 3 3 1 2 2 3 3 3 2 2 2 3 1 1 1 3 1 1 3 3 1 1 2 2 2 3 1 3 3 3 3 3 3 3 2 3 2 2 1 1 1 3 2 2 2 3 1 2 1 1 2 1 3 1 2 3 2 1 3 3 3 2 1 1 2 3 3 3 3 2 2 3 2 1 1 2 3 2 1 3 1 3 2 2 2 2 3 1 3 2 2 3 1 3 2 3 3 3 3 2 1 1 3 3 3 2 2 1 1 1 3 1 3 1 3 2 2 2 2 3 1 3 3 1 1 1 1 1 1 3 3 2 

150 3 2 10
11 18 20 10 19 11 20 19 16 17 15 13 11 16 13 16 14 12 16 13 14 15 13 14 10 15 14 10 18 17 14 14 12 14 17 11 12 13 13 14 20 10 20 15 11 20 16 17 12 19 17 19 12 17 20 17 13 10 13 11 14 16 18 14 13 18 15 11 19 17 13 14 15 19 10 17 17 15 20 11 11 17 14 11 11 12 18 15 18 17 12 19 14 17 16 11 12 17 17 19 14 11 19 18 14 15 19 20 18 16 15 20 19 18 17 15 14 11 10 12 15 16 15 13 18 16 13 11 17 12 12 14 12 17 11 10 10 10 16 20 17 15 13 12 13 14 14 10 11 16 
1 2 3 2 2 2 3 1 3 1 1 2 3 2 3 1 2 3 2 2 3 3 2 3 1 3 2 2 3 2 3 1 3 1 3 1 3 3 3 1 1 3 3 3 3 3 1 1 2 3 1 2 3 2 1 1 1 3 3 3 2 1 2 2 3 3 3 1 2 3 2 1 2 1 2 2 3 1 1 1 2 3 3 1 3 2 3 2 2 1 1 2 3 2 2 1 2 2 3 1 1 3 1 3 1 1 2 2 3 3 3 1 1 1 3 1 1 1 3 1 1 1 3 3 3 1 3 1 2 2 1 2 3 2 2 2 1 3 1 2 1 2 3 3 3 3 3 1 3 1 

150 3 3 1
25 17 27 29 23 21 18 30 26 16 21 28 27 30 29 20 23 30 28 30 20 30 25 22 23 25 22 17 27 28 19 30 21 15 15 28 20 25 18 22 22 25 23 26 28 23 20 17 29 19 19 21 28 24 16 19 23 22 25 24 29 21 24 20 26 17 19 30 18 23 21 30 16 25 29 19 29 28 29 23 25 27 24 19 27 24 21 21 21 16 20 19 29 27 18 23 28 25 19 21 27 15 27 28 24 27 16 20 16 22 15 17 24 19 16 29 26 28 22 18 15 25 30 16 22 17 23 15 16 28 23 19 27 21 26 18 18 30 18 28 27 17 28 21 18 15 29 30 18 15 
1 2 3 3 2 1 1 3 1 1 3 3 1 1 2 2 3 1 2 3 3 3 1 3 1 3 2 1 2 3 1 2 3 1 2 2 3 3 2 2 3 2 1 1 2 1 1 3 2 2 3 3 1 3 1 2 1 3 3 2 3 2 2 2 2 1 3 2 3 1 2 2 1 1 2 2 1 2 1 2 1 1 2 2 1 3 1 3 2 2 3 3 3 1 2 3 1 1 2 1 1 3 2 3 3 1 1 2 1 3 2 2 3 1 2 2 2 2 2 3 2 2 1 2 2 1 2 2 2 1 2 2 2 2 1 2 2 2 3 1 2 2 1 3 3 3 3 2 1 2 

150 3 3 2
18 21 26 15 19 20 24 20 16 21 18 22 28 16 15 20 15 27 15 17 17 27 24 29 25 16 23 17 19 29 20 16 24 24 30 21 21 27 22 20 28 30 27 29 19 20 20 23 25 21 28 15 29 26 21 22 21 29 24 15 26 30 27 26 17 20 25 18 23 18 26 19 17 19 30 15 24 17 27 23 26 16 27 16 24 16 23 29 19 29 26 15 25 21 24 24 22 15 18 26 22 26 19 29 18 20 23 16 28 23 23 19 30 21 21 23 17 23 23 22 30 17 20 16 30 20 22 23 25 22 28 26 15 24 20 25 29 25 17 25 15 27 21 18 21 28 21 26 19 20 
1 2 3 2 2 2 3 2 3 2 1 3 1 2 3 1 2 3 2 3 1 2 3 3 3 1 2 2 3 3 1 1 1 3 3 2 3 3 2 3 2 1 2 1 3 3 1 3 2 2 3 2 3 1 2 2 1 3 2 2 3 1 1 2 3 2 1 1 1 2 2 1 3 2 1 3 3 3 3 2 1 1 2 2 3 3 2 3 3 1 2 3 3 2 1 3 2 1 2 3 2 2 1 1 2 3 2 3 1 2 2 2 2 1 1 1 1 2 1 3 3 3 2 3 2 1 3 1 3 3 1 1 2 3 3 2 2 1 1 2 2 1 1 1 1 3 1 3 1 1 

150 3 3 3
26 26 16 21 25 26 29 23 24 23 29 25 27 30 23 22 28 30 15 26 16 29 27 27 17 19 27 18 25 18 15 17 19 22 16 16 30 30 19 15 15 28 16 25 28 21 15 19 23 20 27 25 16 27 23 25 24 22 19 24 22 27 30 24 23 16 25 25 22 16 16 30 30 22 17 26 20 30 29 30 15 19 16 25 17 23 15 28 26 20 20 26 21 22 15 15 25 15 22 21 24 18 28 28 18 26 18 19 25 27 15 26 16 30 27 18 16 23 16 29 19 19 18 22 27 30 29 29 16 19 22 26 29 25 28 23 29 25 28 21 23 22 16 27 27 24 22 27 20 24 
1 2 3 3 2 1 2 2 3 1 2 2 3 2 3 1 1 1 1 2 3 3 1 1 2 2 1 1 2 1 1 3 2 1 1 1 1 3 3 3 2 2 1 3 1 2 2 2 3 3 1 2 3 3 1 1 1 1 1 2 2 1 1 1 1 1 3 2 1 2 3 3 1 2 3 2 2 2 2 3 2 1 2 2 2 3 2 2 1 1 2 2 2 2 2 3 3 1 1 2 2 3 1 1 3 1 3 3 2 3 2 3 2 3 1 1 3 3 2 1 1 2 2 3 3 1 2 1 2 2 3 2 1 2 2 1 1 3 3 3 1 3 2 3 3 3 3 3 2 1 

150 3 3 4
19 21 21 25 15 20 26 19 25 20 22 25 17 16 23 16 17 16 29 21 21 30 18 15 27 16 21 26 18 15 29 19 25 25 25 18 16 22 23 27 26 16 28 21 16 16 25 20 22 19 24 23 28 18 23 18 23 29 18 27 28 20 28 24 24 26 29 16 16 28 17 29 19 17 22 19 20 19 19 15 23 25 26 24 28 27 25 30 29 25 25 26 25 21 20 20 28 19 23 20 16 26 15 25 28 20 22 19 29 30 29 26 17 21 27 20 22 16 18 29 25 17 26 21 15 26 15 23 16 15 27 25 20 29 28 30 21 27 17 20 20 15 27 25 20 30 26 30 25 25 
1 2 3 2 3 3 3 2 2 3 3 1 2 1 2 3 3 1 3 2 3 3 2 3 1 3 1 3 3 1 2 3 1 2 3 2 1 3 1 3 3 1 3 2 2 3 2 2 2 1 3 2 3 2 3 2 3 1 1 2 1 1 3 1 3 1 2 3 3 2 1 3 2 3 1 3 2 3 3 3 1 3 1 3 2 2 3 2 1 1 2 2 2 3 2 3 2 3 2 1 2 1 2 3 1 3 3 1 2 1 1 2 1 1 3 3 3 3 2 2 1 2 2 1 2 1 1 3 2 1 3 1 3 3 2 3 2 3 2 1 1 1 2 2 3 3 3 1 3 1 

150 3 3 5
28 30 18 25 25 16 25 30 29 16 24 26 27 24 26 15 28 30 20 17 17 22 25 21 20 27 29 20 26 25 22 29 24 21 28 28 30 23 15 18 26 24 26 23 15 17 17 26 23 16 18 30 21 23 22 22 26 19 19 22 27 28 20 29 23 15 29 18 29 17 21 21 20 29 22 21 26 17 26 29 15 17 26 20 16 15 18 27 15 23 22 26 18 21 16 25 19 15 19 28 25 19 27 20 28 26 17 20 27 30 29 16 15 21 26 15 18 22 24 15 27 20 30 16 26 27 24 19 24 24 15 20 23 25 29 20 28 27 19 28 25 18 29 23 25 19 30 26 15 29 
1 2 3 1 2 1 3 2 3 1 3 2 2 3 3 1 2 2 2 1 3 3 2 2 3 3 2 2 3 2 2 3 2 2 3 1 2 3 3 1 1 3 3 3 2 3 1 3 2 2 3 1 2 3 1 3 1 3 2 1 2 3 1 2 1 1 1 2 3 3 3 1 2 2 1 1 1 1 3 1 2 3 2 2 2 2 1 2 3 3 1 3 2 1 3 1 1 1 3 3 1 1 3 3 1 3 2 1 3 1 3 1 1 3 2 1 2 1 3 3 3 2 2 2 3 2 3 3 1 3 2 2 2 3 1 1 1 3 1 1 1 2 1 3 2 2 3 2 2 3 

150 3 3 6
20 26 21 18 18 25 24 15 17 28 30 20 15 28 18 22 24 17 16 23 22 21 30 23 18 21 17 16 15 16 20 17 22 26 21 28 22 18 21 26 16 19 27 29 18 26 18 25 22 30 27 20 20 27 26 21 18 30 23 20 29 29 17 26 17 16 24 16 21 16 23 23 22 28 15 15 24 20 20 22 28 18 28 15 20 25 16 19 25 24 25 19 20 19 28 21 30 17 30 25 17 21 28 21 24 15 19 24 16 28 29 18 27 27 16 25 22 16 30 20 21 28 25 16 30 17 21 25 17 30 15 26 22 24 17 18 29 29 28 17 27 21 23 15 24 27 22 20 18 25 
1 2 3 2 2 3 3 1 3 2 3 3 3 1 2 2 1 1 2 3 1 3 2 3 2 1 1 3 1 1 3 2 2 3 2 3 1 3 2 1 1 1 3 3 1 2 2 1 1 3 3 3 1 1 3 3 3 2 1 1 2 2 3 3 3 3 3 1 2 1 3 2 3 1 2 2 3 3 1 2 1 3 3 1 3 1 3 1 2 1 2 2 3 1 2 2 1 2 3 1 3 2 2 2 1 3 1 2 1 1 3 3 2 3 3 2 3 2 3 3 2 3 3 1 2 3 3 2 3 3 3 2 2 2 3 1 2 2 2 3 1 3 3 1 1 1 1 1 2 1 

150 3 3 7
29 27 29 18 22 22 21 28 19 28 28 27 15 24 25 17 23 27 25 29 20 15 16 25 19 15 24 26 15 30 27 15 21 30 17 17 29 16 15 23 22 15 24 17 25 17 27 22 25 17 22 29 22 21 27 15 20 21 18 18 16 24 28 20 28 23 20 16 29 26 20 27 29 15 17 23 27 26 24 20 21 21 19 27 25 22 18 27 20 28 22 23 27 30 30 15 24 20 30 27 24 28 21 26 19 17 28 17 21 15 25 16 17 16 19 19 15 21 29 27 17 20 20 19 18 18 29 27 28 19 22 20 23 22 27 23 25 25 15 20 15 24 19 25 17 30 24 17 27 26 
1 2 3 1 1 3 3 2 3 2 3 3 1 2 2 2 1 2 1 1 1 3 1 3 3 3 2 3 1 2 2 2 3 1 2 2 1 3 3 2 2 2 3 1 1 2 1 2 1 3 3 1 2 3 1 1 2 3 2 2 2 2 3 2 1 2 1 2 2 1 3 3 1 1 3 3 1 2 2 1 3 2 1 2 2 1 3 2 1 1 3 1 2 1 1 1 1 1 2 1 2 1 1 3 2 2 1 1 1 1 2 2 2 3 3 1 1 2 1 1 2 2 1 1 1 1 3 1 1 2 3 2 3 1 1 2 3 3 3 3 3 1 1 2 1 2 2 1 3 1 

150 3 3 8
21 23 17 27 22 21 17 20 29 24 24 16 29 30 22 30 18 22 27 21 16 29 19 22 27 28 21 20 25 18 17 27 19 17 25 18 15 30 27 20 28 25 26 23 23 18 21 21 19 25 26 21 30 21 15 16 22 28 30 26 21 21 17 24 25 26 19 23 17 17 15 20 30 26 30 23 16 29 26 28 27 16 20 22 28 23 15 24 29 18 29 28 20 18 26 21 21 27 15 30 28 23 29 25 21 21 29 21 20 19 30 28 26 28 28 18 15 30 29 15 20 24 18 23 17 29 29 26 22 30 23 23 25 30 24 15 18 28 21 17 17 15 28 18 15 20 26 18 20 19 
1 2 3 2 2 1 2 2 1 1 3 1 3 3 3 2 3 3 3 1 2 1 3 1 1 3 3 1 3 1 1 3 2 3 2 3 2 3 2 2 2 3 3 3 2 2 1 2 3 1 1 3 3 3 1 1 2 3 2 2 1 1 1 2 1 1 2 1 2 3 1 2 2 3 3 1 1 2 1 2 2 3 2 2 2 1 1 3 3 2 2 3 2 1 3 3 2 1 3 1 2 1 3 3 1 1 3 2 3 1 1 3 2 1 3 1 3 2 3 3 1 2 3 1 2 1 2 3 2 2 3 3 2 3 2 2 1 3 3 2 3 1 3 2 3 3 3 3 1 3 

150 3 3 9
30 25 17 28 25 29 22 27 19 30 20 26 29 22 25 30 15 30 24 18 25 21 27 22 20 17 16 18 21 16 24 27 22 23 16 28 28 25 28 25 27 23 27 30 20 19 26 15 30 21 15 23 30 16 17 18 20 18 22 19 27 27 25 26 24 24 27 30 27 27 21 21 16 15 19 24 20 22 22 27 15 19 30 20 28 17 20 30 21 17 17 25 28 29 15 17 16 19 15 29 28 26 28 22 15 24 20 29 29 25 15 30 15 24 27 20 30 16 30 20 24 18 25 19 19 25 30 24 30 27 16 25 16 16 19 30 27 21 15 29 29 22 19 24 17 27 17 16 18 19 
1 2 3 1 1 1 1 3 3 3 2 2 2 2 1 2 2 1 3 3 2 1 3 2 1 3 2 1 1 3 1 2 2 2 2 1 3 2 3 1 3 2 3 3 3 3 1 1 1 2 1 2 3 2 3 2 3 3 1 1 3 2 3 3 3 3 3 2 2 2 1 2 3 2 3 3 2 3 3 1 1 3 3 3 1 3 1 2 1 1 2 2 2 3 1 3 2 1 1 1 3 1 3 2 3 2 2 3 1 3 1 3 3 1 2 3 3 2 2 2 1 2 1 3 3 3 3 3 3 1 3 2 1 3 1 2 3 1 3 3 1 3 1 2 1 1 2 1 3 2 

150 3 3 10
22 16 16 26 26 28 16 23 27 23 24 21 17 20 27 20 23 15 19 24 29 26 15 26 18 30 21 21 28 23 24 24 17 17 30 24 25 22 19 21 18 16 26 30 28 18 29 21 25 18 26 15 21 21 23 16 30 16 26 16 23 27 15 23 28 29 21 28 25 18 23 29 23 20 26 30 15 30 17 23 21 29 23 16 24 24 21 18 22 25 22 20 24 27 30 16 30 16 16 20 19 27 16 16 29 24 17 29 21 18 22 26 30 24 26 18 23 15 24 18 16 30 30 27 18 17 15 25 15 20 26 30 28 26 24 20 24 24 29 24 16 30 29 25 20 17 17 26 22 24 
1 2 3 3 2 1 2 3 1 1 1 1 3 2 3 1 2 3 3 2 2 2 1 2 3 2 2 1 1 2 3 3 3 2 3 3 2 2 2 1 1 3 2 2 1 2 1 1 3 1 2 2 3 2 1 2 2 3 1 2 1 1 3 2 1 3 1 3 2 1 3 2 3 1 2 1 2 2 1 2 1 1 3 1 2 3 2 3 2 1 2 2 3 2 3 2 1 1 2 2 3 2 3 1 2 2 1 2 1 1 2 3 3 3 3 3 1 1 2 1 2 2 1 2 3 3 3 3 3 1 1 1 2 3 1 2 1 1 3 1 1 1 1 3 3 2 2 2 2 2 

150 3 4 1
14 12 15 12 12 13 12 16 15 11 14 11 13 13 16 14 15 13 17 15 13 7 12 15 14 12 17 19 12 12 9 12 14 13 10 10 16 16 12 17 11 13 16 12 14 12 17 13 15 13 13 12 13 12 16 15 14 12 10 18 12 14 13 15 17 14 15 15 15 14 15 13 14 12 10 12 13 15 14 13 15 13 15 15 12 15 12 13 17 11 12 11 16 17 18 11 9 15 15 14 14 15 14 15 18 15 15 16 18 14 19 17 15 12 16 14 14 12 9 18 12 12 13 13 12 13 16 11 13 10 18 10 9 13 14 15 15 11 19 11 11 11 13 13 15 10 16 15 10 11 
1 2 3 2 2 1 3 2 1 3 1 1 2 2 2 2 1 3 1 3 2 3 2 2 2 1 2 3 1 1 3 2 1 3 2 1 2 3 1 1 2 1 3 2 3 3 2 1 1 2 3 2 2 3 2 3 1 2 3 2 2 2 2 2 1 2 2 1 1 2 3 2 1 1 1 3 1 2 1 1 1 3 2 1 1 1 3 3 3 1 3 2 1 2 3 3 3 1 2 1 2 3 1 1 2 2 1 2 2 3 2 1 2 2 3 1 3 1 3 2 2 3 3 3 2 2 1 1 2 1 3 3 3 3 2 2 2 1 2 2 1 1 1 1 3 1 3 2 2 3 

150 3 4 2
15 19 18 9 15 9 6 17 14 14 15 14 11 13 12 12 11 14 10 13 12 15 15 14 16 13 13 10 14 20 10 14 17 14 13 12 12 15 12 10 15 8 9 14 9 13 11 12 13 18 14 13 17 8 14 18 15 14 10 16 19 14 10 10 18 13 18 10 15 17 18 15 17 8 14 13 13 15 13 15 18 16 12 16 15 13 15 12 14 16 11 16 12 9 14 11 15 15 13 14 16 17 11 11 17 10 12 13 11 14 9 13 15 13 11 13 16 18 14 16 14 15 17 12 14 12 11 16 17 10 9 14 15 12 11 15 12 13 18 7 11 14 13 13 15 16 15 15 14 12 
1 2 3 1 2 2 1 3 1 3 1 3 3 1 2 3 3 1 2 2 2 1 1 1 1 1 1 3 2 2 1 3 2 1 1 1 3 3 2 1 1 3 2 3 1 2 2 1 3 3 3 1 1 3 3 3 3 2 2 1 2 2 3 2 2 1 1 2 3 2 2 3 1 1 2 3 2 3 1 1 3 1 1 3 1 3 2 1 3 1 1 1 2 3 3 2 2 1 3 3 1 3 3 2 2 2 3 2 3 2 2 2 2 2 1 3 3 1 2 2 2 2 3 2 1 2 3 1 1 3 3 3 3 3 2 1 3 2 1 1 1 3 3 3 3 1 1 1 3 3 

150 3 4 3
12 13 14 12 16 19 10 15 15 13 15 16 8 15 14 12 16 14 11 17 11 15 16 14 12 13 15 15 12 13 16 9 15 12 11 17 17 11 15 12 17 17 7 11 16 10 14 13 13 17 13 16 16 12 16 15 15 16 11 11 8 12 12 14 16 15 15 17 10 15 11 15 12 15 9 16 18 13 16 17 12 8 15 13 15 13 10 14 11 17 15 15 12 16 11 14 13 10 11 14 14 12 12 14 13 14 16 7 15 9 13 14 19 13 15 16 13 10 13 20 12 13 16 14 12 14 14 17 11 16 15 15 14 16 15 8 11 10 9 19 13 16 17 15 10 19 14 17 13 10 
1 2 3 3 2 2 1 1 3 1 2 1 2 1 3 2 3 2 2 1 3 3 1 2 2 3 1 2 2 2 3 2 2 2 3 2 1 3 2 3 3 2 3 1 2 1 2 1 1 2 3 3 1 2 3 3 3 3 3 2 2 3 2 2 2 2 2 1 3 3 3 3 3 3 3 3 2 2 2 2 2 3 2 1 3 3 3 2 2 1 1 1 3 1 2 1 3 3 3 3 3 3 2 3 2 3 1 2 3 1 3 2 3 1 1 3 1 3 2 3 3 3 1 1 1 3 2 2 2 3 3 1 2 3 1 2 2 2 2 2 1 2 2 3 3 3 3 3 3 3 

150 3 4 4
14 14 14 9 13 12 11 15 19 12 11 12 10 16 11 15 11 17 18 17 10 15 11 10 18 13 13 13 14 11 11 17 16 12 11 16 12 17 16 11 13 12 11 12 9 13 14 12 13 17 12 16 14 12 17 17 17 18 16 16 17 13 13 14 12 13 10 13 12 10 13 8 14 14 17 16 15 15 12 16 12 16 18 13 13 19 14 16 9 12 14 10 13 16 14 10 14 17 9 11 11 12 15 12 13 12 10 12 14 10 14 12 15 12 14 16 12 15 20 16 12 11 11 14 8 9 14 10 16 17 16 13 14 12 16 16 13 12 16 17 13 16 13 8 15 15 13 15 9 15 
1 2 3 2 1 1 2 2 3 1 2 2 3 1 2 1 2 2 3 3 1 3 2 1 3 2 2 1 1 3 1 2 3 1 2 1 1 3 1 2 2 3 2 3 1 2 2 2 2 3 2 2 1 1 1 3 1 1 2 1 1 2 3 1 2 1 3 3 1 1 1 3 3 2 3 2 1 2 3 3 2 2 1 1 3 1 1 3 3 3 2 2 2 2 3 1 2 2 1 2 3 2 2 3 2 1 1 1 1 2 1 1 1 1 3 2 1 2 1 2 3 1 2 1 3 3 2 2 2 1 2 1 3 3 3 2 3 2 2 3 1 3 1 3 3 1 1 3 3 3 

150 3 4 5
13 17 15 12 12 13 11 13 17 13 16 16 12 17 16 11 19 13 17 15 11 11 14 8 16 11 11 18 7 10 13 14 14 12 16 10 9 15 12 13 12 12 16 15 10 11 14 12 15 10 13 13 16 17 14 13 15 16 11 19 15 13 13 15 16 16 15 13 15 14 15 12 13 13 12 12 11 16 15 13 12 18 16 15 13 14 12 15 15 11 18 12 15 13 11 12 15 13 14 12 14 12 9 15 15 17 14 16 16 16 16 10 16 18 15 13 12 12 16 15 13 17 16 12 16 11 14 17 12 16 12 14 12 12 13 11 15 14 16 15 11 17 16 16 11 11 10 9 16 14 
1 2 3 1 1 1 3 2 2 1 2 3 3 2 2 1 2 1 2 1 1 2 3 3 1 1 3 1 3 3 3 2 2 1 1 3 1 3 2 3 3 3 1 2 1 3 2 1 2 3 2 2 2 1 3 1 1 2 1 2 2 2 2 3 3 1 2 1 3 1 1 2 3 3 2 2 2 2 1 2 3 3 2 1 3 2 3 1 2 2 3 3 3 1 1 1 3 3 3 3 1 3 2 1 2 1 3 2 3 2 1 2 1 1 3 1 1 3 1 3 1 3 3 3 3 1 3 3 1 1 2 1 1 2 3 3 1 2 1 3 1 3 1 2 1 1 3 2 2 1 

150 3 4 6
12 16 14 15 13 10 13 14 12 12 12 12 11 8 18 11 19 11 15 12 8 15 14 14 17 12 13 12 16 10 17 15 17 18 8 14 15 14 14 12 14 10 11 15 13 10 10 15 15 14 13 12 11 16 15 17 16 16 12 15 11 18 9 12 15 14 12 12 15 15 14 9 18 14 13 14 11 6 17 13 17 14 13 13 15 14 15 15 12 12 21 13 14 11 16 13 14 18 16 13 16 11 15 12 18 15 11 14 15 13 15 14 18 13 10 16 13 15 10 17 13 17 13 11 12 14 17 15 15 12 13 17 14 12 12 12 10 10 11 15 13 15 13 15 11 11 10 11 13 11 
1 2 3 3 1 3 3 3 3 3 1 2 2 2 2 3 2 2 2 1 2 1 3 3 3 3 2 1 3 3 2 3 2 1 1 3 3 2 2 2 3 2 1 3 3 3 3 2 2 2 3 1 1 2 2 2 1 1 1 1 1 1 1 1 2 1 2 2 3 1 2 2 1 1 2 3 1 1 3 1 1 1 2 1 2 3 3 1 2 2 2 1 2 2 2 1 2 1 1 1 2 2 2 1 1 1 2 2 1 1 1 2 3 2 2 3 3 3 2 3 3 1 1 3 3 3 3 1 3 2 1 2 2 1 2 2 2 3 3 3 2 1 2 2 2 2 3 1 3 1 

150 3 4 7
10 13 16 15 17 12 16 13 13 18 15 17 11 11 14 14 14 16 13 16 18 12 16 15 8 14 15 13 13 12 13 16 13 8 14 11 11 14 11 15 9 15 15 12 15 16 16 14 12 9 15 11 11 13 11 15 13 15 10 14 16 12 14 17 15 9 13 16 14 13 11 11 10 14 11 17 12 13 12 11 10 13 14 16 13 15 14 15 12 17 17 13 15 8 13 16 16 10 13 15 16 12 14 9 9 13 12 14 13 18 10 12 17 14 18 12 16 16 15 11 16 11 9 12 10 14 10 14 13 12 17 13 17 9 18 14 12 17 10 16 11 14 10 14 13 11 13 15 12 5 
1 2 3 2 1 2 3 1 1 3 2 1 1 2 2 3 3 3 3 3 2 2 2 3 2 3 3 3 3 3 3 3 2 2 2 1 2 3 2 1 3 2 2 2 3 1 2 3 2 3 1 1 2 3 3 1 1 2 2 2 2 3 3 2 3 2 3 3 2 1 2 1 3 2 2 1 2 3 3 2 1 1 1 1 3 2 1 3 1 3 1 3 1 3 3 1 1 2 3 2 3 3 3 2 2 1 3 3 2 2 3 1 3 2 3 1 1 1 2 2 3 1 2 1 2 2 2 1 3 3 1 1 2 3 3 3 1 1 2 1 3 3 1 2 2 3 3 3 1 3 

150 3 4 8
14 20 14 16 9 16 16 16 12 16 9 16 13 14 13 14 16 15 17 16 13 12 14 13 12 15 16 17 20 20 13 17 15 14 11 17 13 13 14 15 9 8 10 14 16 14 16 8 14 15 12 12 13 15 12 13 10 9 15 12 16 12 7 12 14 14 15 11 15 17 10 12 15 13 15 16 16 13 14 11 14 14 14 11 10 13 10 10 18 16 11 15 12 7 16 9 11 11 12 12 10 15 12 16 15 15 15 14 12 15 12 9 17 10 13 13 14 14 15 12 16 10 11 9 15 14 16 17 13 14 15 13 10 13 12 12 10 11 12 12 16 13 11 14 17 13 13 13 14 13 
1 2 3 1 3 1 1 3 2 1 1 1 2 2 2 3 2 1 3 2 3 3 2 2 3 3 1 3 3 1 1 2 3 1 1 1 2 2 3 1 2 1 3 3 2 2 3 3 2 1 2 1 1 1 2 3 3 3 3 3 3 2 3 2 3 3 2 2 1 3 2 3 1 3 3 2 2 1 1 2 2 3 3 3 3 2 3 3 3 1 1 3 1 2 2 3 2 2 2 2 3 3 2 2 3 3 1 2 1 2 1 1 2 2 1 2 3 1 3 1 2 1 1 1 1 2 1 3 3 2 2 1 3 1 1 1 3 2 1 2 1 2 1 1 2 3 2 1 2 1 

150 3 4 9
16 14 16 13 14 11 11 13 9 14 13 14 17 13 12 14 9 9 11 11 9 15 14 17 8 17 14 14 12 14 15 17 13 16 15 11 12 14 13 13 16 14 13 10 15 10 15 10 15 13 16 16 14 15 11 11 10 13 13 12 14 10 13 9 11 13 9 16 10 13 19 13 11 15 8 11 14 17 14 10 9 8 13 17 18 17 10 12 11 13 12 11 12 8 16 11 11 10 14 12 9 14 14 11 12 15 16 11 11 14 14 14 15 12 15 15 15 11 13 14 16 19 11 10 11 17 9 15 13 14 12 9 12 14 13 21 15 10 10 13 13 15 11 10 14 12 18 15 12 15 
1 2 3 3 3 2 1 3 3 3 1 3 2 2 2 3 1 2 1 1 2 1 2 3 3 1 1 3 3 2 2 3 3 1 1 1 1 1 1 1 2 3 1 2 1 2 2 3 2 3 2 3 2 2 3 1 1 2 2 2 2 2 2 1 2 2 1 1 2 3 2 1 1 2 1 3 2 3 3 2 1 3 1 1 2 2 3 3 2 3 3 3 3 1 3 1 1 2 3 1 2 1 1 3 1 3 3 3 2 1 2 1 3 2 2 2 2 1 1 3 3 3 1 3 2 2 1 3 3 2 2 2 3 1 2 3 2 3 3 1 3 1 2 3 1 2 1 2 1 2 

150 3 4 10
16 12 11 12 16 16 17 15 17 16 11 17 12 16 15 17 14 10 12 13 15 10 9 13 10 13 8 10 10 13 14 10 14 10 16 17 15 18 14 10 11 12 13 14 16 14 11 11 12 13 11 11 11 16 17 12 11 17 11 11 9 12 14 14 12 13 14 15 12 11 14 13 15 10 14 15 16 18 13 15 14 11 18 16 12 14 8 16 18 11 13 9 13 19 15 11 11 14 10 10 10 11 13 14 12 14 15 15 15 13 9 11 13 17 15 16 12 14 19 14 15 16 12 9 15 16 14 11 14 12 14 13 13 12 16 16 15 15 13 11 13 12 14 14 13 18 13 19 12 15 
1 2 3 2 1 1 1 1 3 1 3 2 1 1 2 1 2 1 1 1 2 3 3 2 1 3 3 3 2 3 3 3 1 3 2 3 2 3 3 2 2 2 1 2 2 2 1 2 2 1 2 2 2 2 3 1 3 3 2 3 1 3 1 1 1 1 3 1 3 1 1 2 2 1 2 2 1 3 2 2 3 2 2 2 3 3 1 2 1 3 1 1 1 3 2 2 1 1 1 3 2 3 2 2 3 2 2 2 2 1 2 2 3 3 3 2 2 1 2 1 3 1 3 1 1 3 1 3 1 1 1 2 1 3 2 2 1 1 3 1 3 3 3 3 1 3 2 1 1 1 

150 3 5 1
30 20 19 17 24 20 17 23 19 26 15 22 21 17 27 27 15 20 21 23 25 20 25 20 19 23 20 17 19 23 29 21 20 20 26 23 24 17 21 21 21 22 21 23 20 22 23 26 22 24 23 18 14 26 20 23 22 20 18 20 20 21 19 17 22 24 29 21 19 18 21 26 20 19 24 19 17 20 22 19 21 18 21 19 22 22 23 24 20 22 20 21 24 27 23 16 25 19 22 22 23 24 27 23 20 25 21 16 19 19 22 20 22 25 25 24 21 27 24 21 19 18 20 19 25 16 22 20 22 23 27 20 21 28 27 20 18 16 24 16 23 19 16 17 19 24 31 20 19 24 
1 2 3 3 3 3 1 1 1 2 3 2 2 2 2 2 1 3 2 3 3 3 3 3 3 3 2 3 3 2 1 3 3 3 2 1 2 2 1 2 3 3 3 1 1 2 3 3 1 3 2 1 2 1 2 1 1 2 3 2 2 2 1 3 2 2 1 3 1 2 1 3 3 1 1 2 2 2 3 3 3 2 3 3 1 2 3 2 2 3 3 2 1 2 3 3 1 3 1 2 2 3 3 2 3 2 3 1 2 2 2 2 1 2 3 2 2 2 3 3 2 3 2 3 3 2 1 3 1 3 1 2 1 1 1 3 3 3 1 3 2 2 2 2 2 2 2 1 1 3 

150 3 5 2
25 26 19 20 23 21 29 16 15 26 20 27 25 24 21 22 18 19 20 17 21 24 23 21 23 23 20 24 16 16 22 21 22 23 17 21 22 22 15 20 23 16 24 21 22 19 25 18 23 19 20 22 22 25 26 26 19 25 26 16 19 20 21 20 16 19 28 18 27 20 23 23 28 22 19 20 16 17 23 26 21 18 20 16 20 20 21 22 22 19 20 21 21 18 23 19 22 23 23 19 18 21 19 22 23 22 21 20 25 23 17 17 20 24 20 20 21 20 19 20 19 20 22 19 23 23 21 24 24 18 20 23 20 22 19 21 22 20 21 22 18 25 23 29 22 24 21 21 24 20 
1 2 3 1 3 3 2 2 2 3 3 2 2 3 3 1 1 1 3 1 2 1 2 2 1 1 1 3 1 2 1 1 3 2 1 2 2 2 2 2 3 1 1 3 3 2 1 2 3 3 3 2 1 2 1 1 3 1 1 2 1 2 2 2 1 2 1 3 1 1 1 2 3 1 1 1 2 2 2 2 1 2 2 3 1 3 1 1 1 3 2 2 1 2 3 3 3 1 3 1 1 3 3 1 2 1 3 3 3 2 1 1 2 2 2 2 3 1 1 3 2 2 3 3 1 1 3 2 2 3 2 2 2 2 2 2 3 2 2 2 2 1 1 2 1 3 2 2 3 1 

150 3 5 3
19 21 17 21 21 21 20 23 21 22 21 20 19 18 26 14 18 21 18 23 18 22 19 20 19 17 24 20 20 22 22 24 18 17 16 21 21 17 24 23 23 21 22 22 25 22 24 18 20 19 20 22 20 17 24 20 23 20 20 20 22 19 20 20 18 18 18 22 23 27 21 23 24 20 26 18 23 17 16 20 24 20 21 20 22 26 18 26 22 19 27 27 20 17 14 15 26 21 22 17 20 18 19 15 20 22 25 19 20 20 22 23 22 18 25 17 22 15 23 20 22 20 22 23 19 23 24 19 19 23 27 18 17 24 19 24 21 29 26 22 20 23 17 17 19 21 18 17 16 24 
1 2 3 3 1 3 2 2 2 2 3 3 2 2 1 3 3 1 3 2 1 3 3 2 2 1 2 1 1 2 1 3 3 2 2 1 2 3 2 2 1 3 1 3 3 1 3 3 3 2 3 2 1 1 1 3 2 2 1 3 3 2 3 3 1 3 1 3 2 3 1 1 3 2 2 2 3 3 1 3 2 1 3 2 2 3 2 3 1 3 1 2 3 3 2 3 2 1 3 1 1 1 2 3 1 2 1 2 1 2 3 2 2 2 1 2 2 3 3 1 3 2 3 1 2 2 2 1 3 2 2 2 1 1 3 3 2 2 3 3 2 2 1 3 1 1 2 2 2 3 

150 3 5 4
20 25 21 21 16 23 22 21 24 18 22 18 24 21 20 21 17 20 21 24 19 22 20 25 23 20 21 25 21 22 19 23 24 23 21 21 21 16 18 25 21 21 16 21 22 17 23 17 23 21 23 22 24 22 20 18 21 22 22 24 22 20 23 19 20 19 22 23 24 24 21 16 19 24 21 18 23 23 18 15 22 23 23 19 21 22 23 25 23 18 26 13 23 21 24 19 15 21 22 21 24 17 22 20 27 23 18 19 17 18 25 25 15 18 17 23 22 19 14 25 22 20 20 21 20 19 24 16 24 19 20 19 16 22 20 18 20 28 23 21 22 24 28 24 22 23 25 20 18 23 
1 2 3 1 2 3 1 1 1 2 3 2 2 2 1 1 1 3 2 1 3 2 3 2 1 2 2 1 3 3 2 2 1 2 2 1 3 2 1 1 2 3 3 3 3 3 2 1 1 1 3 2 1 3 3 3 3 2 1 1 3 3 3 3 2 1 2 2 2 1 3 1 1 2 1 1 3 3 1 1 2 3 1 1 2 3 1 2 2 2 1 3 3 3 1 3 3 2 3 3 2 2 1 3 3 3 2 1 2 1 1 3 1 1 1 2 3 1 1 2 2 2 1 1 2 3 2 1 3 2 1 3 1 3 1 1 3 3 2 3 3 1 2 1 1 2 1 1 2 3 

150 3 5 5
21 22 20 15 17 26 19 24 21 21 17 23 22 24 23 20 22 22 14 21 20 20 15 25 19 19 27 22 18 17 26 27 20 22 23 18 21 22 20 21 23 25 20 16 19 16 23 20 20 19 21 22 15 17 26 19 17 22 21 20 21 18 22 22 19 20 21 19 16 23 21 23 23 20 22 22 18 20 25 21 21 17 19 13 18 19 22 22 20 20 24 21 19 23 17 28 24 21 25 28 20 21 21 21 24 18 24 24 30 21 24 26 13 20 19 20 25 21 21 23 21 24 23 14 17 16 20 19 26 20 15 14 25 23 21 14 20 18 19 20 24 15 19 21 21 21 19 21 21 26 
1 2 3 2 1 1 3 2 3 2 1 2 1 1 1 2 2 2 2 3 2 3 1 3 2 1 1 2 1 1 1 1 3 2 2 2 2 2 2 2 1 2 1 1 2 1 1 3 2 2 3 2 2 2 1 2 1 1 2 1 3 3 1 1 1 3 3 1 2 1 2 1 1 2 1 3 3 2 2 3 2 1 1 3 1 3 3 1 3 2 1 1 2 1 2 2 2 1 3 2 1 1 1 1 2 2 3 1 1 1 2 3 3 1 3 3 1 3 1 1 1 2 2 3 2 2 3 2 3 3 1 1 1 3 1 2 2 3 2 3 1 2 3 2 1 3 2 1 1 3 

150 3 5 6
22 23 17 19 22 25 17 23 21 23 22 25 17 20 24 22 20 18 26 22 21 19 20 22 21 25 24 22 24 26 19 21 20 20 21 23 21 23 24 24 21 21 22 23 25 19 24 26 23 20 20 19 25 23 19 20 22 20 23 17 17 22 21 20 22 28 21 20 17 20 21 17 18 26 18 25 23 21 22 16 21 18 22 22 17 21 19 21 22 18 20 20 20 16 19 14 19 23 23 21 27 23 25 20 20 21 33 21 17 22 19 20 19 20 21 28 17 19 23 20 19 14 20 17 21 23 18 25 16 19 16 19 23 25 18 23 25 23 16 27 22 23 19 18 18 25 20 17 29 19 
1 2 3 1 1 1 3 1 2 1 3 3 1 1 3 1 1 1 2 3 3 3 1 3 3 2 1 3 3 2 2 2 1 3 2 2 2 2 3 1 2 2 2 2 3 1 1 3 1 3 1 2 2 3 3 2 3 3 1 1 1 3 1 2 2 1 1 3 2 1 2 3 1 3 3 3 3 2 2 2 3 2 3 3 3 3 3 1 3 1 3 1 1 3 1 3 2 3 3 2 3 1 2 1 2 1 1 3 2 3 1 1 1 3 2 3 1 1 2 2 1 3 2 3 3 2 3 3 3 3 1 3 2 3 3 2 3 3 3 1 2 1 1 2 2 1 2 3 1 3 

150 3 5 7
21 26 23 15 16 22 21 19 20 22 20 17 18 24 22 16 19 19 21 23 23 16 27 15 18 25 21 23 21 22 22 22 22 23 17 19 24 20 21 20 20 20 25 21 19 24 16 24 25 20 20 19 22 23 17 21 27 16 20 19 22 22 21 24 17 20 21 22 21 23 19 26 22 21 25 24 16 25 23 19 18 17 23 21 17 26 24 19 20 20 22 25 25 19 16 26 13 24 15 22 21 18 20 22 15 23 20 18 26 16 23 26 17 23 20 22 17 24 18 20 17 25 16 26 23 18 19 18 25 23 23 23 22 15 22 19 19 20 22 19 22 21 17 27 20 23 23 24 16 23 
1 2 3 2 3 3 1 1 3 3 2 2 2 1 2 2 1 2 3 1 3 2 3 2 3 1 2 2 3 3 2 2 2 1 2 3 3 2 3 2 3 2 1 3 1 2 1 3 1 1 2 2 2 2 2 1 2 3 3 2 2 2 3 2 2 2 2 1 1 1 3 1 1 3 3 1 2 2 1 1 1 2 3 3 2 1 3 1 3 3 1 2 3 1 1 2 3 3 2 1 3 1 1 2 2 1 2 3 2 1 2 3 3 3 1 1 3 2 2 1 3 1 3 1 3 2 1 1 2 3 2 2 3 1 1 1 2 2 2 3 1 2 3 2 3 2 3 3 3 2 

150 3 5 8
28 20 24 20 18 23 23 23 23 19 18 17 18 15 19 17 18 22 17 18 23 22 25 22 20 27 24 22 22 22 23 23 22 18 18 25 23 20 26 19 21 28 19 16 18 29 23 18 25 27 21 17 24 23 23 21 22 25 19 21 24 18 28 22 22 24 23 16 24 23 20 20 16 24 25 23 21 27 24 18 21 16 14 25 17 18 23 19 25 23 24 20 19 18 23 22 24 25 17 22 14 22 22 25 26 16 25 20 17 23 23 21 25 25 23 20 20 15 22 21 24 26 19 17 18 22 28 26 19 23 24 23 19 22 21 26 19 26 24 23 23 22 28 22 26 22 18 20 19 20 
1 2 3 1 3 2 1 3 2 2 3 2 3 1 1 3 3 2 3 2 3 3 2 3 2 1 2 2 3 1 1 2 2 3 1 3 3 3 2 1 3 2 3 3 3 1 3 3 2 2 2 3 2 2 2 1 3 1 1 3 3 1 3 1 3 2 1 3 2 3 3 1 1 3 1 1 1 2 2 1 1 2 2 1 1 1 3 3 2 1 3 2 2 3 2 3 2 2 1 2 3 2 2 2 1 1 3 1 3 2 2 3 1 1 3 3 2 2 2 1 2 2 1 3 3 2 2 3 3 1 2 3 2 3 2 3 1 1 2 3 1 2 2 2 1 1 1 1 1 3 

150 3 5 9
18 20 25 22 19 24 22 21 21 15 23 27 26 17 20 18 17 26 20 17 17 21 21 15 26 25 23 23 17 21 17 18 18 21 21 17 17 23 25 14 22 19 27 20 31 15 28 24 24 22 18 19 24 24 21 18 16 16 26 23 29 19 24 22 19 21 19 17 22 23 19 19 23 20 20 25 24 21 18 21 20 20 20 26 17 21 18 20 24 26 18 16 20 21 20 19 18 19 27 19 16 24 14 23 17 18 28 17 20 19 23 15 17 25 16 22 20 24 19 18 25 22 15 20 20 20 20 25 26 22 25 21 21 24 23 20 21 21 19 21 29 20 23 24 15 14 24 27 18 21 
1 2 3 2 1 2 3 2 1 2 1 2 2 2 3 2 3 2 3 3 2 3 2 2 2 3 3 1 3 2 2 3 1 3 2 3 3 3 3 2 3 2 1 2 3 2 3 1 1 3 2 2 3 1 3 2 3 2 3 1 2 1 2 2 1 3 1 2 3 1 3 2 3 1 3 3 2 1 3 1 3 1 2 3 2 1 3 2 2 2 1 2 2 2 1 3 2 3 1 2 1 1 2 3 3 1 2 1 2 2 1 1 1 1 1 1 1 2 2 2 3 3 3 2 2 1 1 2 3 2 3 3 1 2 2 1 1 3 2 1 1 1 1 1 1 3 1 3 1 1 

150 3 5 10
20 17 22 19 16 20 24 28 25 23 21 15 23 24 18 16 18 23 22 21 20 24 20 21 21 23 20 19 20 20 20 23 25 20 24 16 27 22 20 24 27 23 25 19 15 20 19 24 20 27 17 19 18 17 29 19 27 17 26 20 22 21 20 20 22 22 21 16 21 26 19 16 22 17 25 14 27 23 16 22 11 24 24 19 22 19 23 22 22 24 23 22 21 21 16 17 23 27 21 23 18 18 20 27 18 16 21 11 25 21 19 23 23 21 29 18 18 20 24 23 18 22 16 25 22 22 19 20 24 20 21 20 21 20 24 20 21 25 24 23 22 22 23 20 23 30 25 19 19 17 
1 2 3 1 3 2 2 3 3 3 1 3 1 2 3 3 3 3 2 2 2 1 2 2 2 3 1 1 3 2 2 1 3 3 1 1 3 2 3 3 3 2 2 3 3 1 2 3 1 2 1 3 1 2 1 2 1 3 1 3 1 2 3 2 3 3 2 3 3 3 2 2 2 3 2 2 2 2 3 2 3 3 2 3 1 3 1 2 1 1 3 3 1 2 3 3 3 1 1 1 1 2 3 1 1 2 2 3 3 3 3 3 2 3 3 3 3 2 3 2 3 2 2 1 3 2 3 1 1 2 3 2 2 1 2 1 3 3 2 1 3 1 2 1 2 3 2 2 1 2 

150 5 1 1
7 14 6 10 11 9 15 10 2 10 2 9 2 13 12 12 14 13 15 13 12 1 6 5 7 8 11 10 7 5 9 3 8 2 2 3 13 7 2 6 8 12 11 14 12 2 6 14 11 4 7 11 7 15 13 3 5 12 9 2 14 2 6 11 5 14 6 3 10 1 13 3 4 7 13 11 12 8 10 7 2 3 1 12 12 7 11 3 9 5 14 2 11 11 4 13 15 10 4 6 3 5 8 2 13 11 8 7 11 2 4 13 13 13 4 1 7 3 2 14 5 10 5 2 9 4 6 5 7 8 8 10 10 5 3 2 8 8 7 8 2 15 15 8 3 3 12 8 14 5 
1 2 3 4 5 4 4 5 5 5 4 1 2 4 5 5 5 2 1 1 1 5 1 1 1 2 2 3 2 3 3 5 3 5 1 1 1 3 4 3 5 4 4 2 3 3 2 1 4 3 3 3 5 5 5 5 5 4 2 5 5 5 4 1 1 3 4 1 3 1 4 5 5 4 1 2 5 1 4 3 5 3 4 2 5 1 5 4 5 4 3 3 2 3 5 2 1 1 5 4 2 2 4 5 5 5 2 4 3 2 1 5 4 5 3 3 3 1 4 1 4 2 2 4 4 4 3 2 5 3 5 4 5 5 1 2 3 5 3 3 1 2 3 3 1 4 3 3 5 1 

150 5 1 2
14 13 7 10 10 2 7 2 10 9 13 14 3 13 6 3 11 7 8 12 15 13 1 12 1 5 2 4 11 2 6 15 11 15 4 1 6 3 1 8 7 6 2 13 3 7 3 9 4 2 2 12 1 7 10 4 13 9 2 5 15 10 12 1 5 10 13 2 4 10 10 10 5 12 1 4 15 12 1 8 12 12 13 5 13 12 8 15 12 11 8 10 8 9 3 3 4 9 10 2 7 13 4 2 7 10 3 11 6 3 5 9 5 4 10 15 12 4 9 11 12 13 11 4 3 15 3 2 12 9 4 11 8 13 12 5 13 14 13 5 4 14 14 5 7 1 9 13 9 10 
1 2 3 4 5 1 4 2 1 3 4 3 4 4 5 3 1 3 4 3 2 4 3 5 2 5 1 1 4 2 4 5 2 1 3 3 3 5 2 5 3 4 3 2 3 1 3 2 4 2 4 4 2 4 2 1 4 5 2 4 4 4 2 3 4 1 1 4 3 3 1 3 1 4 1 3 2 1 1 3 1 5 5 2 2 1 2 3 2 2 3 1 3 2 3 2 3 5 1 2 3 2 4 4 2 1 1 1 2 2 3 4 1 1 4 1 4 2 4 2 1 4 3 1 5 3 2 4 1 1 1 5 5 3 1 5 2 1 3 1 3 5 5 2 4 3 1 3 4 4 

150 5 1 3
5 8 5 9 1 9 9 2 9 5 3 8 8 13 3 10 2 2 15 2 10 2 8 10 12 3 11 12 15 6 7 4 9 6 3 8 9 11 5 4 1 5 3 2 11 10 12 2 9 9 8 4 4 8 12 14 2 12 8 11 14 13 3 9 1 5 5 7 6 12 5 6 13 9 2 6 3 6 6 7 9 6 3 12 4 7 5 9 12 8 14 11 7 10 2 10 6 4 14 13 5 5 5 13 7 3 11 8 2 7 7 4 12 15 3 15 15 11 2 13 6 4 15 14 9 8 8 11 13 5 6 3 15 6 4 10 1 1 3 4 8 11 15 11 3 7 2 14 2 10 
1 2 3 4 5 4 1 2 5 1 1 5 4 2 2 1 2 2 4 3 2 3 4 4 5 2 4 3 2 1 1 3 2 5 2 1 1 1 2 4 4 1 3 4 3 4 5 4 1 2 3 4 2 5 1 3 4 2 4 4 1 1 2 1 1 2 2 2 4 3 3 5 3 3 4 4 4 1 4 4 1 5 1 2 1 5 4 1 5 1 3 3 5 2 4 4 5 1 2 4 3 1 2 5 4 4 3 3 4 4 5 3 2 4 5 1 5 5 5 3 5 3 4 1 3 3 5 4 2 1 5 2 2 2 2 5 1 2 1 4 4 2 3 2 1 2 2 1 3 4 

150 5 1 4
14 3 3 4 4 4 5 12 10 1 12 12 5 8 9 13 11 1 9 7 9 7 8 12 10 5 9 7 4 11 8 3 15 10 10 8 3 3 6 4 6 15 14 9 6 5 11 2 15 12 14 3 6 9 4 3 8 5 4 2 15 11 9 14 11 12 9 9 4 5 9 2 1 12 11 1 7 1 3 1 12 7 3 9 8 3 13 15 9 9 10 4 3 9 8 8 12 6 8 9 12 6 10 4 9 13 1 5 11 15 1 5 11 7 7 5 12 6 2 4 10 13 2 2 9 4 12 4 15 8 2 13 12 11 11 9 5 9 3 9 3 11 14 13 15 9 8 15 9 9 
1 2 3 4 5 1 4 1 4 5 4 2 3 3 5 2 4 1 4 4 1 2 4 4 2 4 4 5 2 1 3 1 3 5 2 1 1 1 4 3 2 1 1 4 4 5 1 5 2 5 5 5 1 5 4 3 5 3 1 2 2 5 4 1 5 5 4 2 2 4 5 1 5 1 2 4 5 4 1 2 4 4 5 4 3 4 5 5 5 5 4 5 3 1 4 2 5 5 2 5 4 4 5 3 5 1 1 1 3 5 1 1 2 3 4 3 3 5 3 1 1 4 4 2 1 2 2 4 1 2 5 1 3 3 2 1 4 3 1 2 3 5 3 2 1 4 3 4 2 4 

150 5 1 5
6 3 11 2 8 6 15 13 4 6 14 10 9 10 3 14 3 9 6 6 11 14 2 12 2 4 9 4 2 3 13 7 13 2 13 3 12 3 4 7 2 13 4 1 13 14 11 3 8 9 14 5 7 14 10 11 14 4 4 11 6 5 9 12 12 1 1 14 14 3 15 8 14 11 10 10 11 5 7 11 14 10 3 6 4 12 12 3 5 14 10 14 3 5 4 8 3 15 11 5 9 2 5 6 3 3 5 4 5 11 15 15 3 11 14 6 10 7 7 2 12 10 4 4 5 6 12 7 12 11 6 8 10 2 12 14 6 7 13 10 4 9 4 10 3 8 11 9 9 9 
1 2 3 4 5 3 2 3 1 5 2 4 4 1 2 1 2 3 1 5 4 4 2 5 5 4 5 3 5 4 1 5 4 1 2 4 3 1 3 1 5 4 2 1 3 2 1 4 4 4 1 1 2 1 5 5 2 3 5 5 2 4 1 3 2 5 4 4 2 5 2 1 5 1 3 5 1 4 2 4 5 4 5 5 5 3 1 1 2 4 1 3 5 5 5 1 5 5 2 2 3 4 4 4 1 2 2 3 3 1 4 3 5 4 2 5 3 3 2 2 1 3 4 3 4 4 5 5 4 1 3 4 1 3 1 4 4 2 1 5 5 1 2 1 3 5 1 4 1 2 

150 5 1 6
13 2 8 13 12 2 3 6 8 8 8 12 4 4 14 13 7 11 12 15 12 3 6 8 6 7 15 9 5 4 1 5 8 6 10 1 1 2 8 5 6 12 11 7 11 14 14 5 4 15 10 10 14 15 6 15 8 7 15 1 13 3 15 9 5 8 6 10 7 11 12 6 15 15 6 13 10 3 8 4 5 10 11 3 7 15 2 3 14 2 5 14 13 5 4 12 2 15 11 6 1 12 15 4 2 15 12 2 2 5 9 11 8 5 9 15 1 2 10 11 14 11 8 7 13 4 8 9 3 4 15 10 4 14 10 15 6 9 2 10 3 2 15 11 4 6 4 8 15 8 
1 2 3 4 5 1 5 4 4 5 1 3 2 2 4 2 5 4 3 1 2 1 3 5 1 2 1 1 4 4 5 4 2 5 5 1 3 4 1 5 1 5 1 2 3 3 2 5 5 2 1 1 2 1 3 1 1 5 5 5 4 5 3 5 3 1 3 4 2 5 4 5 5 3 2 1 1 2 3 2 1 5 2 3 3 3 4 2 5 2 2 4 4 5 2 4 3 1 4 2 3 4 3 1 5 3 4 1 5 3 1 5 2 1 5 3 2 3 4 5 1 2 3 3 4 4 1 2 3 2 2 3 4 4 5 3 2 2 2 5 4 2 4 5 3 3 2 1 2 1 

150 5 1 7
6 11 13 1 1 12 8 11 10 8 7 14 6 15 8 12 2 5 13 12 14 8 10 3 4 6 3 10 15 5 6 1 12 10 6 15 8 14 12 7 4 2 7 11 6 6 3 6 7 7 7 14 5 9 14 10 4 14 9 3 9 14 13 5 11 6 1 15 5 8 8 7 8 5 9 7 15 14 1 11 8 12 5 8 1 2 11 9 9 8 2 9 12 2 13 13 11 14 1 6 15 10 10 9 8 7 9 3 6 9 1 1 7 15 3 6 4 14 7 11 15 5 4 9 3 1 6 4 8 2 6 8 5 5 15 15 9 8 15 11 7 13 9 5 10 9 7 6 8 15 
1 2 3 4 5 4 2 5 4 4 5 4 3 1 2 3 3 4 5 3 1 4 4 1 4 2 3 3 5 3 4 5 1 1 1 1 3 2 1 2 4 1 3 1 4 2 5 1 2 3 5 5 4 4 5 2 4 1 4 1 5 1 3 1 4 2 3 2 5 3 1 5 4 2 4 5 4 3 1 2 2 3 3 4 3 5 2 2 5 3 3 1 4 2 3 2 2 1 4 3 1 2 2 3 2 4 4 3 2 4 1 5 5 3 2 2 4 1 4 2 3 3 5 4 1 5 2 3 3 4 5 5 5 4 1 2 5 5 5 3 1 2 1 1 1 2 4 4 4 2 

150 5 1 8
14 3 14 9 3 4 7 12 3 6 4 8 2 6 10 2 2 3 14 7 4 5 8 10 14 9 9 10 1 4 1 14 7 5 12 4 11 4 5 8 1 9 10 1 10 6 1 12 3 13 6 13 10 9 8 12 15 6 11 13 9 14 13 5 10 4 13 15 4 12 4 8 4 2 1 2 6 12 11 13 3 3 4 8 6 11 9 10 11 7 11 5 15 9 15 5 11 12 9 7 1 12 2 2 5 4 6 3 11 2 2 10 12 1 7 4 13 2 2 12 15 4 9 13 13 6 1 12 13 6 12 8 6 6 10 15 7 6 9 6 3 2 3 1 15 8 9 9 9 11 
1 2 3 4 5 1 2 5 3 4 2 2 2 4 4 1 1 1 4 1 2 1 1 5 4 3 4 2 2 3 1 3 2 2 1 1 2 3 4 2 2 5 2 2 5 3 1 5 2 4 4 4 1 1 2 4 5 2 3 2 1 2 4 4 5 1 4 2 4 3 5 2 1 3 3 3 1 3 1 5 3 1 5 5 2 2 4 3 2 2 5 4 5 1 5 2 3 5 3 5 5 1 5 4 1 2 3 1 5 5 4 2 3 4 3 1 1 5 3 4 2 1 2 2 5 3 5 3 4 2 2 1 4 4 3 1 5 3 2 2 3 3 5 3 5 3 4 5 3 5 

150 5 1 9
6 5 7 2 4 8 14 14 15 13 6 14 11 7 14 13 6 15 7 3 12 11 10 10 10 13 9 15 7 8 7 7 13 11 10 7 12 5 9 15 11 9 5 9 5 3 13 9 3 13 15 14 4 3 2 7 7 1 13 11 2 14 3 9 9 2 8 1 7 10 15 10 2 5 12 11 6 13 8 15 4 4 15 9 8 11 8 7 15 10 3 13 8 12 14 2 4 6 6 2 7 9 7 6 6 9 12 1 7 5 10 2 5 13 14 11 1 15 13 12 9 7 9 15 5 1 10 3 8 15 11 11 12 7 12 7 6 6 2 3 12 11 12 10 5 13 14 6 15 15 
1 2 3 4 5 3 3 4 3 2 2 4 3 3 5 5 4 4 1 4 4 2 1 4 2 4 2 1 5 4 4 5 1 4 4 4 4 1 1 2 3 1 4 4 1 5 4 4 1 4 3 4 1 4 1 1 5 2 1 4 1 3 5 4 3 5 1 2 2 1 5 5 3 2 1 2 4 4 4 5 1 5 1 5 5 5 5 2 3 3 1 1 2 1 2 3 4 4 5 5 1 5 4 5 4 5 2 5 2 1 4 1 5 4 4 5 4 1 5 3 3 4 3 1 3 1 3 5 2 4 1 4 5 5 4 5 5 4 1 4 5 2 2 2 1 1 1 2 4 2 

150 5 1 10
13 11 14 12 10 2 5 13 9 15 7 3 14 14 9 3 14 6 9 11 11 1 10 13 8 15 2 15 8 14 6 4 4 1 10 11 1 11 15 4 3 8 3 10 5 4 13 6 1 2 1 12 14 7 11 15 13 2 4 13 8 2 3 10 1 5 9 4 12 6 6 4 7 13 12 3 6 11 5 12 11 5 12 15 12 5 10 6 1 2 7 5 3 7 13 7 10 8 8 10 13 4 2 11 1 12 11 13 14 9 9 2 2 14 9 1 13 4 14 13 7 8 12 10 7 15 11 12 7 12 14 8 3 1 13 9 9 13 14 5 6 5 11 7 5 2 4 15 13 6 
1 2 3 4 5 1 2 1 3 4 3 1 4 2 4 3 3 5 2 3 5 3 1 1 2 3 4 2 2 1 2 4 5 3 3 3 5 3 3 2 4 4 1 2 4 3 2 5 1 1 4 2 4 5 3 5 4 3 3 3 5 1 1 5 3 1 2 3 3 1 1 5 4 4 4 4 3 5 2 1 2 2 5 2 2 1 1 2 2 5 4 3 5 4 4 1 4 4 5 5 2 4 5 2 3 3 4 3 2 1 1 2 3 4 5 1 2 4 4 4 2 5 4 2 5 4 5 1 3 2 2 4 4 2 5 1 3 2 3 3 4 4 4 4 1 1 3 2 5 5 

150 5 2 1
13 16 17 19 14 10 11 12 12 11 10 19 20 10 18 14 20 17 20 19 16 15 19 10 14 17 16 18 20 14 19 10 10 15 17 12 13 14 18 19 13 10 18 16 11 20 10 18 18 13 12 17 14 18 19 11 11 12 11 11 12 18 18 13 15 14 20 18 10 18 19 18 11 10 20 18 10 15 15 16 13 17 10 18 19 13 14 14 10 16 14 18 15 14 10 10 18 11 19 13 17 10 10 20 13 12 14 16 11 16 10 10 10 11 10 18 20 15 19 11 17 15 12 14 14 14 18 13 19 17 12 12 15 13 11 10 13 17 12 12 14 17 18 20 17 16 16 14 14 11 
1 2 3 4 5 3 4 3 1 4 1 2 3 4 4 5 4 4 3 4 3 1 2 2 1 2 5 3 2 3 4 2 5 3 3 3 1 2 2 5 3 2 5 4 3 4 2 3 1 2 3 3 5 3 3 4 1 3 1 1 4 2 2 5 4 5 3 5 2 5 1 2 1 2 3 5 1 3 5 3 5 2 5 4 4 2 2 4 2 2 2 5 4 4 5 3 5 2 5 3 3 2 5 3 3 3 4 5 3 4 5 1 1 2 5 5 5 3 2 3 4 1 1 2 3 5 1 2 1 2 3 3 2 2 2 4 4 2 5 2 2 5 2 3 2 2 1 4 2 5 

150 5 2 2
19 18 18 16 17 14 12 20 17 14 12 11 13 18 15 10 15 17 11 15 20 17 13 17 12 11 11 19 18 11 20 20 15 15 11 11 15 11 15 12 16 13 15 15 16 17 20 11 18 10 15 16 17 13 12 14 11 18 15 18 14 17 16 16 10 20 10 14 20 19 17 11 17 14 19 13 20 11 12 18 15 11 16 10 18 20 17 19 17 15 17 12 18 10 19 11 12 19 19 14 18 10 14 16 16 19 18 16 14 18 19 18 11 14 19 10 14 17 11 18 20 10 11 15 13 13 10 19 17 20 10 20 13 12 19 16 14 12 12 13 20 19 16 11 11 15 10 10 16 20 
1 2 3 4 5 1 1 5 1 4 5 5 4 3 3 4 3 3 5 2 5 5 3 1 1 2 1 3 4 4 1 2 4 4 1 2 2 5 4 1 3 2 4 3 1 5 4 4 2 5 3 5 5 1 5 1 1 3 4 3 1 4 2 5 5 2 2 1 3 1 4 5 2 1 1 2 2 2 4 1 5 4 1 3 3 2 1 2 2 3 5 3 3 4 4 3 1 5 4 3 3 2 5 5 3 5 5 3 3 5 5 5 4 1 3 1 5 1 4 3 5 5 4 3 2 1 3 3 1 4 5 2 1 5 2 2 2 4 5 3 2 2 5 4 2 4 3 5 5 3 

150 5 2 3
13 13 15 13 11 19 14 16 18 19 18 16 16 16 13 11 12 15 12 13 10 15 17 15 19 16 20 17 17 16 10 14 11 13 17 13 18 19 16 17 14 16 14 17 13 18 17 10 14 15 13 15 14 12 19 10 17 12 20 17 13 13 20 17 16 12 16 11 18 13 14 11 14 20 20 13 18 20 14 17 13 15 10 15 16 11 12 12 13 13 12 19 17 12 18 20 18 14 15 20 18 20 10 12 18 16 12 12 15 14 10 10 11 14 16 10 20 18 12 20 10 17 12 12 14 16 16 20 10 14 17 19 10 11 20 18 10 14 12 15 11 11 16 15 11 10 11 16 19 11 
1 2 3 4 5 3 1 3 1 5 4 3 4 4 4 2 5 4 2 3 4 3 4 2 4 1 3 1 3 2 1 4 1 5 2 5 3 4 5 5 1 2 1 4 4 5 4 3 1 5 3 3 1 2 5 1 5 4 3 1 3 2 3 2 4 4 5 3 5 5 3 3 1 2 1 2 1 2 5 4 1 1 3 4 2 1 5 3 4 5 4 3 4 3 3 5 2 3 5 4 2 3 5 2 4 5 1 1 1 2 3 4 2 2 2 1 3 3 5 2 1 3 2 1 2 1 2 3 4 5 1 2 5 2 4 2 2 4 2 5 1 3 1 2 4 3 3 5 2 1 

150 5 2 4
18 13 18 12 11 13 11 10 20 20 13 16 14 18 18 20 14 18 19 15 10 12 10 20 10 12 14 20 12 17 19 15 13 11 13 18 15 14 17 18 10 10 10 18 17 17 17 13 19 18 11 17 18 19 20 10 16 15 19 12 15 17 15 15 11 17 19 19 18 12 16 15 10 17 14 11 10 13 11 17 12 19 17 20 13 10 10 19 11 17 15 14 19 13 19 15 12 10 10 19 14 13 17 13 11 18 12 11 11 16 15 12 16 12 18 10 17 16 10 10 15 10 16 18 15 15 18 11 17 13 11 13 20 11 14 20 17 13 17 17 14 13 17 20 10 10 19 16 18 18 
1 2 3 4 5 5 1 4 2 4 5 5 1 3 4 4 4 4 1 2 2 1 4 5 2 2 4 5 1 5 2 3 3 1 5 2 5 3 5 2 4 3 4 2 2 1 1 4 1 3 2 1 3 4 1 3 1 3 5 4 4 4 4 5 5 5 3 5 5 3 1 5 2 4 5 2 5 3 4 1 4 2 3 3 1 1 2 5 5 4 1 5 2 5 2 1 1 1 4 2 2 2 3 1 4 1 5 3 1 2 1 2 2 2 2 3 3 5 1 3 4 1 4 1 3 4 3 1 3 1 1 2 3 3 1 5 3 3 5 5 1 5 4 1 4 2 4 2 4 5 

150 5 2 5
12 18 19 20 17 18 20 13 16 18 12 10 13 12 20 12 20 15 19 13 11 10 19 14 14 20 10 14 14 17 13 19 10 17 18 14 11 20 15 20 13 16 15 18 15 15 16 12 19 16 12 10 19 20 11 13 12 17 15 15 19 11 15 16 18 15 11 19 19 11 15 16 20 17 14 12 20 18 19 12 13 18 18 18 17 19 16 18 16 20 20 16 10 19 14 14 11 15 15 18 11 15 18 12 13 14 13 19 17 18 16 13 11 17 15 14 14 15 16 19 11 11 20 16 13 18 16 19 16 10 10 17 20 15 19 13 10 11 14 17 12 11 15 17 12 18 20 17 13 11 
1 2 3 4 5 3 4 4 1 2 3 2 4 3 4 3 1 5 3 4 5 2 1 4 3 5 4 4 4 1 4 1 3 3 3 2 5 3 2 2 3 1 2 1 1 5 3 4 4 4 4 4 1 1 5 5 5 1 5 1 2 4 3 4 1 3 3 1 5 1 1 1 1 4 4 5 5 5 5 2 2 4 2 4 1 5 5 3 2 5 1 5 2 1 1 5 3 4 5 2 1 3 4 1 4 5 1 2 5 4 3 1 4 2 4 2 5 2 4 2 4 2 3 2 1 2 3 1 1 1 5 5 1 5 4 5 1 5 2 5 2 4 2 3 3 2 2 3 2 2 

150 5 2 6
17 15 19 19 13 11 12 17 18 10 17 10 15 13 11 14 18 10 11 19 16 15 10 10 20 14 15 15 19 17 16 13 13 10 20 18 12 11 13 19 14 18 18 12 10 17 17 13 17 12 17 15 18 11 17 20 11 14 12 15 11 11 17 14 17 17 11 16 10 19 13 13 12 11 14 19 13 19 14 16 12 12 10 19 10 18 13 17 11 12 20 10 11 14 14 19 12 15 13 11 11 18 10 20 10 13 10 11 20 13 12 20 19 15 17 10 19 15 12 11 12 13 14 10 10 20 15 15 20 16 18 15 11 13 17 15 10 17 15 19 11 16 18 12 15 16 18 15 18 15 
1 2 3 4 5 5 2 2 5 1 4 5 4 1 2 1 3 5 3 3 2 2 1 5 4 1 1 4 5 3 1 4 3 5 2 3 5 4 4 4 2 4 2 3 2 1 4 5 4 3 4 2 4 3 1 1 3 2 3 5 1 4 5 1 4 2 5 2 5 1 5 4 1 1 3 5 3 2 2 4 3 3 4 1 4 1 4 4 1 4 2 2 1 3 1 1 4 2 3 3 4 1 2 1 4 1 5 4 3 1 4 3 4 3 4 2 1 4 5 2 1 2 4 3 5 3 4 3 4 2 2 1 4 2 2 2 3 2 3 1 3 1 5 1 2 3 1 3 3 3 

150 5 2 7
12 17 11 13 12 15 14 13 16 15 17 15 14 12 18 15 13 11 17 10 15 15 15 19 18 12 13 16 13 12 15 10 16 17 15 14 11 10 18 17 15 15 14 10 11 12 15 16 20 12 17 17 12 16 17 11 19 20 11 19 17 10 16 15 18 14 16 20 14 13 12 16 14 19 15 17 10 12 12 19 12 13 18 16 13 10 19 12 10 15 14 19 13 16 12 10 12 15 12 16 14 19 12 14 11 16 11 16 17 13 12 13 17 20 18 14 12 15 20 15 19 17 10 12 10 11 14 13 20 19 16 16 14 10 11 10 12 17 14 15 18 17 18 11 17 12 15 20 18 19 
1 2 3 4 5 3 1 4 1 4 1 1 1 2 5 3 1 4 2 5 4 1 4 2 4 1 4 3 2 4 1 2 5 1 3 2 4 2 5 3 4 5 4 3 3 4 1 4 4 3 3 3 3 3 5 2 5 5 3 3 2 2 4 2 1 4 2 2 5 4 5 4 1 1 4 4 1 1 4 5 4 2 3 1 3 5 1 5 5 1 4 5 1 1 4 1 1 3 2 5 5 2 3 3 4 3 2 2 3 1 3 4 5 2 3 4 5 3 4 3 5 2 3 4 3 1 4 3 1 3 3 5 4 3 1 2 5 2 1 3 5 1 4 1 2 4 3 3 1 5 

150 5 2 8
17 12 13 11 14 20 20 17 15 12 10 10 12 13 10 17 20 16 13 19 20 11 18 20 17 20 19 19 14 11 13 16 15 10 16 20 10 15 16 20 12 16 12 14 16 18 20 11 17 12 16 14 19 18 19 10 10 15 13 12 13 20 13 10 17 13 19 20 13 12 16 12 15 10 18 11 20 19 15 13 16 14 20 16 15 11 14 12 11 19 20 12 16 16 19 17 20 12 15 16 18 10 19 17 18 14 17 12 12 12 19 16 17 17 12 10 11 10 16 16 19 17 16 14 19 10 13 14 11 15 13 18 10 16 15 19 16 19 12 12 19 15 11 12 18 17 16 16 12 12 
1 2 3 4 5 5 1 4 4 5 4 1 2 4 2 3 5 2 2 2 3 5 5 1 4 1 3 2 1 1 2 4 1 1 3 4 4 4 1 4 5 1 1 5 4 2 1 3 3 5 1 4 2 5 5 4 3 5 3 1 1 2 4 1 1 5 1 4 5 5 2 1 2 2 4 4 5 1 4 1 4 1 5 2 2 3 3 1 3 1 4 5 3 2 4 1 2 2 5 1 2 2 2 4 3 5 5 3 3 4 3 3 4 2 4 5 4 1 1 2 4 5 1 5 4 2 3 1 5 3 4 2 1 1 4 4 5 2 4 2 1 3 5 5 2 5 5 2 3 5 

150 5 2 9
11 10 13 18 11 14 17 14 16 15 17 14 11 12 12 14 10 12 17 12 16 13 13 16 19 16 17 20 14 18 19 17 11 13 16 12 10 16 19 16 16 12 15 10 12 16 17 13 10 13 18 10 11 10 10 20 16 16 20 16 11 18 11 11 19 19 17 17 19 20 17 20 15 19 13 13 18 10 19 18 15 17 20 14 16 13 10 13 11 18 19 19 15 13 18 15 19 13 18 17 13 20 18 16 17 13 15 15 17 15 19 14 13 17 10 15 20 19 19 17 12 16 15 13 13 10 10 20 18 14 18 13 15 17 11 10 19 14 16 13 15 14 10 15 14 14 16 14 20 16 
1 2 3 4 5 3 2 1 4 3 2 1 2 5 4 1 1 1 2 1 3 2 2 3 4 5 5 5 3 1 4 3 5 3 2 5 2 2 5 5 5 5 3 3 5 5 1 5 1 4 4 3 4 4 3 5 5 3 1 4 3 2 2 3 1 1 5 4 5 5 2 3 2 1 5 1 2 1 4 5 2 2 5 2 1 4 1 5 2 4 1 5 2 2 2 1 4 4 1 4 5 1 5 1 5 4 5 1 2 5 5 1 2 2 4 1 1 3 3 5 3 1 1 2 2 5 4 4 2 2 4 5 4 2 5 1 3 4 4 3 4 2 3 3 1 2 2 4 5 4 

150 5 2 10
17 17 12 17 16 17 10 14 13 18 12 18 16 20 11 18 11 11 19 10 15 11 19 11 10 13 19 16 11 18 13 11 19 18 11 10 13 14 17 20 14 12 16 17 11 14 18 10 11 16 13 10 10 12 11 20 19 15 15 15 15 15 20 19 13 12 10 15 20 16 20 11 15 20 17 12 15 17 20 11 20 20 19 15 17 19 14 19 15 20 10 11 16 10 17 12 19 11 18 20 18 10 13 19 15 18 17 11 13 19 15 14 12 20 18 10 14 17 15 15 10 10 13 13 12 17 19 11 11 17 20 18 16 14 10 13 13 20 12 20 11 10 18 13 11 11 12 13 20 16 
1 2 3 4 5 5 3 2 1 1 3 3 2 3 4 4 1 1 2 3 4 5 4 4 3 1 2 4 4 5 4 5 2 5 5 4 4 2 1 3 2 1 2 5 4 1 3 3 2 5 3 4 4 2 3 3 4 3 1 2 2 4 5 3 2 5 1 5 1 5 2 3 3 2 3 5 2 3 2 1 4 3 5 2 5 2 2 4 3 1 1 1 5 4 5 2 5 1 5 3 2 4 2 1 1 3 3 1 1 1 5 3 3 5 5 3 4 2 4 1 3 4 4 5 1 1 1 5 2 5 2 3 4 4 4 1 1 4 5 5 1 2 3 5 3 1 3 1 1 4 

150 5 3 1
17 24 21 25 20 25 29 15 20 26 28 20 22 21 25 26 24 17 15 25 17 18 26 25 26 16 23 20 21 28 28 15 15 18 29 21 17 26 18 25 19 24 25 29 22 20 28 18 29 25 19 20 19 25 30 22 19 20 20 19 29 28 30 25 25 24 26 29 19 15 29 22 15 25 23 22 28 24 22 28 28 25 15 22 17 15 19 27 16 26 21 21 19 21 20 17 18 30 15 28 27 26 22 20 24 17 17 16 30 19 23 29 15 19 26 22 26 17 21 27 27 18 29 18 27 30 20 17 27 25 18 20 25 26 24 18 28 30 20 15 30 16 28 26 23 29 19 22 15 28 
1 2 3 4 5 3 2 5 5 4 3 3 1 4 1 1 1 4 4 3 4 1 1 3 5 3 4 1 1 5 1 4 5 3 5 4 2 1 5 2 4 1 2 5 5 5 5 2 3 3 5 3 5 3 3 5 5 2 2 4 5 4 5 3 3 4 2 4 2 5 3 3 5 3 4 5 3 2 1 1 4 3 3 3 3 2 4 4 2 4 5 1 5 2 2 1 3 5 3 1 3 4 3 2 1 5 4 2 4 1 4 4 2 3 1 4 3 4 1 4 3 5 2 2 1 4 1 1 2 1 1 2 3 5 5 4 1 5 4 3 3 4 2 1 4 3 4 5 2 1 

150 5 3 2
25 27 24 20 19 15 18 26 16 15 27 21 26 28 26 25 18 17 23 21 26 30 27 23 25 23 18 18 29 19 19 30 21 28 27 17 27 19 16 21 25 16 19 19 16 30 24 16 22 15 18 26 25 26 22 30 25 29 16 15 23 23 22 20 21 30 19 21 30 19 26 22 19 15 22 15 27 18 24 15 30 21 22 24 22 28 16 25 17 24 15 19 19 29 17 23 20 21 17 22 26 25 30 29 23 27 20 22 19 24 27 19 28 25 25 15 19 29 19 22 22 20 26 28 21 25 19 19 17 28 15 27 25 27 19 24 16 24 20 30 29 21 23 15 19 23 18 16 29 19 
1 2 3 4 5 5 4 2 4 2 5 5 4 1 2 4 1 4 3 5 2 3 2 1 4 5 5 2 3 3 1 2 2 4 2 4 1 1 1 2 4 5 2 5 1 3 4 3 2 2 5 4 5 3 4 4 4 5 5 1 4 1 1 3 4 2 5 1 5 5 5 3 2 5 4 5 1 5 4 3 3 1 3 4 4 2 4 5 2 3 5 4 3 1 5 5 2 3 4 1 1 2 4 4 3 5 4 2 3 3 3 5 5 1 5 1 3 4 2 1 1 3 1 2 3 3 3 1 2 1 4 4 5 1 5 3 1 3 4 3 5 3 3 1 2 5 5 5 1 5 

150 5 3 3
17 28 26 21 27 22 17 28 29 25 16 15 18 19 30 15 24 27 19 22 26 18 15 25 30 29 22 22 20 30 28 27 24 26 22 17 24 18 18 24 21 28 23 29 15 22 29 28 26 16 16 28 16 17 21 16 20 26 17 25 29 17 20 17 15 29 25 23 23 16 16 29 22 19 29 21 21 21 21 19 18 29 15 30 24 27 29 26 19 25 18 19 16 28 27 29 15 23 21 15 26 17 16 23 30 15 26 21 28 30 22 24 18 29 30 17 19 22 25 18 16 19 22 26 20 27 27 30 27 25 23 22 24 20 18 18 22 22 24 19 29 17 18 25 23 19 30 18 23 19 
1 2 3 4 5 2 5 3 2 1 2 3 2 3 1 5 4 3 5 5 4 4 4 5 5 5 5 4 3 1 3 1 1 5 5 3 4 4 1 2 1 4 5 3 5 2 5 5 2 3 4 1 3 1 4 4 1 3 3 1 1 4 3 5 1 3 1 5 1 2 1 3 2 2 5 5 2 2 4 4 5 1 4 4 1 5 4 1 2 5 4 3 3 2 4 4 2 3 5 5 1 5 4 4 5 4 4 1 3 1 5 3 3 4 5 3 3 5 1 5 1 2 1 4 3 3 2 2 5 1 5 3 4 2 5 3 5 4 1 1 4 2 5 4 5 5 3 3 1 1 

150 5 3 4
24 15 26 16 26 20 15 27 21 18 22 29 16 15 19 30 21 15 30 22 26 28 30 21 26 28 24 29 21 26 18 27 30 23 19 28 17 15 17 28 21 24 22 21 27 26 28 20 26 27 16 25 23 26 29 24 24 21 29 28 24 30 15 26 24 21 16 24 29 18 17 17 23 15 20 27 20 28 18 19 25 29 17 17 26 28 22 22 27 25 19 25 20 17 15 23 26 25 24 17 26 23 28 26 16 24 20 21 21 25 23 20 17 27 21 16 27 19 25 28 17 23 28 28 30 22 28 28 28 29 20 24 21 21 23 24 29 25 15 27 22 28 19 24 21 22 15 29 24 20 
1 2 3 4 5 4 3 5 2 4 2 5 4 5 2 2 5 3 3 4 3 5 5 3 3 2 2 1 1 4 5 1 1 5 5 1 2 2 4 3 4 2 5 1 2 2 3 5 1 3 5 5 3 4 1 1 5 2 5 1 2 1 4 5 1 1 3 1 2 3 3 4 1 3 1 1 1 1 5 1 5 3 3 2 1 2 3 4 5 2 4 4 5 1 5 5 3 4 1 4 3 5 3 3 3 4 5 5 2 1 1 5 1 4 5 2 5 4 1 1 1 2 2 2 3 3 1 3 3 3 4 1 1 3 2 1 5 2 1 3 5 5 2 1 5 1 5 5 4 3 

150 5 3 5
15 26 22 21 28 22 28 30 23 22 26 28 25 20 21 28 18 21 22 21 26 16 26 21 17 28 20 18 28 21 21 23 28 25 16 26 15 22 23 26 23 28 17 18 28 16 29 23 15 22 20 20 20 15 24 26 16 22 20 18 17 15 23 27 15 15 29 29 29 25 21 29 23 20 28 28 25 21 30 23 21 30 16 28 15 28 18 29 25 21 27 15 15 16 22 26 24 25 24 15 27 20 19 17 20 27 19 22 30 19 18 15 24 27 27 22 26 28 29 29 27 16 20 24 16 18 15 17 28 15 20 24 26 21 17 20 22 21 22 22 16 18 21 25 23 21 24 30 17 25 
1 2 3 4 5 2 1 4 2 2 2 2 2 4 4 2 4 3 4 5 3 4 4 3 2 1 5 4 1 5 3 4 1 4 4 2 5 5 4 1 5 2 4 3 5 3 4 4 1 5 4 1 1 5 5 2 1 1 4 1 2 4 3 1 1 3 2 5 4 2 5 2 3 1 1 3 4 2 5 5 1 5 5 5 3 1 4 5 1 2 3 3 4 3 4 3 3 4 2 3 4 2 5 1 5 5 3 1 2 2 3 4 2 4 5 4 3 4 5 1 3 4 5 3 1 1 2 1 3 1 3 1 5 5 2 2 5 3 5 5 2 4 2 5 3 5 1 1 1 1 

150 5 3 6
23 21 21 15 15 18 26 30 19 18 30 25 15 19 22 17 26 29 20 25 21 23 15 25 23 25 24 17 23 19 24 23 25 23 24 16 27 18 27 26 18 27 29 29 18 16 24 20 25 23 20 15 24 25 25 28 24 27 25 29 23 30 30 25 18 18 17 29 26 21 17 27 27 30 16 18 23 21 25 16 15 24 18 22 16 15 23 30 16 22 25 17 22 26 15 24 27 27 18 20 26 23 24 29 30 29 15 20 19 18 18 20 16 28 22 20 26 19 24 28 26 15 15 26 24 18 17 26 23 22 22 21 28 30 24 30 22 16 30 18 22 18 24 25 17 21 25 29 27 27 
1 2 3 4 5 4 5 1 1 4 1 1 3 3 3 3 1 3 1 5 3 2 2 2 2 3 4 2 5 1 1 3 3 2 4 2 2 3 1 1 3 5 2 3 4 4 1 1 5 4 5 2 3 3 2 3 3 5 3 3 4 1 2 1 3 1 2 2 4 5 1 3 5 5 2 2 5 5 4 4 2 1 3 3 2 4 1 4 4 2 5 2 3 2 2 3 4 5 1 4 5 2 4 1 3 4 5 1 2 1 2 5 5 1 3 5 5 4 4 3 4 1 2 1 5 1 3 3 4 1 1 4 2 5 1 1 3 2 5 3 3 3 5 1 4 4 2 5 2 3 

150 5 3 7
30 16 16 21 17 27 21 20 23 25 25 29 17 27 24 16 25 19 27 22 19 29 20 21 26 16 20 17 17 24 16 18 25 21 24 17 24 19 22 21 20 25 27 22 15 29 16 21 26 17 16 23 19 25 23 29 27 25 20 25 25 25 23 15 29 21 28 26 18 16 24 29 21 23 28 25 24 25 18 25 15 23 19 28 22 30 17 17 23 25 19 15 28 30 26 25 30 19 23 24 20 23 26 30 15 27 26 26 22 30 15 28 24 16 21 24 30 30 29 28 30 28 17 27 29 27 30 26 29 17 26 25 24 21 17 20 29 23 26 29 26 29 30 18 21 24 29 30 22 29 
1 2 3 4 5 1 3 3 5 1 5 4 4 3 2 4 1 2 5 1 3 5 5 2 3 2 1 5 5 3 4 4 2 4 4 3 5 2 5 1 1 4 1 5 2 1 2 3 1 1 3 5 1 5 3 2 1 4 5 1 1 4 2 2 3 3 1 3 2 5 1 2 1 3 4 4 4 1 5 4 2 5 3 1 1 1 5 3 1 4 4 4 1 4 2 5 2 4 5 4 5 1 1 4 3 4 3 1 1 5 5 1 3 3 1 1 4 2 5 1 5 3 5 4 5 5 5 4 4 3 4 2 3 1 5 1 4 4 1 4 4 5 5 1 2 3 2 2 4 1 

150 5 3 8
23 21 16 29 16 27 29 19 23 25 30 18 17 28 28 22 21 19 17 21 27 21 28 16 16 23 21 19 16 15 18 18 29 17 20 22 16 20 22 16 22 26 15 29 15 25 25 16 17 20 19 24 20 15 20 30 23 30 30 22 16 16 20 26 28 23 17 30 19 28 20 27 18 15 23 26 19 26 25 17 27 16 16 23 17 29 27 30 27 23 22 26 19 25 30 16 16 22 26 22 17 19 28 15 27 18 18 16 23 24 15 26 23 26 23 24 27 28 24 28 17 16 15 30 17 30 16 22 27 28 21 19 25 16 22 26 21 23 24 16 15 18 25 19 15 30 17 16 27 26 
1 2 3 4 5 4 2 4 3 2 1 2 2 1 2 5 3 1 5 5 4 4 3 4 2 5 2 3 3 1 5 5 3 1 5 3 1 4 5 5 3 4 4 1 5 2 4 3 4 2 4 1 4 3 2 3 2 4 4 4 4 5 4 2 3 1 2 1 5 3 4 5 1 3 4 3 1 4 5 1 1 5 3 1 4 4 5 2 5 3 5 1 5 1 4 5 1 3 4 3 2 1 4 2 1 1 3 2 3 4 2 4 1 2 3 4 3 5 2 3 1 1 2 1 4 2 1 1 4 1 1 2 4 4 4 4 1 5 1 1 5 2 5 5 2 2 1 2 3 3 

150 5 3 9
15 16 18 28 22 25 21 24 24 21 18 15 23 16 15 16 26 17 28 16 23 17 27 26 28 20 16 15 22 27 18 21 21 23 27 25 21 17 21 30 30 16 20 26 26 19 24 26 27 20 16 28 21 24 23 21 22 21 24 21 22 19 25 23 27 16 23 24 27 26 26 17 20 21 17 22 22 18 30 15 18 27 18 18 25 25 21 28 15 16 26 30 16 20 15 30 15 22 25 30 25 27 30 29 27 27 17 29 29 16 29 25 26 18 16 23 27 21 28 19 19 18 22 28 24 22 22 25 21 28 23 25 22 25 17 29 27 23 25 29 24 17 16 30 28 18 24 16 26 27 
1 2 3 4 5 2 5 3 3 5 2 5 4 3 4 4 5 5 2 4 5 4 4 5 1 5 3 4 4 4 4 3 3 5 1 5 3 4 4 1 3 3 4 1 1 4 3 2 5 5 3 5 2 1 1 5 1 3 3 5 2 2 3 3 1 4 1 2 3 1 5 4 5 5 2 2 2 2 3 2 1 2 4 2 2 4 1 1 5 1 2 4 4 1 3 2 1 5 4 5 4 2 5 2 4 2 2 4 1 4 3 1 2 5 1 4 1 2 2 1 3 4 4 2 2 4 2 2 1 3 5 2 4 3 3 2 4 5 1 2 5 4 4 1 3 4 2 5 2 1 

150 5 3 10
22 18 30 30 28 17 15 20 27 23 25 25 30 27 22 24 16 23 20 15 19 17 19 24 30 27 15 26 30 16 28 28 20 15 28 19 29 23 20 28 16 30 25 29 21 21 18 22 15 29 16 24 21 21 16 26 18 16 17 21 27 25 17 24 24 25 25 25 28 17 27 28 22 18 20 17 30 18 24 19 18 30 25 24 20 26 23 16 19 29 16 22 15 26 26 24 21 25 25 18 17 18 20 18 18 21 26 22 25 30 23 28 27 27 15 26 16 30 22 22 30 30 23 25 16 28 18 27 19 19 26 30 15 16 25 27 16 19 26 23 20 23 26 27 23 27 22 27 19 27 
1 2 3 4 5 4 3 1 4 2 1 3 4 3 3 1 5 1 4 2 3 3 2 3 5 2 4 5 1 2 5 4 1 2 4 3 5 4 2 3 1 1 3 5 1 3 2 1 4 3 5 3 4 3 5 4 3 3 4 4 1 5 2 5 3 3 3 2 4 1 5 4 2 4 2 4 5 2 3 3 2 5 3 1 1 4 1 2 5 3 4 5 1 2 2 3 4 4 3 4 1 1 2 5 5 2 3 5 2 5 4 5 5 5 1 3 2 2 2 2 1 3 5 4 5 2 1 2 5 2 2 2 2 5 3 1 1 5 5 1 4 5 3 5 4 2 5 4 5 3 

150 5 4 1
13 16 15 15 11 17 16 9 18 15 16 14 14 14 12 11 13 14 8 15 12 17 14 12 13 11 14 20 14 14 15 16 16 13 14 16 13 14 18 14 15 11 15 14 11 13 11 15 15 14 15 14 12 10 16 14 17 14 8 13 13 13 17 16 18 15 16 15 15 17 15 9 15 12 12 20 9 14 10 11 15 12 16 15 12 15 13 10 14 13 12 11 17 17 12 14 15 13 14 15 14 13 9 18 12 13 19 14 14 15 12 16 15 13 13 8 9 10 11 12 16 13 16 11 12 11 10 11 17 16 11 13 10 16 15 15 17 17 13 10 12 15 14 11 15 13 12 16 17 10 
1 2 3 4 5 2 3 5 4 2 5 4 5 3 2 4 4 5 3 1 4 5 3 5 5 3 2 3 5 2 3 1 2 4 5 4 4 3 1 5 3 4 2 2 5 3 5 2 1 5 1 1 4 2 2 3 5 2 3 1 1 3 3 2 5 5 1 5 3 4 3 1 1 3 2 5 2 2 1 1 5 1 1 2 1 2 5 3 5 2 4 1 3 2 4 1 2 5 1 5 5 3 5 3 4 4 2 2 3 1 3 5 3 1 2 5 3 4 1 2 1 1 2 5 4 4 3 3 1 3 5 3 4 4 1 2 1 2 1 5 4 4 3 3 4 3 5 3 2 5 

150 5 4 2
13 17 15 7 14 16 14 12 16 12 15 15 8 16 17 12 12 14 11 19 13 14 17 16 14 10 12 11 10 14 14 9 14 12 9 11 12 13 13 12 18 12 17 13 7 11 11 15 11 12 18 13 11 11 8 13 13 9 13 11 15 15 9 13 16 10 19 9 17 12 12 15 11 17 12 11 16 17 10 12 14 18 15 21 14 12 10 16 14 17 17 13 10 13 19 15 15 11 14 18 13 13 13 17 12 10 17 9 18 17 11 13 15 14 12 14 14 15 12 14 11 13 14 16 13 16 20 17 13 11 12 14 12 12 14 15 15 16 8 10 13 11 17 11 12 13 16 12 9 16 
1 2 3 4 5 4 2 5 2 4 3 1 2 4 5 5 4 2 3 1 5 5 3 4 1 3 3 2 2 5 3 2 5 2 5 5 2 1 1 3 4 4 4 3 4 3 5 3 5 1 5 1 5 3 2 2 4 1 3 3 5 5 1 5 1 4 2 2 2 5 2 1 5 4 4 4 5 4 5 4 2 3 5 4 1 3 4 2 1 4 1 1 1 1 1 3 2 3 1 4 3 2 4 4 5 1 2 3 4 5 4 3 5 5 3 1 2 2 1 1 2 5 1 5 1 5 1 2 4 5 3 4 2 4 2 4 5 4 5 4 3 1 3 3 3 5 3 2 4 1 

150 5 4 3
15 15 12 19 12 14 12 12 14 15 12 15 14 10 15 12 9 9 13 15 12 11 13 13 12 17 15 17 16 15 17 13 13 14 11 14 11 15 14 9 14 11 12 13 14 10 16 10 12 11 11 13 13 11 15 15 13 17 10 13 16 15 11 13 13 9 13 15 13 13 15 13 12 10 15 10 8 13 9 13 16 16 14 9 16 14 13 17 13 15 12 9 9 14 13 11 11 14 14 14 12 13 9 8 11 8 14 13 11 15 15 13 17 13 14 10 14 9 17 15 18 14 15 14 15 17 12 10 11 13 10 8 13 14 13 11 12 13 14 15 14 10 17 10 14 15 15 16 15 13 
1 2 3 4 5 3 3 5 3 2 2 2 3 5 3 5 2 2 4 3 4 4 2 3 4 4 4 4 5 3 5 3 5 4 5 1 2 2 4 5 1 1 1 2 2 2 5 5 1 4 4 1 1 2 2 1 4 2 5 3 5 3 4 4 5 3 1 5 3 2 3 3 3 3 3 1 4 1 2 3 5 5 1 4 5 3 1 2 4 1 4 2 4 1 1 3 1 3 2 1 1 3 5 1 4 5 5 4 3 3 1 2 2 4 5 2 3 3 5 3 5 5 4 2 2 5 2 5 4 4 2 1 2 1 1 4 2 4 4 4 4 1 2 1 4 4 5 2 4 1 

150 5 4 4
15 16 15 13 13 12 12 15 18 13 12 12 16 15 14 10 12 19 12 13 10 13 14 12 14 13 14 11 14 18 16 15 15 6 13 13 18 18 14 13 12 13 13 14 13 17 10 10 14 16 16 13 16 13 12 13 11 13 9 12 11 10 10 18 14 15 14 17 12 15 13 16 12 13 15 18 19 12 14 13 16 19 16 16 13 14 18 13 11 10 13 11 15 12 14 12 11 12 13 16 14 9 12 15 11 12 11 16 13 13 8 13 15 19 14 13 18 12 14 12 20 10 12 15 15 17 14 12 19 15 11 13 17 11 19 11 14 16 12 14 13 16 13 14 14 11 12 15 13 19 
1 2 3 4 5 2 2 2 2 1 5 4 2 4 5 5 5 2 2 2 1 1 4 1 3 1 1 1 2 5 2 4 5 4 2 4 5 1 3 4 2 3 4 4 2 1 2 4 1 2 1 5 5 5 1 3 5 4 2 1 4 4 3 2 2 5 5 2 1 4 3 2 4 2 5 1 3 2 5 3 3 4 4 3 2 5 3 2 2 5 2 2 1 1 5 2 2 3 1 5 4 4 3 1 5 3 5 2 3 5 4 2 4 5 2 4 2 3 3 5 2 4 5 5 4 5 1 1 3 2 3 4 4 3 1 5 1 1 2 3 5 5 5 1 5 3 1 4 2 1 

150 5 4 5
10 14 14 16 19 15 13 16 9 11 12 13 11 13 15 18 9 11 9 11 10 16 15 12 15 12 16 15 13 12 11 13 14 14 15 18 14 13 15 15 13 14 9 15 14 14 15 10 9 15 13 12 10 12 16 11 12 12 14 10 14 14 16 11 16 14 14 14 12 12 11 8 15 14 16 14 11 14 15 12 16 12 19 13 12 11 18 17 18 11 16 14 7 17 12 18 16 18 15 11 19 10 13 15 13 17 13 16 14 10 12 13 9 14 14 14 11 15 10 10 14 15 14 11 16 14 14 13 15 8 14 14 11 14 18 15 9 14 12 8 17 12 15 11 12 13 7 10 15 15 
1 2 3 4 5 4 5 5 3 4 4 3 4 2 5 4 1 1 2 1 1 2 3 2 3 1 4 2 4 3 4 2 3 3 4 4 5 3 1 2 3 3 5 3 5 4 1 5 2 5 2 5 1 4 1 2 4 1 4 1 3 5 4 3 3 2 2 3 1 5 1 2 4 1 5 5 3 1 1 1 1 2 2 2 1 5 3 4 4 5 1 4 5 4 3 5 2 3 5 3 1 1 5 4 3 2 4 1 3 2 4 2 5 1 2 3 5 1 3 4 3 2 5 3 5 4 2 5 4 1 2 5 4 1 2 1 1 5 5 2 4 4 4 5 2 2 4 4 1 3 

150 5 4 6
16 14 12 16 12 16 7 11 15 17 13 15 10 17 12 11 16 13 13 12 18 15 11 13 12 10 13 13 14 12 15 13 15 12 12 10 12 15 10 12 17 11 13 16 10 13 12 10 10 16 14 15 13 19 16 15 16 12 16 14 14 14 12 11 12 13 11 14 14 12 11 16 14 13 15 13 13 14 17 13 14 18 13 11 14 15 10 13 11 16 20 14 13 11 13 11 11 19 17 15 16 14 15 18 14 12 9 13 13 17 12 15 15 10 17 17 18 14 19 12 16 9 15 14 18 11 12 14 12 15 14 9 13 17 13 15 14 12 12 8 18 13 11 18 15 8 7 13 14 18 
1 2 3 4 5 2 3 5 4 5 1 4 1 1 5 3 3 4 2 2 2 3 2 5 2 2 5 5 5 1 4 2 1 4 1 3 4 2 2 3 1 1 5 5 5 1 5 1 3 5 2 1 5 1 3 1 2 4 1 5 3 4 1 5 3 2 2 2 3 4 1 1 2 1 3 2 2 2 1 4 4 1 2 4 4 2 2 4 2 2 1 3 2 2 5 1 4 1 2 2 3 5 3 5 4 3 2 2 3 1 3 5 3 4 3 1 1 3 4 2 5 2 2 2 4 5 1 3 4 4 4 2 2 3 1 2 5 1 2 3 4 5 5 4 3 1 5 2 5 1 

150 5 4 7
12 11 15 13 13 12 10 14 12 12 14 13 16 12 12 12 13 15 13 14 15 13 11 18 15 12 16 12 13 14 11 11 16 13 13 9 12 12 17 17 13 12 16 10 13 14 16 14 15 13 19 12 14 10 16 14 12 13 14 10 16 17 13 12 14 15 15 12 15 13 11 14 14 9 15 13 11 15 13 9 10 14 12 13 10 17 11 11 12 16 13 12 14 19 17 13 12 9 15 14 8 15 10 14 13 15 14 12 16 17 15 13 15 16 11 18 14 18 14 13 14 14 17 15 16 15 11 16 15 9 15 14 12 14 16 9 14 13 17 18 12 17 13 10 17 11 15 9 17 16 
1 2 3 4 5 5 2 3 2 2 3 2 2 1 3 5 4 4 4 2 3 2 2 1 4 5 4 5 2 5 4 2 5 1 3 1 5 5 3 1 3 4 5 1 1 3 1 3 5 2 5 4 5 1 1 2 5 1 1 1 5 4 1 4 5 3 1 1 3 1 3 1 4 1 5 4 2 3 2 2 1 2 2 3 1 1 2 2 2 4 1 3 5 2 1 5 5 3 3 1 3 3 4 1 4 4 2 1 1 4 2 2 3 2 2 4 4 4 1 5 3 4 5 4 1 4 3 2 1 5 3 3 2 5 4 2 5 2 5 4 3 4 4 5 4 4 1 5 5 4 

150 5 4 8
15 14 16 13 17 13 16 8 12 14 11 11 14 15 14 11 15 13 10 12 13 16 15 16 8 14 13 14 15 11 15 10 14 20 12 12 13 16 14 11 12 13 15 14 13 12 13 17 14 11 17 13 12 10 16 12 10 9 13 13 12 9 13 13 11 17 14 14 15 12 13 18 11 12 16 9 10 11 18 15 11 16 16 14 12 14 14 12 18 14 13 14 10 17 15 13 11 14 14 12 10 10 17 13 14 16 14 17 10 15 14 12 11 15 15 10 13 11 15 15 12 10 12 16 9 13 10 14 11 17 12 16 15 14 14 11 10 14 19 16 18 18 17 13 13 5 13 15 13 15 
1 2 3 4 5 3 5 2 1 3 1 1 5 4 1 4 1 3 3 4 4 4 5 5 4 3 4 5 1 3 5 3 3 3 1 1 1 5 1 2 2 3 1 3 2 3 3 3 3 4 2 3 5 4 2 4 2 2 2 1 3 4 5 1 2 2 1 5 1 5 3 3 4 1 1 3 4 1 5 1 4 4 4 3 3 4 1 4 4 2 2 5 1 2 1 4 1 1 1 5 1 2 3 4 4 5 3 1 4 4 1 2 5 4 3 1 3 3 3 5 4 3 4 4 3 5 1 5 4 3 2 4 2 1 4 2 5 4 4 2 5 1 5 2 3 2 1 1 3 3 

150 5 4 9
14 11 10 13 13 11 9 16 15 13 13 12 17 13 14 12 13 13 13 13 13 13 11 14 11 12 14 13 19 15 13 17 12 16 13 9 13 15 13 15 12 11 14 14 16 17 14 17 14 15 15 10 13 12 12 16 7 16 17 17 14 13 16 14 12 12 13 17 17 20 10 12 15 11 16 13 15 14 12 14 20 17 14 11 11 14 12 15 18 14 13 16 15 11 12 12 13 18 14 15 9 16 8 13 13 13 13 12 13 14 11 11 19 13 11 15 16 10 16 14 13 15 12 17 11 20 14 9 11 14 16 14 15 14 15 10 16 13 16 12 13 18 17 12 12 12 14 10 16 9 
1 2 3 4 5 1 1 5 3 3 3 3 3 1 4 4 2 1 1 1 4 5 1 3 1 1 4 4 5 1 5 1 3 5 1 1 1 3 3 4 3 1 1 4 1 2 3 5 5 1 5 4 1 4 5 3 1 5 5 3 1 4 3 4 3 2 5 2 3 3 4 4 1 3 5 5 1 1 1 2 3 2 4 2 3 5 2 3 1 5 5 1 3 3 3 4 1 4 1 2 4 4 2 1 4 5 4 5 2 2 2 1 5 2 1 2 2 4 2 1 3 1 1 2 5 5 5 3 5 2 1 5 2 4 4 3 4 3 2 1 5 4 4 5 3 5 5 3 2 5 

150 5 4 10
13 12 13 15 11 13 14 11 8 14 9 12 19 18 13 14 13 17 14 9 11 7 14 12 15 12 12 18 16 13 14 15 12 15 14 13 11 14 16 13 16 15 12 16 12 14 11 18 15 14 16 6 12 12 8 11 18 17 11 14 17 11 14 17 12 14 13 15 11 11 15 12 15 13 17 15 16 10 11 13 13 13 13 14 13 13 12 14 14 21 16 15 16 14 12 16 8 11 14 11 14 16 16 16 12 13 16 15 11 18 11 14 11 11 11 10 15 11 20 13 14 13 14 20 10 13 9 13 12 12 13 19 16 16 16 12 14 12 15 17 16 12 15 13 14 16 17 14 13 16 
1 2 3 4 5 5 1 5 3 4 2 3 4 3 4 1 4 4 4 4 5 5 1 1 3 2 1 5 2 2 5 5 3 2 3 1 4 4 1 1 5 1 4 1 1 5 1 4 4 5 3 2 1 1 4 1 2 4 1 2 4 1 2 4 3 2 4 1 2 1 5 1 1 2 5 3 3 3 5 5 3 4 1 2 5 1 2 3 1 2 2 3 4 5 3 4 2 3 4 5 2 2 1 4 3 4 2 3 2 1 5 5 1 1 5 5 3 2 3 1 1 1 2 4 2 3 4 2 5 3 2 4 2 3 1 1 3 2 1 5 5 2 1 5 1 1 5 5 4 1 

150 5 5 1
22 26 18 18 16 21 20 18 26 19 20 19 15 22 20 24 17 16 20 20 23 21 26 25 18 20 27 18 21 21 21 27 19 24 23 19 21 21 19 23 25 17 26 22 23 21 23 27 17 17 27 18 16 16 20 16 21 20 24 27 19 21 24 20 27 17 24 18 21 15 17 21 21 19 24 22 18 23 25 22 24 22 19 15 23 21 20 25 22 24 21 19 19 21 20 18 19 19 25 21 23 22 19 21 21 19 20 22 21 23 26 21 18 19 23 21 21 17 19 23 17 19 21 19 25 18 15 21 18 20 27 25 23 19 21 12 24 22 24 25 23 19 19 17 25 25 22 20 24 24 
1 2 3 4 5 2 1 3 2 3 1 5 3 1 1 2 2 5 5 5 1 2 3 2 1 3 1 3 4 1 2 2 3 5 4 3 5 3 1 3 3 5 3 1 4 5 2 2 5 1 3 2 4 5 2 3 5 4 5 1 3 4 4 5 4 1 3 5 1 4 1 5 3 5 2 3 1 4 1 2 2 1 1 4 3 3 2 5 1 4 4 5 4 5 3 5 4 1 3 5 4 1 5 5 1 4 4 3 1 3 1 5 1 5 3 1 2 1 1 4 3 3 1 5 3 1 4 1 4 3 1 4 5 2 5 5 4 2 1 3 3 5 5 4 2 1 3 4 5 4 

150 5 5 2
20 21 22 28 24 19 17 24 20 22 23 18 26 24 20 22 18 22 29 24 19 20 22 17 21 21 16 15 15 18 19 25 24 19 17 22 23 20 22 24 17 16 19 26 21 23 18 18 19 16 24 22 24 23 29 20 21 21 20 17 20 22 14 23 23 17 22 19 27 24 24 22 17 18 20 21 21 19 20 24 21 25 17 18 26 27 19 19 21 22 19 26 22 19 20 19 21 22 17 21 25 20 20 26 16 21 18 18 22 22 27 18 20 18 18 20 21 16 19 25 18 19 20 15 18 22 18 21 19 20 20 17 14 26 20 23 19 18 20 23 18 21 20 20 18 19 20 15 22 25 
1 2 3 4 5 5 3 5 2 3 2 2 2 5 5 4 2 4 4 2 5 2 3 5 5 2 2 2 2 4 5 4 2 2 4 5 5 4 2 2 5 3 3 3 4 2 3 3 2 3 4 2 5 2 5 1 1 1 4 1 5 5 5 1 1 2 2 5 3 1 5 3 1 1 2 2 5 2 4 5 4 1 1 1 2 2 2 3 1 4 1 2 5 4 1 2 3 5 1 4 1 1 3 3 2 5 1 1 1 3 3 2 5 5 4 2 2 1 2 3 3 1 3 4 2 5 3 3 1 5 3 2 1 3 4 2 3 2 5 2 2 5 2 2 4 1 3 4 2 5 

150 5 5 3
20 18 16 19 22 18 21 17 18 23 21 19 23 22 20 20 21 21 23 21 19 19 21 27 20 23 19 15 24 14 19 17 25 22 27 17 21 19 23 15 25 19 19 18 23 24 24 18 16 20 26 18 22 22 23 25 18 25 19 15 22 26 21 24 12 21 21 21 23 20 21 23 20 23 21 25 23 20 22 22 23 18 17 22 23 24 25 23 22 23 24 22 25 23 20 19 21 21 29 22 20 20 22 24 24 20 25 20 21 24 19 19 19 25 21 19 27 18 15 18 19 16 20 25 22 20 19 23 17 22 19 24 17 20 20 17 21 23 22 20 24 18 20 19 25 17 17 21 18 21 
1 2 3 4 5 2 2 3 4 3 2 3 1 3 3 2 4 5 3 2 4 2 2 3 3 3 1 1 2 1 3 4 5 5 1 4 1 5 5 3 4 1 4 4 1 4 2 3 3 2 4 2 1 5 5 2 3 4 1 2 4 1 2 3 3 5 5 5 1 3 3 3 5 1 4 2 4 2 5 2 4 5 3 1 2 4 5 4 1 5 3 2 3 1 3 4 1 1 5 2 4 4 3 5 5 2 4 3 5 3 3 5 2 5 3 4 3 5 5 4 5 4 5 1 1 3 5 2 2 2 1 5 3 3 3 1 5 2 2 3 2 1 3 3 3 4 4 4 1 1 

150 5 5 4
18 21 22 22 24 25 12 25 22 15 23 15 19 19 24 10 25 28 19 21 21 15 24 16 23 22 26 22 16 24 23 19 17 21 24 21 23 17 20 26 18 21 20 23 18 26 26 14 16 25 17 18 25 20 22 21 24 22 23 21 26 30 24 22 23 16 22 23 25 24 16 21 23 21 28 23 19 24 20 25 21 20 21 20 18 17 19 14 16 21 22 23 23 22 19 21 25 20 22 18 25 21 22 25 13 26 22 18 19 23 20 24 25 24 15 20 23 18 20 20 18 23 18 18 17 20 25 22 18 15 22 22 18 20 15 19 27 20 14 18 20 23 21 19 17 17 22 20 18 17 
1 2 3 4 5 4 4 4 3 1 1 4 2 4 3 3 1 5 3 4 4 1 4 2 3 2 3 4 2 3 3 2 4 3 5 2 2 4 1 2 3 2 3 2 3 4 4 2 1 2 2 4 1 4 4 4 4 3 4 4 1 3 5 3 3 5 3 2 2 5 5 5 2 4 5 5 1 5 4 5 3 3 1 2 4 3 2 5 3 3 1 5 4 5 4 5 5 1 4 1 3 3 3 5 5 4 1 1 2 4 4 4 2 2 4 1 5 1 2 5 4 1 3 4 1 3 4 3 4 2 5 2 2 1 1 4 3 2 5 4 3 4 1 5 4 3 5 5 3 1 

150 5 5 5
12 23 18 19 24 27 16 18 21 17 18 21 19 24 23 20 21 20 20 23 18 21 29 21 21 17 19 21 19 21 20 26 22 16 24 28 17 23 18 29 24 22 22 21 22 21 17 22 17 26 21 22 19 25 18 18 18 19 19 21 25 19 19 19 27 21 25 24 24 19 16 24 23 17 22 20 21 14 20 16 23 18 19 25 16 18 21 20 22 15 23 21 21 24 21 26 18 21 18 18 23 27 24 20 20 20 23 18 23 20 17 18 20 18 20 26 23 23 18 22 19 21 19 26 21 17 25 17 18 16 20 21 20 25 23 22 21 27 19 16 19 21 22 18 22 22 23 21 22 24 
1 2 3 4 5 3 1 2 3 4 1 1 2 3 2 4 4 5 4 2 5 5 5 1 5 4 5 4 2 2 4 5 1 4 4 5 3 1 4 3 2 3 4 4 1 3 5 3 4 4 1 4 3 4 3 5 1 1 1 5 4 5 1 4 4 2 2 3 5 2 1 4 5 5 1 3 4 4 5 4 2 2 4 2 2 5 2 1 5 5 3 2 4 2 2 2 5 3 3 5 4 3 5 4 4 1 1 2 5 3 3 1 1 1 1 5 5 1 5 3 3 2 1 2 4 4 5 5 4 4 3 2 4 3 1 5 1 3 1 1 1 4 2 4 1 1 3 1 3 4 

150 5 5 6
18 15 20 22 24 18 17 16 20 22 17 22 25 18 27 22 26 15 22 17 13 18 20 24 24 22 19 21 21 22 21 20 23 24 17 22 20 20 24 24 26 20 17 25 24 21 21 29 22 19 23 20 15 17 18 19 18 25 12 23 25 24 21 25 23 22 23 21 22 18 18 18 20 18 23 22 23 22 18 22 22 26 22 18 19 20 18 19 16 25 23 25 17 20 26 20 22 16 24 24 22 16 22 17 20 23 25 17 16 20 20 20 23 24 23 17 21 16 16 22 24 23 16 19 26 22 20 23 18 27 22 17 22 21 15 23 27 25 23 22 20 19 15 18 19 26 17 15 18 21 
1 2 3 4 5 5 2 2 5 5 4 3 1 1 1 2 3 2 4 5 5 3 1 1 5 2 2 5 2 2 2 3 5 3 2 4 2 2 5 1 5 4 3 2 4 3 2 5 3 5 4 4 4 4 4 2 2 4 3 2 5 4 2 5 1 2 3 3 4 4 4 3 4 1 5 1 2 1 2 4 5 2 4 5 2 3 4 5 5 3 5 5 5 5 2 3 1 4 3 4 3 3 4 4 3 2 2 5 3 2 4 3 2 1 2 1 4 2 2 1 3 1 5 5 4 1 3 4 5 1 2 3 3 1 1 2 2 4 2 5 1 3 4 1 3 2 4 5 2 2 

150 5 5 7
18 22 25 17 21 25 26 20 19 24 25 22 20 20 17 17 20 22 19 26 19 25 22 29 23 19 21 22 20 16 17 24 22 18 29 27 15 24 25 26 25 21 19 21 21 24 16 21 22 23 16 22 15 18 23 23 19 22 20 20 18 21 24 20 19 18 24 19 25 20 26 12 18 23 24 15 20 24 24 22 19 18 21 20 22 19 17 23 21 21 24 22 19 22 21 16 18 20 17 22 24 23 19 22 22 24 22 23 27 19 21 20 24 22 16 17 17 23 21 27 19 18 25 26 22 21 18 27 17 23 22 20 21 25 28 17 23 21 19 20 21 18 21 22 19 18 17 24 19 24 
1 2 3 4 5 3 5 2 4 5 1 3 2 2 2 3 5 3 3 5 4 3 4 1 5 1 2 5 1 4 1 1 5 4 5 3 3 2 3 5 4 4 2 5 4 3 5 2 4 1 4 5 2 2 2 1 5 4 4 4 2 2 3 5 1 5 5 3 5 4 4 3 2 4 2 2 3 1 1 2 5 2 5 4 1 3 4 3 1 3 4 5 1 3 3 1 5 1 4 3 4 5 2 1 1 4 4 5 3 1 1 4 4 1 3 4 2 2 3 2 5 1 2 3 5 5 3 4 1 5 5 5 2 5 1 4 3 1 1 1 3 5 5 2 5 1 3 3 5 1 

150 5 5 8
21 16 21 19 23 22 21 18 20 16 15 18 23 20 22 21 21 18 20 23 17 20 20 23 27 23 20 29 22 23 22 21 26 18 19 23 24 21 22 19 21 21 22 23 15 20 23 20 23 20 20 19 24 19 21 16 21 15 20 27 20 22 20 20 22 18 22 25 30 16 21 27 23 19 25 19 20 21 21 20 21 18 23 20 21 20 18 19 21 15 17 14 25 21 20 19 19 26 29 21 22 19 20 25 19 22 17 21 25 19 26 18 17 18 14 25 17 24 23 21 17 20 23 19 22 19 28 23 26 13 22 25 21 24 16 15 21 22 19 16 29 22 21 17 25 25 24 18 19 19 
1 2 3 4 5 5 1 3 5 3 3 5 1 4 2 4 1 2 4 3 4 1 5 1 2 3 2 5 4 2 5 3 4 4 4 4 3 2 2 2 1 5 5 4 1 5 2 1 5 5 1 4 5 1 5 2 2 4 4 1 4 5 3 3 4 1 4 3 3 5 4 4 4 1 1 5 1 1 1 2 5 1 5 1 5 3 3 4 2 1 1 5 4 2 4 1 3 3 1 3 5 1 5 4 1 2 5 2 3 2 3 5 2 5 2 2 2 5 4 2 1 2 4 1 4 3 5 4 2 2 4 1 1 3 5 3 1 3 2 5 5 1 1 1 2 3 1 4 4 3 

150 5 5 9
17 24 19 19 21 23 22 18 24 16 24 26 24 21 18 24 17 17 17 24 16 16 23 29 20 24 23 19 24 26 22 17 21 18 27 22 22 20 20 21 23 21 23 20 24 18 23 17 22 20 19 17 26 21 21 23 19 21 25 20 15 15 21 19 17 20 18 22 20 24 21 20 28 15 21 22 17 25 20 16 23 20 25 22 21 16 23 23 24 25 21 25 23 22 25 23 21 22 19 22 20 23 20 23 23 21 23 21 23 20 20 24 19 20 16 18 23 26 16 21 25 19 20 20 22 19 17 22 23 20 17 21 22 19 20 22 19 22 22 23 24 25 25 20 20 26 25 21 19 19 
1 2 3 4 5 2 1 4 3 1 1 2 3 4 5 3 4 3 1 3 1 1 2 4 3 1 5 1 3 2 3 2 4 5 3 5 2 4 5 2 3 5 3 3 5 2 5 5 3 5 2 3 5 3 2 5 1 1 3 1 3 5 2 3 2 1 1 5 1 4 3 2 3 5 5 2 4 3 3 4 1 5 3 3 5 1 2 1 3 4 5 5 3 4 2 2 4 4 4 4 3 3 2 5 4 3 5 3 2 3 4 4 5 5 1 5 2 4 2 1 4 5 1 2 5 1 1 1 5 4 2 1 2 3 5 1 2 5 5 2 5 5 3 5 1 2 1 2 1 5 

150 5 5 10
20 18 23 22 19 22 28 23 21 15 25 24 17 21 25 21 20 22 21 19 18 19 18 20 22 26 19 21 20 24 18 24 22 23 21 17 20 22 21 21 18 24 24 22 15 21 18 21 13 14 15 18 21 21 25 19 19 21 26 20 22 26 23 26 19 15 24 17 23 23 15 23 22 22 23 20 22 22 23 17 19 19 18 25 18 22 17 23 17 22 27 27 25 23 26 19 24 23 27 25 22 21 25 23 21 24 17 20 23 18 18 15 17 19 21 23 17 22 22 16 20 24 23 21 24 17 22 18 23 17 22 20 22 19 20 13 22 20 21 26 21 20 24 14 19 17 24 22 22 16 
1 2 3 4 5 5 5 5 3 3 4 4 3 5 2 3 5 1 5 1 1 2 5 5 2 1 3 2 5 1 5 5 1 1 5 5 1 4 2 5 1 3 2 5 1 4 3 2 1 2 1 5 5 1 1 3 3 5 3 1 5 2 2 5 1 3 3 3 2 1 5 4 2 5 3 5 4 4 5 1 5 1 1 4 3 4 5 2 5 4 3 2 4 4 4 1 4 2 2 3 5 5 5 3 5 4 1 4 5 4 3 4 5 3 3 3 3 2 5 2 5 1 3 5 4 2 5 2 4 2 2 3 4 5 1 3 2 3 5 2 2 4 3 2 2 4 1 1 5 5 

150 7 1 1
2 12 3 14 12 7 5 3 9 5 13 9 4 8 4 4 7 12 6 14 14 12 7 5 9 6 10 7 14 3 2 5 5 10 2 13 14 7 2 5 1 8 10 10 1 8 13 4 4 10 9 11 11 9 15 1 8 2 4 11 8 12 2 11 5 2 10 4 6 5 13 12 1 3 10 9 4 14 12 9 15 3 2 9 15 14 15 1 4 14 14 3 10 7 10 8 1 14 15 2 10 1 7 2 9 11 10 6 15 7 9 4 9 1 13 15 6 8 4 11 9 10 5 5 3 7 3 9 4 6 9 8 15 10 6 1 7 7 9 11 6 11 14 12 5 3 5 9 12 4 
1 2 3 4 5 6 7 3 7 6 2 4 7 1 1 4 1 7 2 1 6 3 2 6 7 1 7 6 5 2 2 2 7 6 2 2 1 6 2 3 1 1 3 7 5 5 6 2 6 4 3 5 7 6 1 7 4 5 3 1 5 6 4 5 6 6 3 6 2 3 1 7 6 6 1 4 4 5 6 7 4 1 7 6 5 5 2 6 7 5 4 5 3 7 6 1 6 2 2 6 3 1 7 6 4 7 4 2 3 4 1 6 3 2 1 6 7 7 4 1 3 1 2 4 4 7 6 4 6 2 7 3 4 4 5 7 7 2 2 4 7 1 2 2 5 2 6 6 4 1 

150 7 1 2
8 12 6 8 2 12 9 8 7 9 1 11 14 8 7 3 1 8 11 14 10 12 3 8 11 11 5 4 2 1 7 8 14 11 2 4 8 8 7 10 3 3 7 15 5 14 6 1 3 9 2 6 15 7 15 10 13 3 4 12 8 15 9 13 11 9 4 13 15 2 1 6 9 5 5 12 1 1 1 1 10 3 7 4 11 8 2 5 7 8 12 8 7 4 14 2 6 4 15 15 15 10 2 14 1 7 4 15 15 15 2 10 9 12 8 6 11 13 14 9 13 6 14 8 8 1 10 6 1 9 3 8 14 2 2 7 11 1 8 3 8 1 11 9 14 1 15 2 3 2 
1 2 3 4 5 6 7 6 6 4 5 1 6 5 5 7 2 7 1 3 1 3 2 1 1 1 2 2 4 6 2 6 3 4 5 2 7 6 4 2 6 6 4 1 5 5 1 6 2 4 5 7 5 2 3 3 4 2 3 2 5 3 5 4 5 5 2 4 4 3 3 7 7 3 6 2 3 3 5 1 6 5 7 6 1 4 4 7 3 1 2 4 4 7 2 7 5 5 6 4 5 5 6 2 7 7 5 6 3 7 5 5 5 3 1 1 4 1 2 5 7 7 2 5 7 2 6 1 3 7 5 5 2 2 6 4 3 7 4 5 3 2 3 2 4 6 3 4 3 4 

150 7 1 3
15 3 1 12 8 15 13 13 7 12 3 12 13 11 1 15 10 4 13 9 5 13 8 2 14 13 3 7 11 8 6 9 2 1 2 5 7 4 5 14 13 4 1 13 1 2 13 10 8 11 3 1 6 9 8 15 7 2 8 1 15 6 12 3 15 4 11 4 8 3 1 3 4 7 12 12 3 4 15 7 6 4 14 10 15 4 4 7 6 6 14 2 11 11 9 11 10 14 2 14 1 7 11 15 5 2 3 5 11 8 9 11 14 9 8 5 4 10 6 6 14 4 10 6 3 8 6 1 3 6 8 3 7 7 10 6 6 3 6 9 10 4 8 2 3 9 1 15 3 2 
1 2 3 4 5 6 7 2 2 7 7 2 5 6 2 1 6 6 7 2 6 7 1 3 3 1 7 4 2 5 1 1 7 1 2 7 5 7 3 5 6 2 2 1 6 4 3 5 1 5 2 1 2 1 6 3 5 1 4 6 3 5 3 5 4 5 2 6 4 6 4 2 7 3 3 2 2 4 7 3 5 3 4 4 7 4 1 7 2 3 4 7 4 4 5 1 4 2 7 1 4 7 5 3 5 2 1 5 1 4 5 1 5 7 4 7 1 4 2 7 6 3 1 4 2 6 1 3 1 2 4 2 7 6 5 3 4 1 4 5 6 4 1 4 3 7 1 5 4 5 

150 7 1 4
7 5 12 9 5 14 7 12 4 5 11 1 1 4 9 7 1 12 7 6 9 6 12 14 1 15 4 4 8 15 11 5 8 12 7 8 13 4 2 4 2 1 12 4 13 12 8 7 10 15 15 13 1 15 10 8 5 6 14 13 8 7 6 6 1 15 6 7 7 1 11 8 10 12 15 12 2 9 7 8 9 8 2 14 8 11 12 6 3 6 5 9 9 12 11 3 2 6 3 14 10 15 9 1 11 8 7 9 4 2 4 1 15 2 2 3 4 11 1 10 15 5 2 2 4 1 1 8 14 11 9 1 4 1 2 11 8 13 11 11 15 10 5 6 6 9 4 1 14 12 
1 2 3 4 5 6 7 5 6 5 5 6 6 1 3 2 5 7 3 6 5 7 5 1 1 2 5 4 2 7 1 5 3 7 4 1 3 1 7 7 3 3 7 2 1 7 2 4 2 4 1 6 4 3 4 1 6 7 2 5 7 6 6 7 1 4 4 4 5 6 6 5 7 6 1 1 1 3 7 4 6 4 7 4 6 4 1 5 2 7 5 6 7 6 4 6 4 4 1 6 2 5 4 1 3 7 2 3 7 7 7 7 3 7 6 5 3 1 5 5 6 5 2 5 6 3 4 7 2 4 1 4 1 5 7 7 5 5 3 1 3 2 2 5 6 6 4 3 7 5 

150 7 1 5
14 14 11 2 1 7 15 8 5 1 9 6 2 15 11 4 2 8 4 10 10 3 15 14 2 3 12 3 5 13 6 2 5 15 11 5 1 7 3 5 6 2 8 3 15 15 13 1 4 10 13 2 10 8 5 2 3 13 3 12 9 13 6 4 3 8 12 11 4 10 3 14 13 10 9 7 13 8 2 2 14 14 4 8 4 5 7 8 6 12 3 8 3 11 4 6 1 3 11 5 10 6 3 5 15 4 10 3 12 14 13 13 14 9 5 1 7 15 3 2 5 3 2 13 6 4 13 7 13 14 4 13 14 7 11 6 5 2 13 2 9 1 15 14 11 15 4 5 11 13 
1 2 3 4 5 6 7 1 3 5 6 5 1 4 7 7 2 4 4 6 5 2 6 2 4 5 4 5 4 2 5 2 7 2 7 5 4 7 7 6 3 1 7 7 7 6 5 4 5 3 1 3 6 4 2 4 4 2 1 7 3 3 4 4 2 5 4 2 2 6 6 4 1 6 5 1 2 4 6 5 2 3 5 3 3 6 5 3 3 3 7 5 3 6 5 2 3 1 4 6 4 3 3 4 6 6 5 4 7 2 2 5 4 3 2 4 6 6 5 4 6 5 3 6 3 1 4 4 1 2 3 2 7 7 5 6 5 3 3 5 4 3 5 4 2 6 5 4 3 3 

150 7 1 6
6 10 10 12 15 4 12 10 3 14 12 7 2 5 12 1 7 3 13 7 6 7 7 4 14 14 12 7 8 7 3 10 10 11 3 5 15 1 5 7 6 14 9 8 15 5 4 2 11 6 7 13 5 2 3 11 6 15 9 4 4 15 11 1 14 1 5 8 15 4 2 4 3 2 6 8 9 9 11 1 10 1 12 12 11 6 2 7 9 4 10 9 15 1 2 4 7 12 3 10 1 8 7 6 15 12 9 15 12 12 10 14 9 2 11 9 15 14 7 7 11 4 13 7 4 5 9 7 15 12 1 9 6 15 7 14 2 8 5 13 13 15 1 1 1 7 9 11 9 6 
1 2 3 4 5 6 7 5 1 6 3 2 3 1 1 7 3 7 2 3 3 2 4 5 7 3 3 3 2 1 2 5 6 6 3 5 5 6 3 3 7 2 1 4 1 3 4 7 6 1 2 5 5 5 4 2 7 7 7 5 4 5 4 7 3 6 2 6 5 7 5 2 7 1 4 3 4 7 1 6 6 3 2 3 6 3 2 5 6 7 4 5 2 4 6 6 7 4 4 4 1 6 2 4 6 7 7 4 3 7 3 5 3 4 1 7 6 5 1 6 6 4 7 4 2 2 5 4 6 4 6 4 1 1 6 2 2 7 7 4 1 1 4 1 1 5 3 4 3 4 

150 7 1 7
14 15 10 14 10 7 8 15 11 12 7 14 14 2 6 11 4 10 2 3 13 7 11 4 6 3 9 13 7 13 4 9 3 14 8 12 2 12 4 15 12 11 4 15 5 12 3 3 11 14 12 14 10 6 8 13 6 15 9 13 9 2 8 6 4 7 2 13 8 10 2 4 5 4 1 7 3 9 9 14 5 14 7 11 13 10 6 4 7 8 12 15 2 15 13 2 12 4 10 8 5 13 2 7 5 13 15 3 6 10 4 11 5 10 10 6 14 6 11 14 3 8 10 15 11 12 3 4 10 3 12 14 11 8 11 7 6 8 14 3 5 9 2 15 5 3 1 10 3 15 
1 2 3 4 5 6 7 2 4 4 4 1 5 5 5 5 2 3 1 6 4 7 7 4 2 6 3 1 7 1 7 6 6 2 6 3 2 2 3 4 6 6 1 7 2 3 4 2 4 7 7 7 1 4 4 6 1 4 1 4 5 5 3 5 5 5 4 2 1 5 1 5 4 4 6 3 3 7 5 7 5 4 5 5 5 5 4 1 2 5 2 5 7 6 5 5 3 6 1 4 3 4 2 4 1 4 5 2 2 1 5 3 2 7 5 5 5 5 1 2 2 3 2 1 5 4 5 6 1 4 6 5 4 5 3 4 2 5 1 7 4 5 4 4 5 1 3 4 3 7 

150 7 1 8
8 15 4 4 13 11 14 13 11 14 12 14 12 14 12 15 4 2 7 3 1 13 4 8 4 8 3 8 8 7 14 8 6 8 13 8 5 15 11 14 10 7 10 4 6 1 9 4 14 10 15 7 7 10 7 1 15 7 9 2 5 4 14 3 7 15 4 15 1 9 4 11 13 14 2 1 12 11 13 7 9 12 11 5 5 9 6 14 4 9 5 11 9 5 8 12 7 9 6 4 4 7 6 1 4 9 2 4 11 4 14 5 11 4 15 13 12 11 3 6 5 12 2 15 4 10 7 3 9 4 15 14 12 10 8 15 11 3 9 12 2 3 12 2 9 11 1 11 11 6 
1 2 3 4 5 6 7 6 5 5 7 7 2 1 1 3 7 7 2 2 5 6 4 2 6 7 7 5 3 7 7 1 6 3 6 6 7 7 2 4 6 1 3 6 3 4 3 5 7 7 4 7 6 6 4 4 5 3 3 7 5 6 7 4 7 6 3 6 5 6 4 4 7 3 7 2 4 6 6 4 6 1 2 4 4 2 4 7 3 7 2 7 6 1 7 3 2 2 1 7 2 6 7 5 3 2 5 4 6 5 1 7 6 7 5 1 3 5 6 2 2 7 1 6 6 6 4 2 6 4 1 3 7 2 2 4 7 2 2 7 2 6 5 2 1 4 2 1 3 7 

150 7 1 9
1 4 6 5 4 15 1 5 12 11 14 9 6 6 5 10 9 3 1 5 3 13 7 12 9 7 15 9 11 3 15 3 5 7 7 13 13 7 15 6 4 4 1 13 5 15 1 4 3 1 11 13 1 1 6 3 13 8 9 12 12 12 4 9 5 12 10 4 11 5 6 11 15 15 13 14 10 12 13 13 6 6 15 9 5 11 1 13 11 3 12 4 4 2 1 6 11 14 3 14 1 12 13 5 11 11 12 13 6 4 3 13 13 14 9 14 15 15 6 13 15 13 7 6 12 13 11 1 10 5 10 6 4 7 3 8 4 14 9 7 8 9 9 4 9 9 5 13 14 11 
1 2 3 4 5 6 7 2 7 7 7 7 1 5 1 2 5 4 3 5 1 4 4 2 6 6 3 5 6 1 7 6 7 3 5 7 1 4 7 6 3 2 4 1 5 1 4 1 5 6 5 6 3 3 6 6 2 5 1 3 6 6 2 2 1 5 5 4 4 3 6 2 1 7 3 4 5 3 5 1 1 2 3 1 2 7 1 2 1 1 2 6 2 3 3 3 7 7 7 5 7 6 5 6 5 5 6 3 7 1 3 7 6 1 2 6 2 3 1 3 6 3 3 1 1 4 1 2 3 1 1 1 7 6 4 5 7 7 1 4 3 4 6 4 6 1 6 2 2 7 

150 7 1 10
8 8 7 2 15 9 6 8 12 13 6 14 7 13 10 15 2 11 14 15 2 2 7 13 4 6 13 1 1 8 4 9 10 12 12 10 7 6 1 9 6 15 7 2 4 13 1 11 12 5 12 14 13 1 10 7 7 9 4 6 3 6 7 1 7 8 10 12 4 9 6 5 1 5 3 12 7 11 5 11 12 4 6 3 4 1 9 6 12 7 11 7 7 1 9 1 12 12 6 5 12 2 15 7 12 11 6 9 7 14 11 3 14 9 12 13 6 1 15 9 2 6 9 13 13 10 2 5 2 10 2 1 7 6 8 12 1 12 5 1 6 3 4 14 14 5 6 14 8 13 
1 2 3 4 5 6 7 6 7 4 1 3 4 1 2 1 2 2 7 3 7 4 3 5 3 1 2 4 1 5 4 2 1 1 2 3 5 3 3 7 6 1 5 2 7 3 5 7 6 1 1 4 7 1 2 5 4 4 6 2 4 4 4 2 7 1 7 7 1 4 6 6 3 6 1 2 3 2 4 2 1 1 2 6 5 3 6 1 4 4 3 7 7 3 1 5 3 2 1 3 5 3 1 1 3 7 4 6 3 6 5 2 6 4 4 1 3 1 7 6 7 1 2 2 4 7 7 4 5 4 2 3 7 6 3 4 2 7 3 6 5 5 3 3 4 6 2 3 1 4 

150 7 2 1
10 10 14 14 16 10 11 10 18 15 12 10 18 10 17 13 18 15 10 16 14 11 14 18 11 20 14 12 12 15 14 14 18 13 10 13 11 14 19 15 19 11 15 17 11 18 15 16 14 18 19 17 12 15 20 14 17 15 10 19 16 12 15 19 14 18 12 10 10 17 15 14 20 11 17 13 18 20 20 15 15 17 20 12 15 16 12 19 10 12 11 20 17 20 15 18 15 16 12 16 17 16 10 10 14 12 10 16 10 12 15 19 15 11 17 15 19 10 17 20 13 19 14 16 15 18 10 16 10 20 16 16 18 16 19 12 15 13 12 20 20 11 19 12 18 15 10 18 15 19 
1 2 3 4 5 6 7 2 3 3 1 5 4 4 6 6 5 6 5 3 1 5 6 7 5 7 6 7 5 7 6 1 1 4 4 7 1 5 3 1 4 4 2 6 1 6 4 3 4 4 3 4 1 2 6 6 3 3 2 3 5 6 7 6 4 1 5 2 1 7 2 7 5 3 2 6 5 6 5 1 1 5 4 4 7 7 2 1 6 6 4 4 7 1 5 3 4 1 6 3 3 7 7 4 1 1 5 3 6 2 6 1 2 6 7 7 7 3 4 4 1 3 2 6 2 6 7 4 1 6 5 4 2 7 4 7 3 1 4 2 6 5 6 7 3 5 5 4 3 1 

150 7 2 2
16 15 10 10 15 15 20 15 18 20 12 20 11 11 12 17 12 13 13 10 15 13 11 18 12 13 20 13 18 14 16 16 13 19 12 20 11 15 11 12 16 12 10 11 20 10 19 10 16 18 12 15 12 15 17 13 15 12 13 18 17 19 10 19 10 16 18 19 19 15 20 19 13 13 11 15 14 14 18 20 20 16 19 10 18 11 19 10 10 12 12 15 20 13 10 15 20 18 13 20 16 11 16 13 18 15 13 20 16 19 14 13 10 19 18 18 15 16 17 17 12 17 14 18 19 13 11 14 18 20 16 12 16 17 14 15 18 11 11 18 18 12 10 11 20 10 19 18 19 11 
1 2 3 4 5 6 7 6 4 1 6 5 3 5 1 3 6 7 4 2 5 5 4 1 5 5 7 3 1 2 1 4 1 2 4 2 5 7 1 1 3 6 7 6 7 5 2 2 3 7 4 2 5 5 3 6 4 3 5 7 7 5 7 2 7 6 6 2 6 5 6 2 7 2 6 5 5 5 3 2 1 3 5 2 6 3 4 3 6 5 5 6 5 3 4 7 1 3 4 2 6 5 5 3 3 1 4 1 7 5 7 3 3 2 2 5 4 5 6 5 7 5 1 4 5 2 6 3 2 7 6 1 5 2 4 7 2 4 4 7 3 4 6 4 4 4 5 4 6 2 

150 7 2 3
20 10 12 15 17 16 15 12 14 11 11 18 15 19 18 17 15 19 15 15 17 12 13 12 10 15 20 13 20 15 16 13 11 17 16 17 14 10 19 14 13 18 12 12 15 18 18 14 10 17 20 14 20 12 19 15 20 18 10 20 10 13 16 12 13 14 11 20 20 19 20 11 19 12 18 16 13 17 18 13 17 18 10 18 13 18 11 20 11 18 14 18 11 14 11 11 10 18 17 18 20 18 20 14 18 14 16 20 16 10 15 11 14 18 15 20 10 12 13 20 15 18 19 20 12 12 10 20 16 19 20 16 19 12 19 13 15 19 17 20 15 20 17 10 12 13 15 10 11 18 
1 2 3 4 5 6 7 2 3 5 5 5 5 5 7 2 7 5 5 7 4 6 4 5 6 6 3 6 3 3 7 4 5 2 1 4 2 3 1 4 5 3 4 1 3 2 3 2 6 7 4 2 6 4 1 5 7 6 6 4 4 7 6 3 2 1 5 3 2 6 2 1 5 7 3 5 3 2 2 4 3 6 4 5 3 7 1 6 4 2 3 4 4 4 7 1 3 4 2 7 4 3 6 3 6 4 6 2 3 3 2 3 5 6 3 1 6 4 4 3 3 6 5 1 7 5 4 5 7 3 3 7 1 5 5 5 3 5 2 1 1 2 1 6 5 4 1 6 2 1 

150 7 2 4
14 17 20 14 12 17 16 10 14 16 13 12 20 10 17 12 16 17 12 11 17 17 15 13 10 11 17 11 13 11 17 19 13 14 20 19 12 13 19 12 19 13 17 20 16 17 20 12 10 13 20 20 10 13 16 18 14 10 18 10 10 20 20 10 18 14 17 11 12 16 19 12 11 16 17 13 19 14 10 16 19 12 20 20 16 10 18 12 12 18 13 13 17 11 14 16 14 18 17 20 14 14 14 10 19 17 18 19 20 11 13 19 17 14 19 12 19 14 20 14 20 15 15 13 16 18 17 11 16 18 14 15 15 20 12 11 17 10 16 16 20 13 14 10 16 19 11 10 20 11 
1 2 3 4 5 6 7 5 1 1 6 4 1 7 2 7 3 1 5 1 6 5 4 7 6 7 7 3 4 2 7 5 2 6 2 2 4 5 7 7 5 3 5 2 7 6 4 5 1 6 2 4 6 2 2 5 4 4 3 7 7 3 7 4 5 2 1 6 7 4 2 6 2 2 5 6 3 4 6 7 4 6 2 5 4 7 6 3 4 1 3 5 2 2 1 7 7 6 5 6 5 7 5 2 1 7 4 5 4 5 5 3 5 4 5 6 6 3 4 7 4 3 3 7 4 7 3 5 5 7 5 2 3 1 7 2 7 4 4 6 2 1 6 7 7 5 1 6 1 2 

150 7 2 5
19 15 10 17 13 19 16 17 13 14 14 14 11 17 16 15 12 15 16 18 19 19 12 16 11 10 15 12 12 20 15 14 11 18 12 18 16 10 12 16 19 12 16 18 16 18 15 17 10 11 18 11 16 12 14 12 15 20 17 18 19 14 17 18 15 17 20 13 15 12 17 12 13 11 10 20 12 13 20 11 10 20 15 12 18 18 15 13 17 11 12 12 16 13 10 16 19 11 17 13 14 12 16 10 14 18 19 11 10 12 19 14 15 15 14 12 12 13 16 15 10 15 18 16 16 13 13 16 17 18 13 18 14 10 16 16 12 17 11 20 19 20 15 11 20 14 18 20 19 20 
1 2 3 4 5 6 7 1 4 1 6 3 6 6 1 4 5 3 2 2 5 3 5 5 1 2 5 6 5 2 2 2 3 6 1 3 2 6 7 1 4 2 5 2 2 1 5 1 6 3 3 6 4 5 1 5 6 6 3 3 7 2 7 1 6 4 7 1 5 7 6 1 3 7 6 3 1 4 6 5 1 4 5 3 5 5 6 7 1 5 1 6 6 3 2 7 3 5 4 5 1 4 4 6 5 4 7 4 7 1 3 3 6 4 4 1 1 4 3 4 7 7 2 5 3 6 1 5 4 7 1 7 5 1 6 1 7 2 6 6 3 7 2 5 3 2 6 6 7 2 

150 7 2 6
13 14 12 20 16 11 20 16 18 18 19 20 12 12 11 12 10 16 11 19 14 19 15 16 14 11 13 14 11 14 18 19 16 10 14 20 17 11 12 13 10 11 20 10 11 14 15 12 12 17 18 13 16 14 16 13 17 15 17 16 16 13 14 12 13 14 16 10 18 14 14 11 13 14 15 10 13 16 14 12 20 17 15 20 16 18 18 12 19 17 16 13 11 12 19 12 18 13 19 19 19 19 11 19 17 11 16 12 11 12 14 15 14 13 11 15 17 12 14 12 13 16 15 14 11 19 20 11 16 12 18 11 11 11 17 15 20 19 16 15 15 12 13 16 19 18 20 20 17 19 
1 2 3 4 5 6 7 4 4 6 5 6 7 1 2 4 5 1 5 1 3 6 5 6 7 7 7 4 5 3 4 5 1 2 1 4 5 6 7 2 7 6 7 7 2 4 4 4 7 6 5 5 7 6 5 7 2 7 6 6 4 6 5 1 2 5 7 1 3 5 6 5 3 4 4 3 5 5 2 2 3 2 6 1 6 3 2 6 1 4 6 4 4 1 1 5 2 5 2 4 1 4 2 4 2 4 3 1 6 4 7 3 3 4 7 3 2 4 4 1 4 5 2 4 3 7 2 7 5 3 1 1 4 4 1 4 1 1 6 1 2 5 7 2 4 2 2 7 5 5 

150 7 2 7
18 11 18 17 13 18 13 19 18 13 16 20 20 12 11 13 14 15 20 11 15 10 16 14 18 14 15 20 10 14 15 20 13 16 18 12 14 18 19 18 20 18 16 18 12 14 18 20 14 18 20 20 19 14 11 18 15 19 17 13 17 14 15 16 12 14 17 17 20 12 19 15 20 14 13 17 20 11 14 20 13 19 13 15 15 12 12 14 18 18 16 16 12 15 13 20 13 10 17 11 14 13 20 14 19 11 15 13 12 11 17 11 17 14 18 15 12 14 17 13 18 13 13 17 15 10 10 18 12 20 13 11 15 16 19 10 11 17 10 10 14 13 10 19 17 14 15 20 20 10 
1 2 3 4 5 6 7 1 4 7 7 3 3 7 1 7 3 5 5 1 4 7 2 7 7 5 3 5 3 7 5 2 2 3 2 3 5 3 2 7 5 7 7 4 1 6 1 4 5 2 1 5 7 2 4 5 3 1 1 7 7 6 2 6 1 7 1 7 1 3 5 4 4 5 6 7 1 6 1 2 2 4 1 5 2 6 7 1 6 7 1 2 3 3 5 7 4 7 5 3 4 3 3 7 5 6 6 1 1 3 3 2 7 5 6 4 7 2 4 6 5 1 5 5 4 1 2 7 1 5 1 3 2 1 4 6 1 5 3 7 7 3 1 4 2 2 3 6 1 1 

150 7 2 8
13 11 14 19 20 20 13 17 17 18 14 20 17 16 17 19 15 12 11 13 15 12 11 16 13 10 16 14 15 16 18 16 20 18 10 12 14 17 10 15 10 20 15 13 19 20 16 15 20 12 15 19 15 16 15 20 18 10 17 20 10 15 16 12 10 19 10 18 10 19 13 19 12 17 19 11 16 14 17 13 18 11 14 20 15 13 18 10 16 12 20 10 10 17 17 16 13 13 20 13 16 11 20 20 20 12 13 11 10 20 19 10 16 14 11 11 19 16 16 12 16 18 10 13 12 14 16 10 15 17 10 19 18 15 18 10 18 11 15 12 15 16 14 14 19 13 10 14 12 20 
1 2 3 4 5 6 7 4 7 6 2 2 2 7 3 6 3 5 3 6 5 2 5 6 1 5 5 3 3 4 4 7 4 4 7 1 6 7 3 2 4 2 5 7 2 6 6 1 3 4 5 5 3 7 6 5 6 1 5 7 6 5 2 2 5 2 6 5 7 5 1 7 6 2 3 5 3 6 1 2 7 1 7 7 5 1 4 6 5 6 3 1 4 3 6 6 7 5 7 2 5 5 3 7 7 1 1 2 2 4 3 6 1 5 6 6 1 2 5 4 4 1 2 1 3 7 4 2 1 4 6 4 4 7 1 7 1 4 3 2 4 1 6 2 2 1 4 1 3 1 

150 7 2 9
18 11 17 15 18 17 19 16 20 16 15 12 19 12 17 14 17 19 18 18 20 10 20 18 13 11 11 13 19 15 20 14 14 20 18 20 16 20 14 11 12 18 12 11 18 15 11 14 10 14 14 20 20 18 16 17 13 10 14 18 12 15 20 11 10 19 13 13 17 18 16 15 12 13 14 18 16 15 11 12 16 12 14 13 20 14 15 20 13 20 13 20 16 19 19 18 15 14 12 13 18 17 15 13 18 10 17 16 15 12 17 12 11 12 20 18 18 11 17 19 14 18 10 16 14 19 13 18 15 10 16 20 12 16 14 16 19 11 20 18 20 14 20 16 15 16 11 13 17 20 
1 2 3 4 5 6 7 1 6 7 6 5 4 6 1 2 4 4 2 6 3 6 7 2 2 2 5 5 2 7 7 2 1 5 4 2 3 5 2 2 3 2 7 4 2 3 7 6 6 6 3 3 4 2 6 4 1 2 7 3 6 3 4 1 3 7 4 7 6 7 1 1 7 1 1 1 3 1 4 7 2 3 6 6 7 4 4 5 7 2 4 7 2 3 4 1 4 2 1 4 7 4 2 1 5 5 5 6 2 2 3 4 6 5 4 4 3 4 5 2 3 6 5 5 7 3 4 6 2 3 1 3 6 5 7 1 4 1 5 1 1 2 3 5 4 4 1 5 5 4 

150 7 2 10
12 14 11 11 19 11 13 18 19 10 10 19 11 17 19 10 14 12 11 11 19 10 16 17 17 10 20 17 19 19 19 11 19 15 17 13 12 16 14 15 19 12 15 10 15 13 18 15 20 10 11 18 16 10 17 13 15 16 18 18 12 14 18 13 12 11 15 14 18 11 13 13 16 13 20 10 20 17 20 18 15 14 13 20 18 10 20 18 19 12 10 20 14 12 12 10 11 13 11 12 11 16 17 19 17 17 20 12 11 18 11 13 20 10 18 12 13 13 15 18 20 20 14 16 17 12 14 12 16 19 13 10 17 11 12 18 20 10 15 18 12 17 11 15 11 10 14 20 16 16 
1 2 3 4 5 6 7 4 7 6 2 1 5 6 7 5 2 1 5 7 4 1 1 2 2 5 5 4 3 7 1 5 3 2 2 2 4 1 4 5 2 2 5 5 4 5 2 2 5 5 2 2 6 1 5 1 3 4 7 4 1 5 1 3 4 5 4 4 1 6 7 5 7 5 6 2 4 7 1 7 3 2 6 1 5 4 1 6 3 7 1 1 4 6 1 1 6 5 6 4 3 5 5 4 6 5 1 3 2 5 3 3 1 7 6 3 5 4 2 6 5 5 2 7 3 3 7 6 6 5 3 4 6 6 2 7 1 7 3 7 4 5 5 3 6 6 4 4 4 3 

150 7 3 1
26 20 25 24 15 21 29 24 23 18 17 24 25 21 18 28 29 24 16 27 22 29 22 19 20 16 16 24 23 29 21 29 21 18 23 15 22 18 20 20 23 25 25 15 29 22 30 18 29 23 29 22 17 21 18 24 25 26 27 29 27 22 25 26 20 22 28 29 26 28 17 26 30 15 23 17 17 15 28 21 27 17 20 21 15 16 20 23 22 15 26 16 24 23 29 25 22 23 18 26 25 19 15 16 18 25 21 16 15 21 20 22 29 20 17 16 23 21 17 19 27 19 27 18 16 21 18 23 22 30 24 26 27 21 25 21 29 23 20 16 29 28 23 30 24 17 18 28 23 18 
1 2 3 4 5 6 7 7 7 4 1 4 2 6 4 1 4 1 3 5 3 6 4 1 6 2 1 6 5 3 1 4 1 6 5 6 1 7 7 7 3 5 3 3 4 2 4 2 4 7 6 1 2 2 5 3 5 5 5 2 3 5 6 3 2 1 6 2 6 6 3 3 5 7 5 7 2 7 6 5 7 5 5 1 7 3 3 3 6 4 2 5 2 1 5 3 5 2 2 3 3 2 7 1 5 5 7 3 4 5 4 4 3 3 1 5 7 3 3 4 3 1 7 6 1 2 6 6 2 4 5 7 1 5 1 1 4 2 7 2 6 5 6 2 3 5 5 4 3 4 

150 7 3 2
18 23 16 24 18 16 22 16 17 16 17 24 20 29 25 22 30 29 26 19 15 28 24 30 21 26 28 29 27 16 17 18 26 16 18 18 27 18 25 15 17 16 26 18 23 28 19 29 17 20 30 21 16 24 24 19 18 21 26 19 26 21 23 18 26 19 29 19 19 30 23 29 26 20 17 30 27 21 19 21 28 28 23 15 19 16 30 20 21 21 17 24 15 29 18 16 26 18 23 30 25 16 27 28 16 19 16 19 28 30 28 27 28 25 22 15 16 20 16 27 20 22 16 20 21 19 19 25 22 27 25 18 17 25 29 24 25 30 16 15 16 19 23 18 22 20 30 19 23 17 
1 2 3 4 5 6 7 4 2 7 3 7 1 2 2 3 6 6 3 6 4 7 5 7 4 5 3 3 7 2 7 2 3 4 6 6 4 1 7 2 5 1 4 1 4 4 1 7 3 4 4 2 7 7 2 2 3 5 6 4 5 5 6 3 3 6 1 7 2 1 1 5 6 7 4 3 4 1 1 1 6 6 4 1 6 2 1 3 4 1 3 1 1 2 7 7 4 1 1 4 3 1 2 2 1 2 4 4 3 6 4 6 1 2 5 6 5 3 6 3 6 3 1 2 2 5 5 3 6 4 3 4 6 5 2 4 1 4 3 6 3 7 7 6 2 2 6 2 3 5 

150 7 3 3
26 23 27 16 22 18 29 25 18 24 27 21 30 29 17 15 24 26 23 18 27 16 15 17 27 16 19 26 19 19 28 26 24 19 23 28 15 17 19 16 17 27 29 19 25 30 17 24 29 30 21 16 27 23 18 24 24 30 27 19 27 28 28 26 27 25 26 19 27 21 27 27 22 16 27 23 28 26 23 15 21 28 19 22 16 27 27 22 24 24 18 30 20 26 29 18 18 29 15 23 27 16 16 21 18 27 16 30 19 15 21 18 15 29 29 25 29 17 28 20 20 21 20 16 28 27 24 23 27 23 19 16 23 19 20 19 15 17 17 20 19 15 15 19 15 27 23 19 28 23 
1 2 3 4 5 6 7 7 3 4 7 7 3 5 3 2 2 7 5 3 5 2 3 2 3 2 2 7 3 4 7 7 5 4 1 2 7 4 5 5 7 6 6 2 5 6 4 5 3 2 1 7 6 6 7 2 3 2 6 2 2 2 3 6 1 6 7 4 2 3 3 4 5 5 4 5 4 6 1 7 1 4 1 1 6 7 2 4 4 6 4 1 1 1 6 2 5 4 5 1 5 7 1 6 6 1 2 7 1 2 6 7 3 5 4 4 7 7 2 7 4 6 4 3 1 3 5 7 1 4 4 7 3 2 4 2 6 4 5 2 3 1 3 5 2 6 5 6 7 2 

150 7 3 4
18 22 16 25 28 25 15 29 25 26 29 18 23 28 30 17 21 16 22 20 18 22 30 28 19 30 25 21 21 30 18 19 24 30 23 24 27 20 17 23 21 20 16 15 25 29 30 30 26 20 28 17 24 26 29 23 15 23 25 18 16 21 29 28 28 30 29 28 21 29 26 28 25 27 27 30 24 21 24 26 28 15 25 30 16 25 21 25 25 23 29 20 18 24 24 22 21 25 28 30 24 19 19 15 28 16 26 26 28 27 18 23 29 21 26 23 26 26 20 28 23 17 22 25 23 20 18 30 20 30 19 28 25 17 29 29 20 17 22 30 30 28 26 29 22 28 26 21 29 18 
1 2 3 4 5 6 7 4 7 3 4 3 2 5 5 4 4 6 7 3 3 1 2 1 5 5 3 5 2 4 7 3 5 2 7 5 1 3 4 5 3 7 2 6 2 1 7 5 5 4 6 1 7 3 4 2 4 1 4 4 2 2 5 2 5 6 7 4 2 3 1 6 4 3 6 5 3 2 2 4 4 3 4 1 5 7 7 6 4 2 7 1 3 1 7 1 7 3 2 1 1 2 7 2 7 7 5 3 5 6 3 3 5 2 1 5 4 7 1 3 6 3 7 4 1 3 4 3 7 7 6 4 3 5 1 7 5 3 5 7 4 2 3 4 1 3 1 7 7 6 

150 7 3 5
26 19 26 16 16 21 30 25 16 19 29 22 26 16 21 29 21 27 16 24 16 28 21 21 27 21 18 26 21 18 28 19 28 28 27 23 17 26 20 17 17 17 15 24 25 18 20 29 26 25 20 25 29 22 19 18 21 24 23 24 22 21 17 18 21 19 18 20 26 29 29 20 27 22 21 23 26 17 20 21 23 22 17 20 30 26 22 24 17 20 19 19 27 19 16 22 20 22 18 24 17 20 22 16 20 18 17 17 15 20 30 19 18 30 27 15 29 28 30 16 30 19 28 18 18 28 27 20 16 16 19 18 15 18 27 28 28 21 19 29 21 23 24 19 28 30 29 16 15 30 
1 2 3 4 5 6 7 7 5 7 7 3 2 4 7 2 4 4 3 4 4 7 4 7 1 1 3 3 5 4 2 3 1 5 5 3 4 6 5 7 7 7 5 3 7 2 3 1 1 4 4 6 6 4 4 5 2 3 4 5 1 6 6 1 5 2 4 7 6 4 1 6 1 6 7 7 3 1 1 4 1 3 6 7 4 3 3 2 2 7 4 2 3 6 4 7 5 7 6 4 3 1 5 7 6 5 3 2 4 2 3 3 7 4 1 5 7 3 5 2 1 1 2 6 7 5 2 2 3 5 1 3 2 6 7 1 2 3 4 6 6 5 6 1 2 6 6 2 3 3 

150 7 3 6
18 19 19 19 27 28 26 21 26 15 21 19 17 25 22 26 15 28 18 21 22 27 18 19 19 27 22 16 20 21 28 17 16 26 20 23 17 21 24 19 17 17 20 18 24 26 28 28 19 28 24 20 19 26 21 22 28 21 19 25 27 21 23 24 16 30 18 29 29 23 21 26 22 16 18 21 26 15 25 23 16 20 25 30 24 16 29 17 21 28 26 24 23 28 28 22 20 18 25 28 17 19 23 30 27 15 19 18 21 19 29 27 25 18 15 25 26 15 23 30 23 26 23 30 28 15 30 26 27 23 21 27 28 21 17 17 18 27 25 24 24 22 18 18 29 26 27 21 25 26 
1 2 3 4 5 6 7 3 6 2 5 7 5 6 6 7 4 3 4 6 6 6 7 5 1 5 4 2 5 2 4 5 6 4 6 7 6 5 5 5 2 3 5 6 2 6 5 5 6 3 4 1 1 5 1 7 6 4 4 1 4 5 7 4 5 1 5 4 7 1 7 1 6 2 3 7 3 7 5 6 4 6 5 5 2 6 4 3 6 2 6 6 7 2 6 3 5 5 7 2 7 1 3 6 4 5 4 6 3 2 7 1 3 1 3 4 5 2 7 6 2 5 5 3 6 6 4 5 1 4 7 6 3 4 6 7 4 3 2 6 3 6 3 1 5 4 4 1 2 5 

150 7 3 7
25 27 29 29 27 19 27 24 16 27 18 29 22 24 24 27 22 24 27 26 24 20 29 30 17 28 28 29 19 16 15 21 19 18 20 26 28 27 18 30 29 19 24 21 29 19 26 18 20 19 20 28 21 30 28 30 30 28 15 21 20 16 26 30 19 19 18 24 17 24 27 19 23 19 17 21 24 20 22 18 22 25 24 23 16 18 23 19 23 23 17 20 27 16 16 16 26 27 30 17 18 27 27 16 16 24 17 16 22 24 25 15 19 17 23 20 25 16 27 16 28 24 20 22 18 28 30 19 24 20 18 28 29 15 18 30 15 30 28 25 30 16 24 29 27 18 24 21 27 29 
1 2 3 4 5 6 7 7 6 5 2 5 6 2 5 6 5 7 4 7 2 1 5 6 6 7 3 7 6 1 4 4 3 1 4 4 6 1 3 2 6 7 4 2 7 2 7 6 2 7 7 7 3 7 3 6 4 1 4 4 1 5 2 4 4 6 7 1 6 6 7 7 1 2 1 2 4 6 5 6 5 3 6 7 7 5 4 5 5 6 6 7 6 2 3 6 6 4 5 3 4 2 1 3 1 7 6 5 6 6 1 3 3 3 6 1 1 7 6 7 2 1 7 3 4 4 7 6 4 3 2 5 6 6 3 1 7 5 4 1 1 7 2 1 7 1 7 7 6 4 

150 7 3 8
17 21 19 26 21 19 24 19 23 18 28 30 25 21 23 30 21 18 28 17 17 17 21 20 16 24 26 23 17 17 20 18 23 16 26 16 21 30 17 17 26 28 29 30 30 30 24 22 29 20 28 17 27 15 15 15 29 26 25 25 26 19 25 29 19 22 16 17 16 25 19 17 24 25 20 21 27 28 18 23 15 29 18 26 24 22 17 26 25 24 25 30 29 25 17 16 20 29 17 16 29 18 16 17 29 28 25 17 21 27 26 24 23 25 24 23 27 22 19 19 30 17 22 23 23 22 26 18 15 17 21 25 27 22 26 23 20 22 16 22 20 18 20 18 29 21 18 26 18 22 
1 2 3 4 5 6 7 3 3 5 4 7 7 1 4 4 6 3 3 3 5 1 2 4 7 6 6 4 3 3 5 4 2 2 1 6 7 2 6 1 7 1 7 2 1 2 6 2 7 1 1 7 5 7 7 4 1 7 6 4 3 6 6 3 5 6 3 5 7 7 6 7 5 3 3 5 5 5 4 7 4 7 6 5 7 5 6 1 1 4 3 3 1 5 6 5 7 4 4 5 1 1 1 4 2 6 7 1 6 6 1 1 5 2 5 4 4 1 5 4 6 1 3 1 2 2 4 6 1 6 7 1 3 6 6 5 1 2 4 3 6 3 3 2 4 3 4 5 7 4 

150 7 3 9
25 28 17 29 30 20 22 15 19 27 25 22 26 15 21 15 16 19 22 29 17 24 17 29 23 29 26 26 27 28 28 26 29 18 19 21 22 20 15 21 28 18 17 24 27 18 20 18 19 27 27 17 24 22 29 29 21 22 18 27 20 28 17 26 27 25 23 30 30 29 20 22 29 23 18 18 23 24 24 25 26 15 26 20 18 21 19 22 15 28 15 17 22 24 21 21 18 19 21 19 20 28 27 16 24 25 26 21 17 28 23 25 21 17 17 26 19 16 18 28 19 22 29 22 19 18 15 24 22 17 24 30 29 22 25 20 19 15 17 21 16 30 18 30 25 30 16 15 20 16 
1 2 3 4 5 6 7 7 2 4 4 3 1 5 4 5 6 5 1 6 4 3 2 3 1 7 4 2 2 1 3 4 6 7 6 5 7 4 1 2 7 3 6 1 5 5 5 1 5 3 1 4 4 1 5 4 3 6 6 4 1 5 5 2 5 6 6 4 6 7 5 6 2 5 5 4 6 6 4 1 1 6 7 3 1 5 7 2 7 3 7 3 1 5 3 7 1 6 3 1 5 7 6 5 6 6 2 5 6 1 2 3 6 1 6 4 2 6 5 2 6 2 7 6 2 1 3 5 4 1 5 1 6 2 7 7 6 6 6 7 6 3 7 1 6 7 6 6 5 4 

150 7 3 10
16 19 18 21 23 30 24 16 17 26 15 15 15 25 30 17 16 19 23 19 26 25 28 24 27 30 30 28 30 18 23 17 16 21 16 16 19 21 23 15 15 26 23 30 28 21 27 22 20 21 30 22 23 15 21 25 19 26 27 20 15 25 27 16 20 25 30 27 23 17 18 24 22 19 19 23 29 21 23 17 23 18 30 29 22 30 29 26 21 16 24 19 26 27 28 16 17 21 28 30 25 27 20 28 21 28 26 27 18 22 27 25 24 28 19 25 23 19 30 20 16 17 17 27 15 20 30 16 25 27 24 24 22 25 25 30 18 25 27 29 17 18 22 30 15 16 30 26 21 29 
1 2 3 4 5 6 7 3 3 1 7 7 7 6 1 5 5 7 7 6 7 3 4 2 5 6 7 6 1 3 7 5 7 5 7 7 1 1 3 2 6 4 1 6 5 4 6 6 3 4 5 3 5 2 6 1 5 7 6 4 4 7 4 4 6 1 6 2 3 1 1 6 3 2 6 5 2 2 1 1 3 1 3 2 6 7 6 7 2 3 2 1 5 3 4 5 5 5 4 6 4 3 5 3 2 2 3 5 2 7 6 2 5 6 7 3 7 3 3 1 2 6 6 6 1 1 2 4 4 2 2 7 5 6 1 1 4 2 5 1 5 5 3 2 7 3 5 4 2 2 

150 7 4 1
14 10 15 8 14 16 12 14 16 16 9 14 11 17 16 14 14 16 16 17 10 12 14 10 15 15 14 16 13 14 17 13 15 19 13 8 13 14 14 13 15 12 16 14 10 11 17 13 18 13 12 15 17 12 12 13 17 16 10 18 14 12 13 8 16 13 15 16 16 12 14 14 17 12 14 15 15 14 15 14 20 17 9 14 16 14 11 14 22 14 12 10 16 17 15 11 9 12 18 8 16 14 17 12 13 16 13 15 19 15 13 18 10 10 13 11 10 16 16 15 16 12 14 14 16 16 14 19 14 12 9 14 12 11 18 19 13 13 11 11 12 17 17 14 16 14 16 8 13 13 
1 2 3 4 5 6 7 1 2 3 4 3 5 1 3 1 5 6 6 3 7 4 4 5 7 4 1 4 1 1 3 5 6 6 4 6 7 5 3 5 5 6 5 5 6 2 7 7 2 1 6 2 4 1 5 1 1 1 7 5 2 6 3 4 4 5 4 1 6 2 7 4 2 7 6 4 4 1 1 1 1 7 4 5 6 5 2 7 7 4 3 6 1 6 1 2 3 7 5 7 3 2 4 7 1 6 4 7 3 5 2 3 3 5 4 2 4 7 5 5 1 1 3 6 2 2 5 7 7 4 6 2 2 3 2 6 1 1 5 4 6 6 7 7 6 1 6 2 7 5 

150 7 4 2
14 15 16 14 13 14 10 12 12 12 9 12 16 11 14 14 20 14 11 12 13 15 10 12 12 15 13 10 18 15 12 11 18 12 14 11 16 12 11 14 13 15 12 11 10 15 14 18 17 11 12 17 9 12 10 17 16 13 15 16 14 16 12 10 18 12 17 15 14 9 14 14 11 17 15 12 10 9 20 13 14 12 15 20 18 15 9 10 14 12 18 9 17 15 13 15 11 13 12 10 13 16 12 11 12 11 15 11 12 12 13 14 13 11 20 15 14 12 16 14 14 18 19 12 10 15 14 16 13 6 10 13 13 13 11 14 17 15 13 11 10 7 13 12 13 14 9 11 17 14 
1 2 3 4 5 6 7 4 3 6 6 1 3 6 6 5 7 3 2 3 3 4 2 7 6 4 1 3 5 3 7 6 3 4 3 5 1 5 1 7 1 5 5 7 2 2 4 1 5 2 5 2 5 2 4 3 3 3 6 5 2 1 2 3 3 5 6 6 3 5 1 7 1 3 3 2 1 4 6 3 5 6 5 3 1 6 1 3 5 6 5 3 7 2 4 7 6 1 5 3 2 5 1 7 5 4 1 3 3 6 6 3 4 6 6 4 5 7 4 1 1 7 5 1 6 1 1 1 4 4 4 2 2 1 2 3 7 2 4 4 5 2 7 5 5 1 2 2 2 4 

150 7 4 3
14 14 14 17 15 14 14 11 15 12 15 12 12 10 12 11 15 15 12 15 14 8 18 11 11 10 14 11 14 10 11 15 13 12 15 10 11 15 14 15 10 11 15 16 14 15 12 14 17 14 15 14 18 12 13 14 15 17 19 10 14 13 11 16 14 10 14 13 8 10 16 15 15 13 11 17 12 11 15 11 18 12 8 13 13 10 15 15 16 16 17 16 14 12 15 15 14 17 18 12 15 12 16 17 13 12 16 16 13 15 20 14 11 15 15 15 20 11 14 14 16 14 11 11 13 17 20 12 14 14 12 13 11 8 19 12 20 12 21 10 14 6 14 11 17 11 14 13 13 16 
1 2 3 4 5 6 7 7 5 4 2 7 1 1 1 5 7 7 4 4 4 5 4 1 4 2 6 6 5 6 6 1 6 7 6 3 2 4 7 5 5 6 4 3 3 5 2 7 6 1 1 6 3 5 4 6 7 5 6 3 3 3 6 1 4 5 1 2 1 5 3 2 3 1 1 1 3 5 6 5 2 5 2 5 3 5 1 7 1 3 1 3 2 4 1 7 5 4 5 1 7 2 6 2 6 4 3 1 5 4 5 1 6 2 3 6 5 1 6 7 7 4 6 1 6 7 2 4 7 1 4 3 5 1 1 1 2 1 4 2 7 4 3 3 1 6 2 4 1 5 

150 7 4 4
11 17 11 12 15 9 12 10 12 15 16 13 11 12 9 20 13 13 12 17 13 12 12 16 12 12 11 17 14 15 15 15 11 10 10 10 14 17 15 13 13 10 16 16 11 9 15 11 15 12 13 14 12 15 12 17 14 16 14 13 16 13 18 17 16 13 13 11 16 14 12 19 14 17 16 19 11 16 16 9 14 13 14 15 15 12 12 16 16 13 9 17 11 14 17 11 11 17 17 12 18 19 14 13 12 14 11 20 14 11 11 16 17 14 11 9 13 17 20 9 14 14 16 11 14 7 16 8 8 15 17 18 15 13 13 12 16 14 13 10 14 13 10 13 14 12 9 12 12 18 
1 2 3 4 5 6 7 4 1 1 3 2 1 5 2 2 6 6 7 6 7 1 6 3 7 4 3 5 2 3 7 2 4 6 6 6 1 5 4 7 1 4 7 5 6 3 5 6 5 3 1 2 4 3 5 3 2 1 3 1 7 2 7 5 2 7 7 6 5 2 5 7 4 3 5 4 2 7 5 4 3 5 1 7 2 2 1 4 4 5 1 7 5 4 6 7 2 4 1 4 4 3 7 2 4 3 7 4 4 7 3 6 2 2 7 5 7 1 7 5 7 6 6 1 4 2 2 7 2 3 4 7 4 2 2 6 6 6 4 6 2 7 1 7 6 5 3 6 1 3 

150 7 4 5
16 12 19 16 11 15 12 11 13 11 15 13 15 18 12 11 14 20 14 14 13 14 9 6 11 14 19 18 10 13 15 9 12 12 13 13 12 12 9 16 11 14 18 12 7 12 12 12 14 17 12 10 14 17 17 14 14 14 16 18 18 16 6 10 15 12 17 11 14 14 8 11 16 16 13 17 14 14 14 16 11 13 14 13 16 9 10 13 15 11 16 10 13 9 14 15 12 11 13 11 9 15 12 17 13 15 18 14 12 14 19 11 12 14 15 12 11 12 9 13 16 16 9 16 13 13 14 13 15 16 11 15 14 16 12 11 15 12 13 8 12 11 15 12 13 10 9 18 14 13 
1 2 3 4 5 6 7 3 1 4 5 4 6 3 2 6 2 1 1 5 2 5 3 1 3 3 5 4 6 2 3 4 5 7 5 6 5 3 7 4 7 7 3 1 4 5 3 3 6 6 7 5 1 1 6 4 3 5 5 4 6 7 2 1 4 5 6 5 3 7 7 2 7 3 7 4 7 3 2 3 7 6 7 7 4 5 2 4 5 2 3 6 2 6 3 4 5 4 4 2 3 6 6 1 3 7 5 4 4 7 1 2 1 6 2 5 4 6 2 4 1 3 1 4 4 5 5 5 6 7 5 2 1 7 7 4 6 1 7 2 6 7 6 7 7 7 2 2 4 6 

150 7 4 6
13 11 15 17 13 15 20 13 13 11 15 13 11 16 19 11 13 18 11 18 16 13 16 18 19 19 13 11 16 12 13 15 15 16 14 13 13 19 14 11 14 9 13 11 14 14 17 20 17 9 14 17 10 14 15 11 10 9 14 15 18 11 11 11 17 17 13 12 16 9 13 11 12 14 19 18 12 13 12 13 11 10 15 15 9 14 14 13 12 14 14 14 12 13 14 13 12 15 16 17 9 11 15 17 19 14 17 9 14 11 14 18 12 15 8 9 12 12 15 14 16 15 15 13 10 11 13 12 17 12 15 12 14 15 13 15 16 17 15 18 14 19 13 11 14 15 17 17 12 16 
1 2 3 4 5 6 7 6 4 4 5 2 3 2 5 1 6 3 2 5 1 6 1 5 5 3 3 4 1 6 3 2 1 6 7 1 7 1 3 4 2 3 1 4 5 7 5 3 6 5 3 4 2 6 5 6 6 5 2 5 1 1 4 2 1 7 6 7 7 4 3 2 6 6 6 2 4 7 6 2 2 7 6 1 6 7 2 3 2 4 3 5 7 5 4 5 3 6 4 3 5 3 5 6 7 3 5 5 7 7 5 7 1 7 1 1 2 4 5 6 4 3 6 2 2 1 1 6 5 5 5 2 5 1 1 7 2 2 2 5 6 2 1 3 1 3 3 7 6 7 

150 7 4 7
12 17 13 10 12 15 12 14 14 15 12 13 14 13 12 10 17 14 14 14 12 10 11 14 14 13 11 14 14 15 14 13 11 15 15 16 14 16 16 13 14 14 13 13 13 13 12 14 12 11 11 9 16 12 12 17 19 17 19 14 9 12 14 11 11 13 14 15 15 18 15 14 15 10 17 14 17 13 13 12 8 12 11 11 11 17 14 14 17 16 13 15 14 9 22 13 14 11 15 15 12 10 13 12 15 16 12 14 15 13 12 17 14 15 10 15 16 17 9 18 16 14 9 10 15 19 15 12 17 15 12 17 12 18 15 15 9 10 15 15 14 18 15 12 11 16 15 13 14 12 
1 2 3 4 5 6 7 4 5 1 3 2 2 3 7 2 4 1 3 6 6 3 7 7 2 3 7 2 1 7 6 4 4 6 3 3 1 5 3 1 5 7 1 7 5 4 5 7 6 6 6 5 3 7 7 4 5 4 3 7 2 3 1 2 6 7 4 1 2 5 1 6 3 5 5 4 1 2 7 1 2 3 2 5 4 4 1 6 3 4 2 2 3 4 7 3 6 2 6 6 5 4 7 1 4 7 5 5 5 1 6 3 3 5 7 6 7 4 6 7 6 3 2 1 5 6 2 4 2 6 3 7 5 1 2 5 1 5 3 6 7 1 4 2 4 5 2 4 5 1 

150 7 4 8
9 11 7 18 9 14 11 13 13 14 15 8 11 15 13 14 15 18 14 17 14 10 10 19 14 19 13 13 8 13 14 17 13 12 21 11 19 11 12 15 15 18 11 16 14 9 12 16 13 16 13 14 16 12 14 11 13 20 14 15 14 15 12 11 13 12 11 19 21 14 14 13 9 7 12 12 21 14 11 12 11 10 10 16 16 12 12 11 15 11 11 13 16 13 12 15 15 11 17 10 12 9 12 11 17 12 16 14 17 15 14 19 11 13 13 13 14 9 13 14 16 11 15 12 14 13 14 17 9 15 11 11 17 14 16 10 16 13 13 15 10 16 15 13 11 11 13 14 14 14 
1 2 3 4 5 6 7 1 4 7 2 2 4 1 4 1 1 3 5 4 5 4 7 1 3 3 6 5 6 2 2 4 6 6 1 2 7 2 7 2 3 4 5 5 6 3 1 4 5 4 3 7 1 5 1 7 5 2 1 6 3 6 3 6 1 6 5 1 1 5 5 6 1 6 1 5 4 2 4 6 5 7 3 5 4 2 4 3 5 7 5 2 4 5 4 6 5 3 6 6 3 4 6 3 3 2 3 7 5 5 2 6 1 2 6 5 2 3 6 3 1 6 7 1 3 7 6 4 5 3 5 2 7 1 6 2 5 6 5 5 2 3 2 7 3 5 6 3 2 2 

150 7 4 9
9 16 13 17 10 13 16 12 21 19 13 13 8 19 15 13 12 11 11 10 15 16 16 13 11 13 16 16 16 13 16 11 11 11 13 20 7 11 18 17 12 11 19 16 13 16 9 12 15 14 13 15 12 15 14 19 15 18 12 12 10 14 10 13 10 9 12 16 15 12 13 17 13 13 12 14 16 16 11 12 10 13 14 14 11 15 16 14 14 13 14 10 15 16 16 13 12 10 15 15 17 14 14 16 13 14 15 16 10 13 9 11 11 13 10 17 10 15 10 10 10 13 12 19 13 15 11 14 14 16 16 11 14 14 13 18 15 10 18 16 12 19 12 11 10 11 14 16 12 16 
1 2 3 4 5 6 7 5 6 5 3 3 3 7 4 2 3 2 3 6 4 2 5 2 4 1 7 4 6 4 6 4 7 1 7 5 1 2 2 5 7 2 6 5 5 2 5 6 4 1 4 5 2 1 3 6 6 4 7 6 7 4 3 7 7 4 1 6 3 1 6 7 4 6 1 7 6 7 7 3 5 4 3 4 7 5 3 3 1 6 7 2 3 1 4 5 7 2 1 1 5 1 1 6 2 6 5 1 4 3 2 2 1 6 5 7 7 5 6 2 3 5 2 1 2 6 1 2 5 4 7 3 5 3 7 3 7 7 2 2 3 7 6 6 7 3 3 1 4 3 

150 7 4 10
10 12 16 11 17 14 13 13 16 17 11 8 8 16 14 13 12 14 12 9 11 16 11 14 9 12 14 12 9 12 12 13 16 16 16 12 13 15 13 15 11 11 16 14 16 13 9 14 17 15 9 12 15 14 12 13 11 14 12 14 10 13 8 11 13 14 17 9 10 11 11 9 8 7 13 15 20 19 13 15 17 12 11 17 15 18 11 14 13 10 18 14 11 14 18 13 12 16 19 13 9 11 18 14 16 12 14 12 10 17 14 12 17 12 14 13 16 12 11 13 8 13 14 13 12 10 13 15 18 15 11 14 14 15 11 15 11 15 15 15 11 15 13 9 17 14 11 11 15 18 
1 2 3 4 5 6 7 3 3 5 4 1 5 7 4 4 4 4 7 1 3 7 1 6 2 4 3 7 2 5 4 4 4 6 2 2 1 1 2 6 6 6 4 3 4 1 6 6 3 7 6 2 7 4 5 7 1 5 1 6 2 7 5 3 5 1 3 6 4 5 3 2 4 7 4 2 7 7 1 1 6 2 3 7 3 2 3 4 5 2 2 4 4 6 6 1 7 2 2 3 4 2 4 6 4 4 1 4 3 4 2 3 7 4 4 4 2 3 3 6 5 6 1 2 5 6 1 7 3 2 4 7 5 7 6 6 1 3 6 5 6 5 2 5 7 1 2 5 6 2 

150 7 5 1
21 20 23 18 21 19 24 22 20 17 20 20 15 14 22 23 22 19 21 18 22 16 15 22 22 27 19 20 24 26 23 26 23 23 26 17 23 15 23 19 22 26 20 21 26 24 21 20 27 22 19 20 22 20 27 19 20 17 22 23 28 12 18 18 25 20 22 17 16 22 23 22 24 24 20 19 28 18 28 19 21 22 20 19 19 19 22 18 17 23 18 24 23 20 24 18 22 17 23 21 23 25 21 18 24 20 21 18 20 20 18 24 26 22 17 16 20 19 23 18 22 22 26 20 25 24 24 22 19 23 15 21 20 19 22 23 23 31 21 16 22 19 23 23 23 18 24 18 17 18 
1 2 3 4 5 6 7 6 1 6 4 6 3 7 3 6 7 6 7 6 2 6 5 6 7 3 2 5 4 1 5 6 1 5 6 3 3 1 6 5 1 1 7 1 1 4 3 7 4 1 4 2 7 1 4 4 2 7 4 3 6 1 5 4 1 4 2 2 2 2 3 3 5 7 4 2 5 2 2 6 1 2 7 1 4 2 1 5 2 2 2 2 1 6 4 7 1 3 3 6 6 7 5 1 5 4 5 7 4 2 2 6 4 6 1 7 1 7 7 4 2 3 2 2 7 6 4 1 6 2 5 4 5 2 4 3 2 6 6 7 5 6 7 6 4 4 4 1 6 2 

150 7 5 2
19 20 24 20 21 14 30 25 22 18 23 21 12 22 22 19 17 22 27 21 30 25 26 21 22 22 25 22 18 20 22 19 22 21 24 17 20 21 23 15 23 25 18 20 21 21 20 24 20 18 21 18 17 17 15 18 18 16 19 18 20 18 19 25 22 19 21 22 22 17 21 20 24 15 20 19 24 17 17 23 21 25 20 16 17 21 22 20 21 18 26 19 21 15 25 21 26 21 22 20 25 24 18 18 21 28 21 23 16 19 23 21 19 20 21 17 16 22 19 19 20 22 19 21 23 21 20 18 22 23 18 20 22 20 21 19 24 20 17 21 18 25 23 18 23 22 20 17 25 17 
1 2 3 4 5 6 7 2 3 2 1 7 3 3 6 1 1 7 3 4 1 4 4 2 7 5 1 3 2 7 4 6 3 1 1 7 3 5 4 3 1 2 1 4 3 1 1 5 3 4 5 6 4 3 7 6 2 2 7 4 6 2 1 2 1 1 1 1 5 7 4 2 5 7 2 1 7 6 1 3 2 5 4 5 2 2 7 2 6 7 6 6 1 6 5 1 3 3 3 3 7 5 6 7 4 1 7 4 2 2 3 2 4 1 1 1 3 2 6 2 3 2 3 5 6 3 2 6 5 2 1 7 3 5 2 6 7 5 6 1 6 5 2 1 5 7 4 3 7 7 

150 7 5 3
18 23 20 22 25 19 27 22 17 27 20 23 22 21 27 21 20 21 19 20 17 27 20 18 21 24 22 23 23 25 21 23 18 21 24 25 19 22 28 19 24 27 18 15 21 16 20 21 19 19 29 20 25 15 24 24 21 19 25 20 24 19 21 20 22 23 21 22 22 16 21 22 24 21 25 14 19 20 19 18 22 25 20 18 23 24 22 19 22 24 22 21 20 25 22 17 19 20 18 23 22 20 21 26 21 21 20 20 23 24 19 25 17 17 27 20 25 21 20 19 19 16 18 17 22 28 23 23 23 25 23 22 20 21 19 23 18 22 17 23 22 19 20 21 17 25 19 19 26 20 
1 2 3 4 5 6 7 5 3 3 5 1 4 2 4 2 7 2 7 6 4 4 6 3 1 3 3 2 5 1 3 6 3 5 5 1 6 4 6 1 2 7 5 5 3 1 2 3 3 1 3 6 1 2 4 7 6 3 2 7 2 5 4 3 3 5 2 6 1 5 6 4 5 2 2 3 3 5 2 7 7 2 7 5 4 2 1 1 1 5 7 1 1 2 7 1 2 2 1 7 4 3 7 5 1 4 7 6 5 6 1 3 3 6 5 6 2 7 2 5 3 5 3 3 2 7 3 5 3 7 7 5 2 6 2 5 3 3 2 7 6 5 1 7 2 4 1 5 7 5 

150 7 5 4
19 23 21 17 19 17 29 22 22 22 15 17 24 17 21 23 24 16 23 24 18 15 26 17 23 26 21 21 20 28 22 16 24 19 14 22 21 27 21 17 21 18 19 14 27 21 17 21 19 24 24 19 19 18 21 20 28 26 18 20 23 21 20 23 24 25 25 23 16 21 19 21 18 23 23 20 18 24 20 20 18 25 19 22 26 17 20 19 17 22 22 26 16 23 13 19 24 20 21 15 14 20 29 22 21 27 22 21 16 18 22 19 24 26 19 16 22 21 22 20 19 20 18 21 24 25 22 22 23 16 16 26 21 18 15 21 20 24 17 25 16 21 16 20 15 22 20 25 25 19 
1 2 3 4 5 6 7 2 1 1 1 6 1 1 2 5 1 7 1 7 1 2 6 4 3 3 4 6 6 1 6 2 1 3 5 5 2 7 1 1 4 1 3 3 3 4 7 3 2 1 7 5 7 4 1 6 2 7 5 3 1 3 7 3 4 5 1 7 7 7 2 4 3 5 6 4 1 1 5 4 3 2 1 5 6 3 6 7 6 5 5 2 4 5 2 2 4 1 4 4 3 7 7 2 2 1 5 7 1 7 6 2 6 5 2 7 7 7 5 3 5 4 7 2 2 2 2 5 1 6 5 3 3 1 2 5 4 4 5 7 1 4 2 2 2 4 2 5 2 7 

150 7 5 5
23 20 24 23 24 22 26 25 17 24 20 22 22 19 19 24 24 25 19 21 21 22 26 23 19 23 21 20 21 22 25 20 19 21 18 23 24 19 27 19 22 26 21 18 20 19 21 15 20 24 17 20 19 24 20 20 22 19 24 18 22 20 22 18 26 18 21 18 16 20 17 19 12 23 20 20 15 24 27 20 20 22 26 16 23 30 21 20 22 21 26 25 21 19 21 23 21 19 19 20 23 24 25 18 25 20 22 20 19 16 24 15 17 18 23 24 23 20 24 25 24 17 20 19 17 22 20 24 23 19 20 24 26 18 23 18 22 23 19 27 20 20 22 16 18 26 17 21 20 26 
1 2 3 4 5 6 7 6 1 7 7 3 7 6 5 5 4 2 3 6 5 3 6 2 6 6 5 4 6 6 6 5 4 5 4 2 2 1 6 2 4 1 7 3 7 4 6 3 3 1 3 4 3 1 7 2 5 1 7 3 6 7 2 7 7 7 1 3 1 4 1 7 3 5 7 3 5 1 3 1 2 3 6 1 5 2 2 3 2 5 7 1 4 4 7 1 1 2 4 6 7 1 7 4 7 2 7 6 5 1 5 5 6 3 3 7 6 2 4 6 2 3 2 6 3 3 6 1 3 1 1 7 7 7 3 3 7 4 3 5 3 6 4 1 2 6 7 7 7 2 

150 7 5 6
20 25 18 22 15 23 20 23 25 16 18 22 24 16 14 20 16 18 18 22 20 16 22 16 20 15 20 16 23 21 20 17 25 11 20 26 24 19 20 25 23 23 23 17 19 16 23 23 19 17 16 24 23 17 20 18 25 27 24 26 21 20 22 17 24 14 16 19 13 26 20 23 19 23 25 23 20 21 20 25 18 25 16 20 19 23 20 18 23 27 21 21 21 22 16 18 26 17 20 20 17 19 23 24 20 20 19 19 21 21 19 25 17 15 18 20 22 17 20 23 24 19 22 21 19 18 23 18 20 22 17 21 20 23 22 19 21 21 20 24 16 25 20 21 18 23 24 23 24 18 
1 2 3 4 5 6 7 2 6 5 1 6 4 3 2 1 7 2 5 3 2 2 5 5 5 5 2 7 4 2 2 5 7 4 1 5 6 6 5 3 4 7 2 4 2 1 3 2 4 4 2 2 1 3 6 7 1 5 2 3 2 3 7 4 6 5 3 1 4 3 2 3 2 2 3 6 2 6 7 3 1 1 1 5 5 2 5 1 3 5 4 1 6 1 1 5 7 5 1 1 2 1 3 7 7 2 2 7 2 3 2 4 1 7 7 2 1 5 3 1 1 4 2 6 7 6 6 5 2 2 3 1 4 6 7 3 6 4 7 3 1 2 3 1 7 2 3 1 2 5 

150 7 5 7
23 26 25 22 27 26 16 18 19 19 21 22 21 20 26 23 21 18 23 25 18 25 24 11 14 21 19 19 18 25 22 23 17 20 21 22 19 23 17 19 17 21 19 24 23 21 21 22 24 24 19 22 18 23 15 24 18 20 19 16 19 25 15 19 22 16 17 22 19 23 21 22 18 24 18 18 21 21 18 19 15 15 24 24 26 19 25 25 22 23 19 26 20 18 17 24 20 18 24 23 19 22 21 20 22 19 25 20 21 14 26 22 26 23 24 18 20 21 23 18 21 19 24 22 22 17 20 24 16 22 17 21 10 18 18 21 22 18 24 23 21 20 22 22 18 21 17 25 20 23 
1 2 3 4 5 6 7 5 1 1 1 3 7 4 7 7 5 4 1 4 3 5 4 1 7 1 3 4 7 2 7 3 3 2 5 4 1 4 4 4 6 7 6 2 3 7 5 6 3 3 1 3 1 7 5 5 4 6 5 3 1 4 1 5 2 1 6 7 6 5 7 7 6 5 7 3 2 1 5 2 1 5 2 4 4 5 3 6 3 4 4 3 5 3 6 2 6 5 6 6 6 1 1 7 4 5 1 5 2 4 7 7 4 6 5 4 5 5 4 6 1 2 6 6 5 2 2 4 5 4 2 3 6 2 7 2 3 2 2 7 1 6 3 1 3 7 5 5 2 7 

150 7 5 8
23 22 19 27 19 23 23 22 17 22 20 23 29 21 24 26 24 22 22 26 22 22 16 16 21 22 22 19 28 26 20 22 15 20 28 21 16 20 20 14 23 20 25 21 18 18 16 23 17 18 20 19 22 21 22 20 23 22 19 23 20 17 21 27 16 22 20 21 21 24 20 17 18 18 19 22 21 22 23 22 21 22 23 17 21 23 19 26 26 20 22 23 26 17 24 22 21 22 18 20 25 20 20 16 21 23 17 20 25 25 24 23 21 22 18 17 15 23 20 20 24 24 24 20 26 19 20 25 23 22 17 18 16 23 24 21 22 23 21 25 20 22 17 18 19 17 22 26 23 22 
1 2 3 4 5 6 7 1 6 6 4 5 4 6 1 6 4 7 7 6 4 1 1 1 6 5 4 6 1 2 1 7 2 1 2 4 4 5 3 3 5 6 2 2 1 2 3 5 7 6 2 7 6 6 4 3 4 5 3 4 5 6 4 6 2 2 3 6 5 3 2 2 1 1 1 5 7 5 7 5 3 6 3 6 3 5 3 5 5 2 6 3 6 1 3 2 1 1 4 5 5 2 6 6 3 2 5 7 6 6 4 6 4 2 5 6 6 3 5 3 4 6 2 2 2 6 3 5 1 7 7 2 7 7 7 3 2 6 3 7 7 2 4 3 1 3 2 3 5 6 

150 7 5 9
16 27 16 29 18 17 19 20 21 21 25 18 28 16 16 21 19 21 22 19 25 22 24 14 16 18 16 15 15 22 20 24 23 17 32 23 25 24 15 20 21 26 26 23 14 24 26 24 13 25 22 17 23 22 23 20 20 21 26 27 17 25 20 23 19 17 18 21 18 23 19 15 23 21 16 19 22 20 22 20 19 19 22 22 24 25 17 18 21 23 21 24 18 22 25 24 20 22 23 25 20 21 15 24 23 17 18 18 20 18 18 27 23 19 18 22 17 26 16 21 26 23 21 23 22 22 20 23 22 21 19 19 26 23 16 23 21 22 20 20 18 25 19 16 21 18 20 17 28 23 
1 2 3 4 5 6 7 4 5 5 3 5 1 7 1 4 1 1 3 7 2 3 5 2 4 3 1 1 1 7 2 1 6 2 4 7 3 3 1 7 2 4 1 1 1 3 1 3 2 4 1 3 6 2 4 6 2 4 4 4 7 1 3 7 6 6 2 6 1 2 3 2 2 6 2 2 5 1 6 5 7 3 4 5 5 3 6 5 1 7 1 3 5 2 2 3 4 6 5 4 3 3 3 5 4 5 3 1 7 3 5 7 7 3 4 2 5 1 4 6 6 4 5 7 6 4 4 1 2 4 4 5 6 3 2 4 3 2 2 6 3 4 6 6 1 2 1 7 4 3 

150 7 5 10
16 23 20 24 22 17 20 22 25 15 23 19 19 19 16 20 23 20 23 27 21 21 20 19 19 22 23 25 18 18 21 22 22 23 18 20 26 17 16 23 19 17 21 22 25 18 18 24 19 26 25 18 26 23 23 24 21 21 20 22 24 20 21 23 20 16 24 24 18 19 18 15 28 20 26 22 18 21 18 24 16 14 19 14 17 19 26 21 18 23 22 22 26 18 17 25 18 15 22 20 16 19 23 18 20 20 25 17 24 21 24 22 22 22 19 15 20 27 22 21 19 21 22 22 19 23 16 21 17 19 19 26 14 23 22 22 21 21 20 24 20 19 18 23 23 20 14 19 21 22 
1 2 3 4 5 6 7 1 3 2 5 4 7 4 4 6 4 6 5 2 7 4 6 2 4 6 6 3 3 2 5 7 2 3 6 6 3 4 1 5 3 5 5 4 6 7 4 3 7 7 5 4 7 2 5 1 2 4 4 1 7 3 5 1 6 6 1 3 1 4 1 2 1 2 4 6 1 5 5 7 1 1 5 6 4 4 2 2 7 6 6 6 1 5 4 5 7 1 6 1 5 2 3 5 6 6 1 5 2 2 4 5 2 1 3 4 5 4 5 7 4 6 1 5 5 5 4 4 7 5 3 5 7 5 3 6 1 3 6 5 1 6 6 2 1 4 3 1 4 1 

150 8 1 1
6 2 7 15 15 15 13 11 15 2 10 3 12 12 13 12 3 3 14 15 3 14 15 4 5 5 2 3 6 7 15 1 13 4 14 9 15 1 6 9 13 2 1 15 1 9 2 11 15 9 13 8 2 15 6 2 15 9 3 12 1 11 11 11 3 11 3 4 3 3 8 4 7 14 8 14 3 5 5 11 11 9 5 14 3 2 9 13 1 3 11 6 10 1 5 12 3 5 9 14 2 15 5 3 9 6 11 1 7 5 4 13 10 15 10 11 9 8 15 3 9 10 15 8 1 12 3 12 13 6 5 13 13 11 11 11 13 6 5 11 10 12 7 2 6 4 12 2 5 14 
1 2 3 4 5 6 7 8 5 4 4 2 7 4 1 5 2 3 3 2 8 3 4 4 2 4 7 4 1 5 8 2 8 7 4 5 1 1 6 8 2 4 1 4 8 1 7 6 1 7 1 8 8 6 8 3 1 6 2 7 4 3 6 3 4 6 3 2 5 6 5 5 8 1 2 3 5 4 8 7 4 3 5 3 7 8 8 4 1 1 4 7 2 8 2 4 2 7 5 2 5 1 6 7 1 3 2 7 1 3 1 7 3 1 2 4 6 5 7 5 6 8 5 2 3 1 7 8 6 1 2 2 4 6 8 4 2 7 8 4 4 6 2 5 3 7 6 1 7 7 

150 8 1 2
13 3 13 8 8 3 3 6 2 13 1 12 6 15 5 7 3 13 1 4 11 2 6 4 4 3 9 7 13 15 8 7 12 5 3 13 7 13 4 3 7 1 1 9 5 14 2 14 6 10 7 3 2 15 13 11 14 3 8 6 6 12 13 4 11 11 5 4 12 10 13 14 11 11 1 9 3 14 12 10 7 8 8 3 14 15 9 7 13 3 2 2 10 5 10 6 8 15 2 5 10 6 3 15 11 9 7 4 2 3 4 4 14 11 14 12 4 6 13 3 6 2 11 7 11 15 4 10 14 6 8 3 9 7 12 13 15 7 2 7 6 12 6 1 8 9 12 5 10 4 
1 2 3 4 5 6 7 8 1 1 3 5 6 2 5 6 5 7 7 7 8 8 5 2 1 6 3 4 8 3 2 3 2 7 5 8 2 3 7 5 2 5 5 5 4 8 6 2 4 4 2 5 2 6 7 6 6 1 6 7 2 2 7 7 1 7 5 6 1 2 7 6 4 8 6 5 1 4 6 6 2 5 2 7 3 8 6 3 3 5 5 6 8 6 8 2 5 7 1 4 2 3 6 1 4 6 7 6 6 4 1 2 5 3 4 4 6 3 5 6 6 3 4 4 4 4 1 7 8 3 2 7 8 4 5 7 4 6 5 2 1 6 6 5 6 1 4 6 1 4 

150 8 1 3
5 4 12 9 5 1 4 10 3 13 6 15 11 15 14 13 2 2 9 2 8 4 9 1 7 6 6 8 8 10 15 9 9 9 8 13 13 4 2 1 9 15 13 3 11 9 1 5 12 1 15 7 7 11 3 11 9 1 9 6 11 3 7 13 12 7 15 15 14 1 6 9 10 6 15 12 7 13 3 2 13 9 3 5 15 5 12 4 14 3 6 7 3 2 14 6 11 14 1 10 1 6 13 1 4 12 15 5 13 11 2 3 15 4 15 15 14 4 6 14 5 5 7 14 8 6 5 15 14 8 1 7 2 12 14 8 3 3 6 14 2 4 12 15 3 11 14 4 13 3 
1 2 3 4 5 6 7 8 5 4 4 5 8 5 6 3 6 7 6 4 7 2 7 8 1 4 5 7 1 1 7 3 8 2 3 7 5 5 2 5 8 3 2 2 4 7 3 4 7 4 5 6 7 2 3 8 1 2 7 3 6 7 3 7 4 7 4 4 7 6 1 8 4 1 7 4 3 6 1 3 8 5 4 4 4 8 5 7 3 7 6 7 8 7 4 7 2 7 1 8 1 5 2 7 3 7 1 3 1 4 5 6 6 8 4 2 2 8 1 8 7 7 6 2 7 1 8 8 7 6 1 5 4 8 4 3 3 8 7 2 4 8 1 6 6 3 8 3 2 5 

150 8 1 4
11 5 9 5 2 3 8 1 8 13 1 2 6 4 10 10 3 9 7 2 13 12 5 5 4 11 2 15 8 14 13 9 3 1 11 10 6 10 9 7 5 5 8 6 4 5 15 4 10 12 15 5 14 5 1 1 2 4 12 9 9 4 8 15 11 4 2 8 2 11 1 10 11 14 8 10 13 7 5 11 2 10 3 1 15 7 14 6 13 3 3 6 2 15 1 14 9 12 15 2 3 8 2 4 3 13 7 8 13 1 2 13 6 4 15 2 13 8 9 7 2 3 10 6 7 11 13 12 6 13 7 13 8 10 10 2 6 6 14 15 9 14 11 7 5 15 9 2 6 7 
1 2 3 4 5 6 7 8 8 8 7 1 7 1 3 6 7 6 7 2 2 4 1 5 6 1 4 2 1 4 1 4 6 3 2 2 3 2 6 8 6 3 4 4 2 4 7 2 4 8 3 7 8 6 7 4 2 4 3 3 5 7 2 5 3 3 2 5 6 4 8 3 7 2 3 2 6 8 5 8 6 3 7 1 2 2 8 3 5 5 1 3 4 5 2 8 5 5 7 5 2 2 8 4 5 7 3 6 4 6 8 6 1 3 6 3 2 5 8 8 5 6 4 1 5 4 8 6 1 5 3 7 3 2 8 5 6 6 4 7 5 3 2 5 1 1 5 5 4 2 

150 8 1 5
4 5 5 12 4 13 2 13 5 12 4 5 9 14 1 12 13 9 4 4 14 11 14 11 4 5 5 13 7 8 12 2 3 15 15 6 12 12 6 6 2 11 7 4 12 6 8 6 12 13 8 8 10 1 11 9 7 4 1 11 10 14 2 9 6 9 4 9 7 5 13 15 10 12 9 15 6 6 15 8 3 3 11 4 9 1 2 9 14 5 3 2 4 9 6 5 4 4 11 3 6 4 5 13 1 14 8 1 5 6 2 11 8 15 10 11 6 8 12 14 4 15 7 8 4 10 7 5 12 15 9 3 7 12 10 11 10 13 7 1 1 14 11 10 15 1 5 2 12 12 
1 2 3 4 5 6 7 8 4 8 1 8 4 3 8 6 1 2 7 4 3 6 2 8 7 8 2 4 6 2 7 7 1 3 8 5 2 7 8 4 1 2 5 1 2 4 4 8 7 8 7 3 3 8 1 6 1 2 4 7 4 5 1 7 4 6 2 6 6 1 4 3 1 8 6 5 5 4 7 4 6 6 2 1 3 3 1 4 5 6 5 6 4 5 8 5 7 3 1 6 7 4 6 5 6 8 3 8 2 3 8 7 8 8 7 7 4 3 6 5 1 2 8 1 6 7 2 6 8 8 4 5 6 8 7 4 8 3 5 7 8 3 7 5 8 2 3 2 5 8 

150 8 1 6
12 13 6 6 12 15 13 7 13 14 14 2 11 10 13 4 9 6 2 13 14 2 15 4 14 7 12 7 1 1 3 15 9 12 9 7 7 10 2 7 14 14 9 14 13 10 1 2 2 6 11 15 14 4 11 6 6 13 1 7 2 13 15 6 3 6 8 9 10 11 10 6 4 1 3 1 14 6 3 12 13 15 12 4 10 11 4 11 10 8 4 15 9 10 6 9 13 9 3 6 5 7 6 2 13 11 15 5 6 4 4 12 14 14 7 6 9 9 4 3 8 13 1 1 6 2 12 7 12 14 15 6 14 6 14 12 13 14 13 2 13 4 8 2 10 1 6 3 11 5 
1 2 3 4 5 6 7 8 1 4 6 8 6 2 3 1 1 8 3 7 4 8 8 3 2 5 2 2 8 8 3 4 5 2 3 5 4 4 1 7 7 4 6 8 2 2 7 3 8 8 6 1 1 4 8 7 5 4 8 7 1 7 3 6 5 1 7 6 4 5 5 3 6 4 6 4 1 6 5 6 2 4 1 2 5 5 4 6 6 4 4 3 6 5 7 4 6 8 8 5 5 3 5 1 4 7 2 3 8 1 6 3 7 1 3 6 4 7 8 7 8 2 4 2 7 3 4 7 4 1 2 3 5 7 8 3 4 1 2 4 6 1 8 7 3 2 8 7 1 7 

150 8 1 7
5 12 6 12 3 15 13 7 10 12 3 6 8 1 10 1 3 8 6 13 1 12 12 7 9 1 4 3 10 8 7 14 9 12 8 4 13 4 10 7 5 14 7 11 15 14 3 15 13 5 2 15 2 8 10 4 10 3 8 6 4 7 10 5 8 4 4 1 6 5 14 13 10 8 4 6 9 2 14 2 7 1 9 14 13 9 15 6 4 2 7 13 4 1 10 7 15 15 12 3 11 5 11 8 6 6 2 15 14 13 3 4 10 14 7 5 6 3 8 8 12 3 15 13 13 15 12 1 6 12 7 12 14 9 12 7 7 9 3 15 11 8 1 7 11 9 13 10 3 5 
1 2 3 4 5 6 7 8 5 8 4 3 7 3 1 7 8 5 2 6 4 7 1 3 1 2 6 7 8 1 1 3 4 8 8 5 8 2 5 8 4 5 8 2 1 7 1 8 8 7 5 5 4 6 2 7 3 4 7 6 7 8 1 6 1 4 5 2 3 5 2 2 8 8 8 4 1 1 5 2 1 1 5 6 7 4 7 5 4 7 8 5 2 2 7 8 3 4 1 6 5 3 2 2 3 3 5 7 5 8 3 6 5 2 6 6 7 3 1 5 1 7 8 1 3 5 7 6 4 5 3 7 8 4 8 1 7 7 1 1 5 4 8 8 5 6 4 7 8 5 

150 8 1 8
14 10 3 13 14 10 7 8 12 12 10 4 4 3 5 9 10 13 4 9 8 4 14 1 1 1 7 5 2 9 7 5 8 8 3 9 2 12 6 2 4 12 14 1 1 12 8 14 5 1 15 6 10 8 8 10 11 1 3 10 10 4 15 1 3 6 4 13 12 11 2 6 6 11 6 14 11 11 13 7 12 9 6 7 8 7 10 14 11 6 12 13 8 14 9 11 15 6 2 5 6 2 5 7 4 2 13 10 10 5 1 5 5 4 6 4 15 13 6 4 4 11 15 8 13 12 8 6 4 15 7 4 3 14 9 12 9 15 15 2 10 1 9 4 8 7 2 5 4 9 
1 2 3 4 5 6 7 8 2 1 1 6 2 1 5 3 5 3 2 2 6 6 8 6 6 8 4 6 4 3 3 4 8 6 8 7 2 2 3 5 8 3 8 2 1 4 3 2 7 5 5 1 6 6 7 1 7 4 1 7 2 7 6 3 2 6 1 7 6 8 4 2 5 4 4 5 5 6 1 2 5 6 3 5 5 8 1 1 8 2 2 1 5 2 1 2 3 2 4 8 8 2 4 3 3 3 5 5 7 7 6 1 7 3 2 2 3 3 7 3 3 5 6 2 4 1 8 7 2 3 4 3 3 2 5 3 2 2 7 3 1 6 4 2 3 2 6 6 6 7 

150 8 1 9
7 14 1 7 13 15 3 10 14 11 3 4 13 1 1 5 8 14 12 5 1 15 8 2 3 3 5 10 5 7 8 5 12 7 2 13 6 9 7 4 3 15 15 8 8 10 15 11 7 15 11 3 10 5 8 7 2 14 14 1 12 2 12 12 11 4 2 1 4 8 12 6 6 11 6 5 10 11 6 15 9 13 4 3 4 10 7 3 15 12 8 2 2 15 12 15 13 13 7 8 9 11 7 11 4 13 7 15 8 3 8 13 9 3 5 8 5 11 13 5 6 6 8 3 12 6 3 14 1 15 15 5 14 9 13 13 2 15 3 3 14 13 6 4 3 14 1 7 12 12 
1 2 3 4 5 6 7 8 6 7 2 4 7 5 4 2 4 1 7 1 3 5 2 2 1 3 8 5 7 7 8 4 2 3 1 5 8 8 2 3 3 4 8 1 3 1 8 2 3 2 6 3 7 7 1 2 3 4 6 3 8 1 1 7 7 4 6 2 3 1 8 8 3 6 8 5 8 2 8 6 4 3 6 1 3 3 3 8 7 5 2 5 4 6 3 2 8 4 7 8 1 4 4 7 7 6 3 3 3 6 4 7 2 8 1 4 2 5 7 3 4 7 2 1 7 2 2 4 1 3 6 4 8 1 3 4 3 6 7 5 8 7 5 5 4 3 8 6 6 5 

150 8 1 10
14 3 2 13 15 4 11 2 1 8 14 6 11 13 5 3 1 13 9 5 15 6 15 10 12 10 15 7 4 12 7 3 11 1 7 2 1 11 4 15 4 11 5 1 3 9 5 13 9 7 2 1 4 15 2 2 2 1 4 4 12 2 6 3 5 8 15 5 15 3 11 12 5 8 14 14 11 15 2 7 8 6 2 11 11 6 15 12 1 12 6 2 5 1 5 15 13 6 11 14 15 12 6 15 3 6 2 15 12 13 6 1 7 14 12 4 13 4 12 2 6 13 14 9 12 13 1 8 1 1 9 12 7 12 12 15 12 5 5 15 1 8 9 15 1 8 14 13 9 14 
1 2 3 4 5 6 7 8 1 1 8 6 2 3 6 7 7 3 7 5 3 1 2 3 8 2 1 1 7 3 2 4 7 1 1 6 8 4 6 7 4 6 2 1 5 7 7 4 6 1 8 5 8 3 8 1 5 8 7 7 7 7 2 3 4 3 6 8 8 4 8 2 1 5 8 3 1 3 3 4 4 6 4 4 7 2 7 8 8 2 8 3 7 1 5 6 8 2 1 6 6 8 7 7 8 3 5 7 8 4 3 7 8 4 2 2 6 6 1 2 4 3 3 8 3 3 1 3 4 7 1 8 6 5 6 4 1 5 2 5 4 3 7 8 5 6 8 5 6 5 

150 8 2 1
13 15 20 20 17 13 19 15 16 12 14 12 15 12 13 12 19 14 10 20 16 15 19 14 14 11 15 13 13 10 10 11 10 16 17 13 10 15 10 11 14 20 15 18 11 18 18 10 16 19 14 10 16 20 14 20 10 18 10 11 12 11 11 12 10 10 14 10 13 13 14 16 10 19 17 18 18 12 13 20 20 10 16 19 19 20 15 13 14 12 20 15 19 20 17 18 15 17 20 17 10 19 13 16 20 20 19 19 16 18 14 18 14 15 19 14 10 16 18 17 11 12 17 12 18 19 15 14 13 11 19 13 20 18 10 15 12 17 20 11 19 13 16 13 13 11 13 18 12 11 
1 2 3 4 5 6 7 8 5 8 7 6 6 5 5 8 5 8 8 3 6 5 5 1 1 1 1 8 4 6 7 4 2 4 3 8 8 1 6 5 7 5 3 2 4 6 6 8 4 1 3 3 1 4 8 5 3 4 6 1 4 5 7 3 3 4 3 6 2 5 4 7 8 1 4 1 7 7 8 6 7 1 8 7 1 2 7 8 6 1 5 8 2 4 3 1 6 1 6 7 5 5 7 2 3 2 2 6 7 7 4 3 7 6 3 2 4 5 5 2 2 2 1 3 5 4 5 7 5 5 7 3 5 5 3 3 6 2 6 8 5 3 6 6 6 7 7 7 6 7 

150 8 2 2
19 11 20 13 15 17 10 12 12 19 11 18 12 20 13 16 18 10 10 12 17 20 17 19 13 19 15 11 18 12 12 17 17 19 20 11 14 13 17 12 16 11 18 11 12 14 19 15 12 15 18 15 12 18 17 20 20 16 16 19 17 10 14 18 12 16 13 15 15 11 18 11 15 12 12 13 15 20 10 18 18 12 15 10 18 10 13 19 11 16 18 16 16 10 17 13 15 17 14 16 18 20 14 13 15 15 16 20 11 20 14 20 15 19 15 19 16 11 15 20 18 17 16 14 20 10 18 11 10 15 13 15 17 17 17 11 19 17 19 15 16 15 13 18 10 11 17 19 11 19 
1 2 3 4 5 6 7 8 1 1 1 6 3 7 7 2 1 4 1 3 6 5 6 4 7 5 5 5 2 2 8 1 5 8 1 7 5 7 2 1 5 2 8 3 8 4 5 4 7 7 6 6 2 5 8 8 6 6 6 8 1 3 6 4 6 2 2 4 6 3 5 2 8 3 2 3 6 4 5 5 5 7 4 3 1 7 6 2 1 3 5 3 8 8 3 1 3 6 3 4 8 6 4 4 2 5 1 8 6 7 5 2 2 1 7 1 8 8 3 8 1 2 1 2 6 5 8 5 6 5 6 5 1 6 1 4 1 2 2 3 7 5 7 5 3 2 2 4 7 7 

150 8 2 3
13 20 12 18 10 13 10 16 11 17 11 19 10 14 15 11 15 18 11 15 17 20 13 12 16 12 11 12 15 12 12 10 20 18 15 15 11 13 12 18 13 11 20 18 11 12 17 13 14 13 19 16 13 16 16 18 15 11 15 20 11 12 12 10 14 13 10 12 20 13 13 15 18 17 15 16 20 14 15 13 20 19 18 15 18 12 10 11 13 17 10 18 14 17 15 10 20 19 11 10 17 12 14 18 18 14 11 12 11 12 18 13 19 19 14 20 20 16 16 18 11 15 18 13 18 17 13 15 12 11 17 10 20 19 19 18 17 20 19 12 14 16 13 11 19 15 18 14 15 17 
1 2 3 4 5 6 7 8 5 8 4 5 5 5 1 4 8 8 6 5 4 8 2 6 6 8 2 7 4 7 5 5 1 1 2 2 8 4 4 7 7 3 1 2 6 7 8 2 3 7 6 6 5 3 4 2 4 2 6 7 7 4 7 3 1 5 8 4 4 4 4 1 4 5 2 2 2 7 8 6 7 6 3 8 3 5 4 8 2 8 2 8 7 1 4 2 3 5 6 6 2 3 1 3 8 3 1 7 7 6 1 6 2 8 5 6 2 2 4 1 5 6 2 1 8 8 2 1 2 4 7 5 2 7 3 1 3 6 7 4 6 4 4 2 4 1 5 3 1 5 

150 8 2 4
18 14 17 11 15 18 18 10 12 13 12 16 15 16 16 12 13 14 10 10 10 16 11 19 17 16 11 18 14 20 10 14 10 14 14 10 16 16 14 10 10 19 19 15 20 11 15 15 12 17 17 13 13 10 19 11 15 10 12 13 10 16 12 16 13 18 15 10 17 15 19 16 15 13 13 15 14 18 13 17 12 14 10 11 15 17 13 17 11 17 19 17 12 12 14 11 19 11 12 10 18 15 13 18 20 15 17 11 16 14 10 10 12 16 18 17 17 10 20 12 12 19 11 19 15 13 15 14 20 19 17 20 20 19 14 19 18 14 14 11 16 18 15 13 14 15 16 19 17 14 
1 2 3 4 5 6 7 8 8 1 7 5 6 5 3 2 1 5 4 2 8 4 8 2 4 7 6 8 6 2 5 8 3 1 8 2 3 6 5 4 1 4 3 6 2 4 7 1 6 5 1 4 6 8 4 6 7 8 1 8 5 3 2 3 4 1 8 5 7 1 8 6 4 1 1 5 3 5 2 5 6 6 7 3 5 7 2 2 2 5 6 3 5 2 4 7 2 4 3 8 8 2 6 3 5 7 1 2 4 4 5 5 1 4 3 3 3 2 2 1 1 1 2 8 5 3 3 3 3 7 3 5 8 7 1 4 2 1 8 6 4 8 5 2 6 4 1 3 2 3 

150 8 2 5
12 17 15 17 18 20 15 20 20 14 11 20 16 10 18 17 19 17 18 20 11 12 13 19 16 10 13 20 14 15 19 12 11 13 15 15 18 17 14 17 17 13 19 16 13 12 15 17 19 17 20 11 19 13 15 16 17 10 13 11 12 16 14 18 20 19 19 14 19 12 12 19 11 16 17 13 11 16 11 12 18 18 18 16 14 14 20 15 17 14 20 12 17 15 16 20 11 10 16 18 19 12 20 15 12 18 17 16 17 13 15 18 17 20 12 13 13 12 15 20 10 11 19 16 19 19 16 20 15 16 16 17 14 14 19 18 12 20 12 17 15 10 16 20 10 11 19 14 11 12 
1 2 3 4 5 6 7 8 4 3 5 1 7 2 6 1 5 8 8 6 4 5 6 5 5 5 1 1 3 3 1 6 5 2 1 5 3 8 6 1 3 7 6 7 4 2 6 2 5 7 6 2 1 2 8 4 4 3 6 4 3 6 4 3 5 4 7 5 2 1 2 5 4 6 3 3 6 2 7 2 6 1 8 2 5 3 1 7 8 8 2 6 4 1 3 4 8 5 2 3 5 5 5 4 1 5 4 2 7 2 2 8 1 7 7 8 5 1 2 2 2 2 3 2 8 8 1 3 4 3 1 8 5 2 4 4 6 8 7 2 7 6 8 4 6 7 8 3 2 2 

150 8 2 6
18 16 13 11 11 11 18 11 19 12 16 18 20 12 10 19 16 19 12 19 13 11 12 16 10 13 16 20 12 14 10 12 11 15 16 13 10 10 10 11 20 14 15 14 20 16 16 16 13 14 19 19 10 11 16 10 15 20 19 16 10 16 10 19 20 15 10 19 10 19 15 14 17 16 11 19 10 12 20 16 13 16 17 13 17 15 20 17 13 16 17 18 16 13 18 16 10 18 14 20 18 20 12 11 10 17 20 12 20 11 19 20 17 13 20 15 16 20 16 14 11 20 14 19 20 11 11 12 10 18 19 16 10 15 16 11 19 16 19 13 14 18 12 12 12 18 20 19 18 17 
1 2 3 4 5 6 7 8 8 6 7 4 5 8 4 7 8 7 5 3 8 1 4 1 7 8 6 8 3 8 2 1 5 5 5 7 7 4 1 3 4 2 5 5 4 4 1 2 6 7 5 8 5 8 4 7 5 8 2 2 2 7 8 2 7 6 3 1 7 3 6 2 7 1 4 6 6 4 5 5 3 2 5 2 5 4 6 5 6 1 2 1 4 7 8 1 8 7 4 4 1 1 4 8 2 7 1 4 3 1 2 6 3 6 2 7 3 7 5 3 8 2 6 5 8 1 3 7 4 5 7 1 7 6 8 2 5 6 1 5 8 8 3 3 5 7 8 1 5 8 

150 8 2 7
13 15 13 15 10 11 11 17 14 12 17 11 20 20 10 11 16 14 17 13 10 18 10 20 14 10 19 11 17 17 18 10 15 11 13 14 11 11 17 20 12 14 11 18 17 14 18 17 20 17 20 19 13 20 12 14 14 16 16 15 18 15 10 11 20 14 15 13 15 15 12 19 14 18 14 16 11 15 16 20 14 18 12 20 19 12 19 15 12 20 15 20 19 19 19 10 17 17 13 12 14 14 20 20 13 18 15 17 18 17 12 14 13 19 18 17 15 19 13 13 13 11 17 19 14 11 16 20 11 13 18 13 11 18 14 17 11 12 18 15 15 12 10 20 11 19 17 15 15 20 
1 2 3 4 5 6 7 8 4 6 5 8 4 6 8 6 7 7 6 7 7 2 7 6 4 1 3 6 3 5 8 5 1 2 5 8 3 7 6 3 1 8 7 8 8 4 6 2 7 2 7 4 6 3 6 3 5 5 4 4 3 5 3 2 8 3 5 8 2 2 2 7 8 7 8 6 8 8 5 2 3 8 3 2 1 4 2 6 8 8 2 8 5 2 4 1 6 3 2 2 5 4 1 3 1 7 5 5 8 6 3 5 4 1 5 3 4 1 4 8 3 3 2 8 1 4 1 6 1 5 6 6 8 6 2 2 4 2 7 7 3 8 6 7 6 1 4 1 8 7 

150 8 2 8
17 19 10 17 17 19 19 20 15 10 11 10 17 15 11 11 17 16 12 19 11 14 20 17 13 15 19 11 12 14 14 14 15 20 20 19 20 12 17 17 17 18 10 20 15 14 18 16 15 15 17 17 14 20 12 12 11 10 11 16 10 19 10 18 19 17 10 13 20 17 20 12 16 18 11 15 20 11 16 13 19 18 18 15 10 18 18 18 20 14 19 18 20 11 19 12 17 15 15 20 12 12 15 13 19 13 19 18 12 12 10 10 10 10 10 20 13 12 15 18 12 19 14 12 19 18 20 10 14 10 11 12 19 20 11 14 12 16 16 13 16 19 17 19 19 10 10 10 20 17 
1 2 3 4 5 6 7 8 8 2 5 4 6 4 2 5 2 4 6 7 4 3 7 8 3 8 3 6 7 2 8 4 4 4 7 4 2 4 6 3 5 1 7 7 2 4 6 6 4 3 5 3 4 4 6 8 7 2 3 7 7 1 4 4 2 3 2 8 1 8 8 2 3 3 7 6 6 6 7 6 7 3 3 2 1 8 2 2 2 5 7 5 6 8 5 6 7 3 5 7 3 2 7 1 4 6 4 8 7 4 4 7 6 4 8 7 5 4 3 1 3 7 3 8 1 3 5 7 7 8 6 2 3 3 4 4 1 4 6 3 4 2 5 5 8 4 3 7 3 4 

150 8 2 9
11 11 15 13 20 15 11 13 20 12 16 20 11 15 17 12 12 14 19 13 18 11 11 13 15 19 19 18 18 10 20 19 12 17 15 19 17 16 13 11 19 16 12 18 12 11 14 12 18 16 10 16 14 20 16 17 15 16 16 17 12 14 16 11 11 14 19 16 19 19 14 14 20 15 19 17 11 11 19 17 16 14 16 11 18 17 12 17 18 18 12 15 17 11 13 10 15 16 14 18 18 12 14 17 14 16 20 10 15 13 10 12 12 13 19 16 15 13 19 10 19 10 19 16 12 11 10 13 10 20 13 10 14 18 16 15 18 18 19 14 20 15 11 16 19 19 13 11 11 15 
1 2 3 4 5 6 7 8 4 8 4 4 7 3 2 7 6 5 3 2 8 8 1 6 4 2 8 3 7 8 8 6 7 2 5 1 1 3 5 5 6 5 8 6 3 3 6 2 3 8 7 5 5 7 2 1 7 6 7 6 8 5 7 1 7 6 8 4 5 4 6 8 2 2 8 4 2 2 2 7 4 6 7 1 7 5 5 6 5 4 6 6 3 2 8 7 1 5 7 3 3 4 7 6 3 7 1 5 2 4 5 6 5 5 3 6 1 5 1 2 2 5 1 1 5 2 8 6 5 7 1 4 8 7 8 4 1 7 3 1 4 6 4 2 7 5 5 6 5 8 

150 8 2 10
17 14 20 10 13 19 16 19 17 19 12 16 19 16 19 14 15 15 13 14 10 10 19 20 14 12 16 16 20 17 11 17 20 14 10 11 19 11 10 10 11 13 10 10 19 16 12 14 12 17 18 13 16 18 15 17 18 15 15 20 17 10 20 19 19 16 18 14 10 20 20 12 17 18 15 13 11 17 14 20 13 17 19 14 20 17 11 19 16 17 11 17 18 18 11 16 10 18 11 13 13 12 16 10 13 11 12 16 11 12 10 14 19 13 14 20 15 10 13 13 12 19 11 17 13 20 18 15 17 10 11 17 12 13 10 18 16 15 15 18 13 20 14 20 20 14 10 15 12 18 
1 2 3 4 5 6 7 8 8 1 6 5 4 2 8 5 4 1 6 2 5 8 1 6 1 1 8 2 6 2 5 5 8 3 1 3 2 1 8 1 1 4 3 4 7 1 3 2 4 3 3 5 4 6 5 4 2 3 8 8 4 2 8 6 3 1 1 4 1 6 6 6 1 8 1 8 6 5 4 4 8 4 3 4 8 1 4 7 5 4 4 3 3 8 8 6 8 5 7 6 6 3 4 2 6 7 6 7 1 3 6 7 1 1 3 5 1 3 8 1 1 6 7 2 1 3 7 7 1 8 7 3 2 3 3 7 1 3 5 7 7 7 6 6 6 7 1 1 8 5 

150 8 3 1
18 24 30 27 28 15 16 24 17 29 21 15 25 21 30 29 18 21 16 22 24 25 26 19 30 15 16 27 20 22 18 17 26 30 23 18 26 30 26 29 29 18 30 26 21 26 28 25 21 25 21 18 21 15 16 19 30 30 25 17 25 26 26 29 19 29 18 25 29 29 18 15 26 23 29 16 25 24 22 21 16 21 29 18 22 27 21 19 15 20 19 18 18 25 21 25 26 29 17 19 29 16 19 15 27 29 25 20 30 24 23 20 30 17 26 28 23 25 26 25 20 21 30 20 20 21 19 26 26 24 28 25 30 27 22 23 15 25 22 25 19 21 19 21 25 26 18 26 18 25 
1 2 3 4 5 6 7 8 4 7 2 2 4 2 3 6 6 2 7 5 2 8 2 6 5 6 8 6 4 8 3 2 3 4 7 4 1 8 7 6 1 3 6 1 3 6 7 5 3 2 8 7 4 4 3 5 2 3 4 8 2 5 6 5 4 3 8 3 8 3 6 8 8 6 5 5 2 4 2 8 2 5 8 6 3 7 1 1 3 6 1 4 1 6 6 1 3 3 2 5 5 1 8 5 7 2 5 4 1 3 5 8 2 2 1 7 4 1 1 5 3 7 4 4 3 7 2 6 7 6 8 6 6 1 5 4 2 3 8 4 2 7 8 4 1 6 2 7 6 4 

150 8 3 2
25 26 21 20 28 15 29 21 27 23 26 27 15 24 20 16 24 28 18 29 28 21 27 28 23 16 19 21 23 22 15 27 25 29 28 29 27 26 23 23 29 20 27 20 16 21 27 18 16 19 23 22 17 21 26 21 28 26 27 18 27 28 19 17 25 28 21 30 30 19 24 26 21 29 29 16 17 23 17 30 27 24 30 29 22 20 18 15 23 24 22 23 21 18 24 17 15 21 23 17 28 16 18 24 21 26 19 23 27 22 29 23 25 17 29 30 25 23 15 18 17 25 27 19 19 23 30 22 19 19 19 26 27 20 21 15 23 22 19 27 18 26 24 19 15 21 24 24 17 19 
1 2 3 4 5 6 7 8 8 6 7 6 6 4 6 7 4 2 3 5 3 3 4 8 8 4 3 7 4 3 7 5 4 2 5 4 7 7 5 4 8 6 7 2 5 1 1 3 5 7 6 8 8 3 1 4 6 2 2 6 7 4 1 4 4 6 6 8 4 6 3 1 3 3 5 3 7 4 2 4 2 7 1 1 3 6 3 8 6 3 5 5 3 2 3 1 2 5 1 5 4 6 2 7 1 1 7 3 5 5 5 2 3 7 5 1 5 7 4 3 1 6 5 6 3 6 2 6 7 5 8 2 4 8 5 6 7 7 3 8 5 2 6 4 6 6 4 8 3 5 

150 8 3 3
18 28 20 22 25 18 19 17 29 21 15 16 18 18 21 18 19 26 25 23 27 19 25 15 17 24 22 24 19 22 20 21 23 28 18 19 28 22 25 28 29 29 28 18 30 25 23 23 30 16 23 16 26 28 25 18 20 18 20 25 21 24 29 20 25 30 23 20 20 29 26 24 28 18 18 24 28 26 17 20 27 26 27 19 26 27 19 20 25 29 21 26 30 23 28 17 16 17 23 27 21 29 15 27 16 28 30 28 16 15 18 28 16 28 29 27 28 19 15 27 15 21 29 30 18 27 29 21 18 28 30 20 15 29 16 26 29 16 20 18 16 19 20 15 29 30 22 30 20 25 
1 2 3 4 5 6 7 8 4 3 4 4 6 6 3 6 4 2 6 6 1 4 7 3 1 8 6 2 7 3 3 7 4 7 2 4 3 2 8 2 5 5 7 7 1 8 2 3 8 3 8 1 1 4 3 2 6 4 4 1 2 1 2 8 4 1 2 2 2 1 8 2 1 1 3 6 1 7 6 6 8 6 7 2 1 7 2 6 2 2 4 3 7 3 3 7 2 6 1 5 5 1 3 7 4 4 4 5 7 5 8 5 4 7 6 1 2 5 1 4 8 2 2 1 4 7 3 5 2 8 6 3 3 8 7 5 6 4 7 7 7 5 7 3 5 1 7 5 1 5 

150 8 3 4
26 20 19 20 22 28 29 28 22 29 27 27 22 21 23 16 26 29 15 24 16 19 24 23 27 30 22 20 16 30 25 26 27 24 27 23 28 23 26 29 24 24 29 16 19 22 15 20 26 24 20 29 25 20 25 24 15 16 21 29 28 17 17 27 16 15 24 25 24 30 27 18 26 17 15 19 26 23 30 17 15 30 24 30 28 16 27 25 29 20 19 28 21 28 28 18 30 29 16 29 24 25 23 16 22 22 20 23 25 21 20 23 15 15 15 21 26 23 17 17 20 15 24 23 19 22 29 20 20 20 29 19 26 16 28 21 27 20 28 30 23 21 23 26 25 22 15 15 26 25 
1 2 3 4 5 6 7 8 8 3 4 2 1 1 5 2 3 3 8 6 4 7 1 7 5 8 6 6 5 6 3 6 8 4 2 1 4 8 1 7 6 4 4 7 2 8 1 8 1 2 7 1 5 7 3 7 7 2 7 4 7 1 6 5 8 6 5 2 2 6 5 5 2 1 4 6 5 1 6 8 4 8 2 8 2 2 2 1 7 2 2 1 5 7 5 2 2 7 6 4 5 7 4 1 7 3 7 7 6 8 6 3 8 4 1 8 1 8 3 7 5 3 7 1 4 7 6 8 8 4 4 5 7 4 1 3 1 7 5 2 2 3 8 8 7 5 6 1 1 7 

150 8 3 5
17 25 15 19 22 30 25 28 24 16 24 21 25 29 22 26 15 24 28 25 17 17 21 18 29 22 23 26 25 20 23 28 18 28 17 19 26 16 22 22 25 28 27 15 15 21 23 26 25 18 20 21 29 30 30 23 22 23 24 29 17 25 15 22 19 18 25 15 29 25 20 18 28 21 22 18 23 16 19 28 16 20 20 26 15 30 21 23 21 22 18 21 30 18 29 24 25 19 26 21 22 22 27 20 26 29 25 25 23 23 22 15 26 16 29 23 25 25 26 28 26 17 15 29 18 24 21 28 30 18 16 22 17 21 17 27 18 27 23 27 17 19 16 18 27 23 19 24 25 19 
1 2 3 4 5 6 7 8 4 6 3 6 5 4 1 5 8 5 2 3 8 7 8 8 6 2 8 1 5 5 4 1 5 4 1 5 4 2 8 2 1 5 3 5 1 8 8 7 8 5 6 3 5 1 4 5 1 1 5 8 6 7 4 2 4 7 3 4 4 2 4 2 8 7 6 5 4 5 1 5 3 2 1 4 2 5 6 7 2 5 3 4 6 5 7 1 5 6 7 6 6 2 5 7 6 5 6 4 4 4 2 3 6 4 2 2 8 1 5 8 1 6 8 3 7 3 6 4 6 5 8 6 6 3 7 3 2 1 8 7 8 7 5 2 6 5 1 1 3 7 

150 8 3 6
24 19 27 18 20 23 28 23 17 29 29 23 27 29 15 29 24 26 30 27 19 24 21 16 26 24 24 15 26 22 21 23 18 17 21 28 19 16 24 26 19 23 15 15 24 24 30 18 15 30 21 22 24 15 21 30 27 26 27 29 22 24 15 28 16 21 27 19 27 23 26 29 17 26 22 20 30 19 15 17 25 18 29 30 22 17 18 24 29 22 23 19 17 21 30 19 30 16 28 17 16 24 30 29 17 20 30 26 18 23 20 26 23 28 28 16 21 19 25 30 21 16 26 26 18 25 18 22 21 16 21 20 28 27 30 16 26 24 20 16 15 16 22 16 26 19 28 19 15 18 
1 2 3 4 5 6 7 8 7 5 2 1 6 1 8 6 3 5 5 6 2 2 1 2 7 2 2 6 8 8 7 7 4 1 7 6 2 4 4 6 4 7 5 5 1 7 2 8 2 7 2 1 6 4 7 3 5 3 6 2 6 4 2 5 1 6 1 7 4 8 5 4 7 4 3 4 7 7 3 3 8 6 1 7 8 6 2 2 7 3 6 8 3 1 3 1 8 6 6 5 3 3 5 7 7 7 3 8 2 3 5 2 3 5 6 8 2 3 8 4 5 1 6 4 2 7 4 4 6 6 8 8 3 7 6 7 7 3 7 4 1 6 7 7 5 2 2 4 7 1 

150 8 3 7
15 30 18 19 22 16 30 26 23 23 16 16 30 27 21 27 24 29 19 20 20 26 17 26 20 29 24 26 20 30 26 16 23 28 27 18 18 26 21 17 19 29 29 18 23 18 23 23 19 23 18 27 22 23 29 28 20 15 25 16 24 15 17 25 17 27 21 17 18 29 29 15 28 20 30 28 23 16 18 18 17 20 26 23 26 20 24 30 22 28 20 23 23 16 25 23 24 20 24 28 29 30 20 21 17 24 28 21 27 25 19 25 21 26 23 15 29 21 18 19 26 27 17 24 16 24 26 20 16 16 29 24 27 18 15 21 25 19 24 24 19 26 16 22 21 28 26 18 25 30 
1 2 3 4 5 6 7 8 3 5 4 3 5 5 5 8 6 1 8 1 6 6 8 7 8 3 5 8 4 5 3 4 7 5 1 3 6 1 8 4 1 1 3 3 4 1 1 2 5 5 1 7 8 3 5 1 8 3 5 2 3 2 4 2 6 6 4 8 5 4 2 3 7 3 7 5 5 8 6 1 7 6 3 8 1 1 8 1 3 4 5 8 6 4 4 8 2 5 5 2 2 4 1 4 2 8 3 1 3 4 7 8 3 3 3 6 4 5 8 1 1 4 5 4 6 3 5 5 7 7 3 6 6 8 5 4 7 7 1 3 2 1 3 2 4 4 8 3 4 7 

150 8 3 8
24 20 23 21 29 23 25 28 27 30 21 26 21 29 25 23 26 27 26 21 15 28 15 19 19 28 28 23 28 28 23 26 20 28 18 24 28 19 20 19 18 28 27 29 24 16 22 15 20 28 21 30 30 26 24 16 25 19 21 30 21 28 18 28 29 27 15 20 25 21 24 21 24 27 29 23 26 25 27 22 21 26 17 15 28 19 25 19 30 28 18 30 19 26 23 30 15 23 15 24 16 25 29 20 24 15 20 17 25 18 25 16 19 25 16 28 29 21 18 28 19 22 19 16 23 15 17 28 16 24 20 15 15 24 17 19 18 26 27 26 22 20 18 24 18 29 16 19 22 28 
1 2 3 4 5 6 7 8 7 2 5 2 2 4 6 3 5 3 7 8 3 8 6 2 1 3 4 4 3 4 2 3 4 8 2 1 2 4 6 2 6 7 6 2 5 2 6 1 7 3 8 4 1 4 2 6 3 2 5 6 6 4 8 2 5 5 2 2 6 4 1 4 5 8 3 6 4 5 4 5 4 7 1 2 1 4 2 1 2 8 8 5 4 5 4 4 2 6 5 3 8 4 6 3 4 8 3 3 4 4 4 2 1 5 7 3 8 3 8 4 8 3 4 5 8 7 1 3 5 3 8 7 1 8 4 4 3 2 4 2 8 6 8 1 2 2 6 5 5 1 

150 8 3 9
16 26 30 21 25 28 30 24 23 25 18 20 19 29 28 25 22 26 17 24 17 26 26 15 30 28 26 27 16 23 22 16 17 21 28 20 22 15 21 19 30 24 28 27 27 22 21 25 15 20 18 17 29 25 17 19 27 29 28 30 19 30 24 26 19 30 22 19 30 18 19 18 21 18 30 25 17 28 21 16 24 21 23 15 16 23 18 20 16 29 30 25 20 23 26 15 21 18 26 15 20 25 25 15 28 21 28 20 23 27 25 25 16 15 16 25 15 29 24 27 18 21 26 26 26 28 15 18 19 17 24 15 28 22 22 30 23 21 25 21 28 20 25 29 17 18 28 24 16 26 
1 2 3 4 5 6 7 8 3 6 8 8 6 1 2 2 2 8 5 3 3 5 4 4 6 6 2 8 7 1 5 1 4 5 1 2 4 5 5 3 8 3 4 8 5 4 3 8 4 6 4 3 5 2 5 1 7 8 7 8 8 4 1 1 6 1 1 8 7 2 7 6 1 1 7 4 5 4 4 4 6 4 1 2 2 5 5 7 2 8 4 2 1 6 6 3 1 6 7 4 8 7 8 3 8 3 2 5 4 6 4 3 3 1 3 7 3 1 3 4 3 8 7 4 4 6 2 8 5 4 1 6 5 5 3 5 7 6 4 7 2 1 1 6 7 8 7 4 2 3 

150 8 3 10
23 26 19 30 25 19 25 16 29 27 28 25 27 24 30 24 23 17 28 16 23 25 20 22 30 27 20 18 25 27 26 30 19 19 18 25 23 28 15 22 19 19 21 19 26 19 22 20 18 18 17 18 21 25 26 29 15 17 29 16 20 23 23 29 18 27 25 28 25 20 24 28 29 20 25 27 18 29 28 17 20 17 23 16 25 29 27 26 27 27 17 16 26 19 26 20 27 22 16 26 18 17 30 15 20 18 26 20 25 23 28 28 22 28 22 20 24 15 18 26 25 15 28 28 17 18 17 15 22 17 17 16 29 17 24 22 16 27 30 19 28 20 18 30 21 19 21 20 16 19 
1 2 3 4 5 6 7 8 6 3 5 5 4 4 6 3 6 3 7 7 3 4 8 6 3 2 4 4 6 5 3 5 4 1 8 1 2 6 1 8 8 5 4 4 4 5 3 5 4 5 2 6 5 3 6 4 1 4 5 1 7 1 1 1 8 1 5 3 6 1 5 6 4 3 6 5 3 6 4 7 3 7 1 7 2 8 5 3 1 3 2 7 3 4 7 7 3 7 5 3 3 7 6 8 8 8 5 2 7 6 2 8 7 7 5 7 2 1 7 3 3 5 8 8 2 7 2 7 3 8 7 8 1 8 8 3 7 1 1 3 3 4 2 8 2 4 3 1 8 5 

150 8 4 1
10 14 15 10 18 11 12 12 14 9 13 12 12 15 13 11 12 13 16 16 12 18 13 12 11 15 16 14 14 15 13 11 11 15 15 16 9 14 12 11 14 14 14 13 11 12 13 19 13 17 13 15 12 15 14 12 14 13 12 17 10 10 11 13 12 11 10 14 11 13 11 14 14 13 13 15 10 12 16 11 10 11 16 14 9 16 17 8 7 11 14 15 11 14 8 14 11 14 16 13 10 11 13 10 18 17 16 15 14 12 15 12 14 15 17 17 16 7 13 13 17 14 13 10 11 17 15 13 17 15 14 16 11 11 16 11 14 9 12 12 14 12 13 12 8 16 10 13 12 14 
1 2 3 4 5 6 7 8 3 2 2 3 2 6 3 6 2 6 4 6 7 6 6 6 3 8 2 2 8 1 5 4 3 3 2 4 2 5 1 7 1 8 5 1 3 5 2 6 2 5 7 3 8 6 2 5 7 5 3 8 2 6 1 2 2 1 6 6 5 2 6 7 1 2 6 3 8 7 1 6 4 4 6 1 7 6 2 7 1 7 2 1 8 6 4 1 3 5 5 7 5 3 4 4 2 5 2 2 1 3 6 7 5 5 3 2 6 4 3 7 4 7 2 8 6 3 8 2 2 7 5 4 8 1 6 2 4 6 8 3 5 6 5 2 2 6 6 6 2 8 

150 8 4 2
17 9 12 16 12 13 10 7 13 15 14 11 13 16 11 17 14 11 15 16 13 13 9 17 10 9 14 15 10 11 15 14 15 14 17 9 14 19 13 14 15 15 15 11 10 9 14 17 15 13 14 17 15 13 13 11 14 15 12 14 15 14 14 12 12 11 12 15 15 11 13 13 14 18 12 10 14 7 14 13 10 11 11 16 14 17 8 15 15 12 12 14 12 12 19 14 17 17 15 14 14 15 13 15 15 11 13 10 13 19 17 13 9 11 20 13 14 15 14 12 9 11 11 9 17 18 12 13 12 15 13 13 10 12 9 10 9 16 10 13 8 18 12 9 12 13 12 17 16 11 
1 2 3 4 5 6 7 8 1 3 1 6 1 6 8 8 8 5 3 3 5 3 1 5 6 2 6 3 4 4 5 4 6 4 4 4 2 7 5 1 8 5 7 6 3 8 1 4 7 2 6 3 6 5 1 5 1 5 2 3 1 6 5 1 7 4 7 7 7 1 1 2 3 6 3 5 2 4 5 7 3 8 6 1 6 4 8 3 3 5 5 8 6 5 2 3 2 6 3 8 6 8 3 2 6 4 6 6 8 1 8 1 8 5 5 5 1 7 8 1 3 7 4 1 5 3 5 4 5 4 2 8 7 8 8 6 7 1 3 7 6 5 1 8 6 5 2 4 6 8 

150 8 4 3
14 11 14 8 13 14 15 14 15 15 13 12 15 12 11 17 12 11 14 14 12 16 14 14 15 19 18 14 16 14 15 16 13 8 12 12 12 16 12 16 11 16 14 10 11 13 14 13 11 14 13 17 11 13 13 12 14 14 13 12 12 14 13 12 13 15 13 12 15 10 11 11 14 7 9 14 20 10 8 12 16 14 11 14 15 17 14 14 18 14 12 18 11 18 17 16 17 14 17 15 12 19 14 16 18 16 16 9 18 16 14 16 13 10 13 15 11 15 8 14 14 11 16 13 15 20 13 13 16 15 16 15 7 19 16 15 11 13 13 16 11 14 12 9 9 11 18 11 13 17 
1 2 3 4 5 6 7 8 7 2 6 1 1 7 8 5 2 2 1 8 7 5 6 5 7 7 7 8 3 1 7 2 1 5 5 4 7 2 4 2 6 4 6 2 1 6 4 1 4 5 2 1 6 3 7 8 3 8 2 5 6 7 2 8 5 2 8 2 4 3 7 1 3 1 2 1 8 6 4 2 5 8 4 6 5 8 3 6 4 8 3 2 3 2 3 3 5 4 8 2 7 8 8 5 7 4 3 4 2 1 1 2 1 1 7 3 6 1 2 3 7 3 1 6 7 1 3 8 3 5 7 4 1 4 5 6 8 1 2 1 1 4 8 8 1 8 4 1 8 1 

150 8 4 4
16 16 12 11 17 14 13 15 19 16 13 16 13 15 13 12 12 17 13 13 14 22 16 9 11 14 12 10 15 16 13 10 14 14 10 13 6 12 10 15 15 10 11 12 15 11 18 13 15 16 15 7 12 14 11 17 14 14 18 9 11 13 10 13 13 14 14 13 18 14 11 9 12 15 13 12 13 16 16 16 13 18 15 11 14 13 14 15 12 12 7 11 13 14 14 14 16 13 17 12 14 16 15 12 13 15 13 14 15 9 13 7 14 14 15 11 12 18 12 14 13 13 10 12 12 16 14 15 14 15 12 8 13 16 16 13 12 15 12 18 15 14 15 14 13 12 11 14 13 10 
1 2 3 4 5 6 7 8 4 7 4 5 3 1 2 6 5 2 2 7 3 8 7 3 7 3 3 5 7 6 5 6 7 1 3 6 5 2 6 6 7 5 2 2 2 8 5 7 7 8 8 3 5 6 6 7 6 5 5 1 5 1 2 2 7 3 7 3 8 7 4 3 5 2 5 1 2 3 4 2 1 4 7 2 8 2 2 7 7 6 7 5 6 8 1 2 7 7 3 7 5 8 2 5 1 1 6 6 2 6 1 1 1 3 1 5 6 1 3 2 6 1 8 4 3 2 1 7 8 6 5 6 3 1 1 8 5 3 5 2 6 5 4 8 6 2 4 1 8 8 

150 8 4 5
11 12 14 16 15 9 8 16 15 14 14 16 12 19 10 13 12 16 16 14 15 15 17 16 12 11 14 12 11 14 11 12 12 14 17 12 16 14 12 15 15 10 11 11 13 11 13 18 16 7 16 8 16 15 14 15 20 18 15 14 14 16 15 18 20 9 12 16 20 14 14 10 11 15 15 12 12 14 12 15 17 15 14 14 13 14 12 10 14 15 9 11 16 9 7 17 15 13 13 13 17 10 14 14 9 13 13 11 13 12 14 16 21 12 17 9 15 16 13 16 14 15 13 13 11 13 18 13 14 14 17 16 15 11 12 12 14 16 16 12 14 14 10 14 12 12 13 11 13 16 
1 2 3 4 5 6 7 8 1 4 3 4 4 1 7 7 5 5 5 2 2 6 5 7 5 1 4 3 8 7 8 8 3 1 3 7 7 6 8 5 8 5 6 5 8 3 5 1 6 1 6 5 3 6 2 3 3 3 1 3 7 2 6 2 7 2 7 4 7 5 8 5 3 4 7 6 5 2 7 3 1 7 2 2 8 6 1 4 8 7 5 7 7 1 5 3 6 2 4 8 3 1 4 8 3 2 8 5 5 5 8 6 7 7 2 5 1 5 1 5 2 3 7 8 3 3 8 5 6 6 2 7 7 4 2 1 7 2 8 6 6 2 7 4 6 3 8 1 5 7 

150 8 4 6
11 13 11 14 16 19 17 11 15 16 10 15 12 11 16 17 18 12 13 12 12 9 11 16 10 14 13 13 12 13 12 15 15 16 14 14 16 11 17 17 16 16 10 13 17 14 15 17 14 17 12 13 17 15 11 15 13 16 17 15 10 8 10 13 6 14 12 9 11 16 13 12 14 11 11 13 16 16 17 11 16 17 17 17 10 13 15 10 14 13 12 12 14 12 15 12 13 17 5 14 13 16 15 15 11 11 16 14 12 13 15 17 15 12 10 11 10 13 13 13 15 13 15 16 15 13 15 15 13 13 16 13 15 15 13 9 11 17 17 14 14 14 14 12 13 14 13 14 14 13 
1 2 3 4 5 6 7 8 7 7 4 2 3 4 8 1 5 4 8 4 6 8 7 4 7 3 3 8 5 7 8 4 1 5 5 4 8 6 8 7 7 6 2 8 4 6 2 7 8 8 7 5 6 7 5 5 4 1 6 5 4 5 7 6 4 8 8 2 2 2 1 5 1 3 1 2 6 8 7 5 6 2 5 6 6 5 5 5 8 2 6 6 7 1 3 1 8 1 5 1 4 2 2 7 5 2 3 7 2 6 2 4 4 5 8 2 6 5 4 5 4 2 4 5 5 7 6 5 4 7 8 7 4 3 2 2 7 1 7 3 2 1 5 6 1 6 7 1 7 1 

150 8 4 7
15 14 16 9 15 12 13 14 15 16 16 13 13 13 15 14 15 12 11 15 16 21 13 9 11 12 14 14 12 12 14 14 15 9 11 16 17 17 14 13 13 13 15 17 13 14 8 16 12 15 17 14 9 11 15 14 15 15 16 9 17 18 18 18 13 13 14 8 13 15 10 13 13 12 12 8 11 12 15 14 11 9 13 16 12 13 14 15 14 18 11 17 8 11 13 15 13 14 14 17 10 16 13 16 12 14 14 13 15 11 13 15 14 9 17 17 12 16 15 17 12 16 16 14 11 11 14 16 15 9 10 17 18 17 14 13 12 13 11 13 11 15 16 15 17 15 13 16 9 14 
1 2 3 4 5 6 7 8 3 6 8 4 4 6 4 6 1 7 5 8 5 6 8 2 4 8 8 5 2 2 7 4 7 1 8 2 1 6 3 3 1 8 6 1 4 5 8 7 6 7 6 5 1 1 8 6 6 1 5 8 4 8 8 5 3 6 4 6 4 4 8 3 1 7 5 1 7 4 4 1 8 5 5 2 1 2 5 3 5 6 5 1 5 1 8 3 3 5 5 2 4 2 4 1 7 7 1 1 7 2 6 7 4 4 1 3 8 1 1 4 7 7 8 3 3 6 4 8 1 5 2 3 1 8 1 4 4 2 3 8 3 7 2 2 6 4 5 4 4 2 

150 8 4 8
16 10 17 16 10 14 11 13 12 15 15 15 14 11 11 12 14 12 11 15 14 14 13 13 15 13 18 19 15 17 14 14 14 13 15 13 16 9 9 14 11 13 11 13 11 10 15 14 13 13 9 10 14 16 11 13 12 11 16 16 17 14 11 15 14 12 11 14 16 16 17 17 16 13 15 16 13 13 16 13 12 16 13 16 11 13 13 15 11 14 14 9 16 12 11 11 18 11 13 11 12 16 15 12 12 12 11 13 11 18 15 11 12 12 14 12 11 12 8 13 11 13 17 23 10 11 9 14 18 16 15 15 15 14 10 14 11 14 13 10 8 7 14 12 15 9 15 15 8 13 
1 2 3 4 5 6 7 8 1 7 3 6 5 3 2 6 8 6 1 3 2 5 3 3 3 3 7 1 1 6 4 4 4 7 1 5 1 5 1 3 3 7 2 5 8 2 4 2 3 2 2 7 1 1 4 8 8 1 1 1 5 8 4 1 7 3 6 3 5 2 8 1 7 2 2 1 2 1 1 3 8 5 7 4 5 7 3 1 7 6 7 6 2 5 1 8 6 5 4 6 7 6 8 7 5 4 3 8 1 4 4 7 5 1 5 4 1 5 8 3 2 6 4 7 6 6 3 1 5 1 5 2 1 5 4 3 1 4 8 1 1 6 3 4 4 3 1 7 6 4 

150 8 4 9
11 15 12 16 12 13 13 17 9 13 13 13 16 13 12 9 12 18 19 16 14 15 10 10 12 13 12 17 11 16 11 7 11 14 12 16 14 14 11 12 12 12 16 10 11 11 15 13 15 14 15 14 11 17 7 13 12 12 13 12 15 18 12 13 15 12 11 16 14 12 15 16 13 15 15 15 15 10 14 14 19 15 11 13 14 17 17 13 13 9 14 14 14 15 19 10 11 11 15 17 17 15 12 13 13 12 15 11 13 12 13 15 18 15 18 10 15 17 11 10 17 19 15 15 14 16 13 18 12 14 15 11 13 10 13 16 14 17 13 12 11 12 14 15 13 18 12 15 15 18 
1 2 3 4 5 6 7 8 6 4 2 5 4 6 3 2 2 1 2 5 8 6 7 7 8 5 2 7 5 1 2 3 4 1 5 6 1 2 4 5 4 2 2 2 7 7 7 3 1 2 2 6 3 5 5 1 5 7 6 8 3 2 7 8 8 8 6 8 3 8 3 3 5 7 3 3 5 3 1 3 1 5 6 7 1 4 3 5 4 1 5 1 8 1 8 8 1 2 4 1 2 2 2 5 3 2 7 6 4 1 6 3 1 4 6 1 1 3 6 6 6 1 3 3 3 2 2 7 5 2 4 8 3 4 1 5 7 6 4 5 1 7 1 7 6 4 4 4 8 5 

150 8 4 10
13 16 14 14 15 14 13 16 14 15 13 15 15 10 11 11 16 15 16 13 14 12 10 11 14 12 13 11 16 11 13 17 11 13 15 12 13 14 10 13 15 12 15 11 15 19 15 14 14 15 13 11 19 19 15 13 14 14 13 17 16 15 15 11 14 13 14 17 14 10 12 17 16 14 12 16 13 11 11 13 18 16 15 10 18 16 14 15 14 13 15 13 12 14 13 14 13 11 10 14 14 16 13 12 16 10 13 10 14 12 20 18 16 16 17 12 14 11 16 17 9 11 14 9 14 15 13 11 12 16 12 10 14 17 16 17 15 9 14 17 15 17 15 11 14 11 14 14 14 9 
1 2 3 4 5 6 7 8 4 4 1 2 4 7 6 8 4 3 2 7 4 5 7 8 8 5 7 6 7 3 2 7 5 8 3 2 2 2 1 3 6 5 5 4 5 3 7 8 4 1 8 8 2 6 6 7 8 7 6 5 7 8 5 1 7 2 5 7 1 7 5 1 4 2 5 1 3 5 3 7 6 1 6 4 4 7 2 5 8 4 5 7 3 1 5 6 2 8 6 7 2 1 1 4 3 8 3 6 5 2 5 7 7 4 2 3 4 6 7 2 8 5 6 1 4 1 4 5 7 4 8 6 6 5 3 6 4 1 1 8 7 3 1 5 3 3 2 4 7 8 

150 8 5 1
21 25 19 18 18 18 20 22 19 21 22 22 22 18 18 25 18 23 21 21 21 20 19 26 25 22 19 24 20 21 18 19 23 21 23 23 24 15 21 21 19 21 21 25 20 26 17 20 23 21 20 21 26 21 20 18 22 16 21 21 22 22 20 19 19 19 29 19 28 19 15 24 18 18 19 25 24 25 21 17 24 19 19 19 23 21 25 26 29 22 18 21 18 21 20 22 23 20 22 20 22 27 17 13 16 25 25 17 20 19 23 27 22 20 22 21 19 21 26 21 26 18 23 23 18 21 22 21 24 17 17 22 17 28 18 23 24 24 28 15 19 22 22 23 18 21 20 19 24 21 
1 2 3 4 5 6 7 8 7 3 4 7 4 6 3 7 1 2 3 7 3 4 3 1 7 5 4 5 8 8 2 3 2 4 5 5 3 1 7 2 1 8 1 5 4 7 1 5 7 1 6 6 8 1 4 7 4 8 2 3 8 6 1 4 5 7 6 7 1 6 4 2 2 7 5 2 7 6 3 4 5 2 3 7 7 4 7 8 3 4 3 6 6 7 7 4 4 6 2 2 3 6 3 6 8 1 3 7 5 5 7 3 7 5 2 4 8 2 8 1 3 6 2 5 6 7 7 2 3 6 6 2 2 2 7 8 8 8 6 8 5 4 2 2 2 8 4 4 8 6 

150 8 5 2
19 20 21 18 20 22 23 25 20 15 22 22 25 19 20 25 22 21 21 22 19 21 23 20 20 19 21 19 27 23 22 20 22 27 28 20 25 24 19 29 23 17 25 22 24 23 21 22 16 27 23 18 21 16 22 17 20 20 17 19 23 18 18 21 26 25 24 14 28 20 22 24 23 21 18 16 23 14 19 15 21 22 24 22 18 22 22 21 15 20 23 19 26 23 24 18 22 18 25 19 30 25 25 23 19 21 20 23 22 20 22 15 19 20 20 22 21 24 18 22 23 21 24 18 20 20 25 19 18 24 19 24 28 17 21 19 29 20 20 22 22 21 23 22 25 25 18 24 17 19 
1 2 3 4 5 6 7 8 2 8 1 5 7 3 4 4 7 7 7 5 5 8 6 6 4 5 6 6 2 5 2 4 2 4 3 6 5 4 1 1 7 1 8 3 2 3 1 2 3 8 6 7 8 3 3 6 3 4 4 7 3 7 1 6 7 4 7 3 1 8 3 8 4 8 1 6 5 4 8 7 1 7 3 3 5 3 1 2 5 1 4 1 1 8 8 5 7 8 2 3 1 5 1 8 4 2 1 4 5 8 2 3 8 8 7 3 7 3 7 5 4 6 8 1 7 1 3 1 3 5 4 6 8 6 2 8 6 4 2 2 7 5 4 2 5 3 8 2 4 1 

150 8 5 3
17 19 17 17 26 18 21 22 24 16 24 21 20 27 20 26 21 18 20 18 17 23 23 16 17 18 25 20 20 19 26 26 17 22 21 22 19 18 17 22 21 22 19 22 24 19 18 21 19 20 16 22 25 21 24 17 23 21 15 23 23 20 20 25 23 24 24 20 21 23 22 21 20 19 20 14 25 23 22 19 20 25 23 20 20 18 20 18 23 24 18 17 18 23 22 15 18 17 17 22 19 19 21 20 19 21 23 23 25 19 19 19 16 23 22 19 19 28 19 16 22 16 23 21 20 15 22 18 24 20 20 24 17 24 22 17 19 23 22 19 18 21 20 19 18 23 20 17 19 18 
1 2 3 4 5 6 7 8 7 5 2 8 8 4 1 7 2 2 7 4 6 3 2 5 2 5 8 7 2 2 4 4 3 1 5 3 2 4 8 2 5 2 2 4 6 4 3 6 3 5 8 2 6 1 7 2 6 2 5 1 3 1 4 4 3 4 3 1 5 4 1 2 5 2 7 1 7 3 6 7 6 5 8 5 2 5 3 8 7 1 6 5 2 3 4 1 1 3 2 8 5 1 7 7 2 3 8 3 1 7 3 8 5 2 2 5 8 8 1 2 3 3 5 2 2 4 5 6 6 1 8 5 6 6 3 4 7 7 4 3 6 5 2 7 1 4 2 4 1 2 

150 8 5 4
22 18 22 23 17 19 21 24 20 21 19 21 18 22 19 18 26 22 20 27 18 17 13 21 18 20 19 23 17 25 21 21 16 18 19 20 23 22 20 20 25 19 22 22 28 23 19 18 17 19 22 21 23 20 25 17 23 22 20 19 22 19 22 23 19 19 27 22 24 23 20 20 29 28 19 25 23 23 21 20 18 20 20 15 20 29 23 19 19 24 17 17 24 23 16 26 22 26 24 23 20 19 19 21 23 19 15 20 25 19 26 21 17 21 23 25 24 28 18 22 28 22 21 17 21 16 25 19 24 22 22 20 18 17 20 23 23 17 20 21 24 16 21 20 19 21 20 20 19 26 
1 2 3 4 5 6 7 8 2 3 2 2 2 4 4 2 7 4 3 2 5 4 2 6 3 7 3 4 2 3 1 8 4 5 6 1 6 2 6 5 3 7 6 6 4 8 5 8 6 8 6 6 5 3 4 7 2 2 5 6 2 7 8 5 7 5 8 3 4 5 6 1 8 3 6 1 6 1 1 8 8 4 3 1 3 2 3 3 3 7 3 3 8 1 8 8 5 3 1 8 6 1 3 6 8 2 4 3 7 1 2 5 5 5 8 7 6 7 4 2 2 2 3 3 4 3 1 6 6 3 3 4 1 8 5 1 5 1 5 4 1 7 2 2 8 1 4 4 2 8 

150 8 5 5
20 28 26 21 23 28 24 20 20 20 21 18 18 20 15 27 23 19 20 21 23 18 19 29 19 19 21 22 19 23 21 22 23 16 17 24 23 14 22 14 19 19 26 23 22 22 15 23 17 22 23 24 21 20 24 21 20 22 19 20 18 24 23 29 20 18 20 23 17 21 20 19 24 20 23 25 14 25 22 17 19 21 21 18 29 21 29 23 20 23 20 20 21 22 21 23 20 21 16 21 19 22 13 15 24 27 20 28 22 19 25 21 20 28 24 24 16 19 22 22 22 24 15 20 13 21 23 18 21 20 22 21 22 17 21 17 15 19 23 23 25 24 21 23 25 21 20 21 20 17 
1 2 3 4 5 6 7 8 5 7 1 4 6 8 2 6 3 2 6 4 2 7 7 5 3 2 7 6 3 6 2 4 2 2 3 5 5 1 5 4 4 4 4 7 1 3 6 1 7 3 2 7 6 4 2 4 1 1 1 3 3 8 1 3 1 7 8 3 5 1 8 6 3 1 6 2 5 7 1 5 2 4 7 4 2 4 1 1 5 4 3 5 8 1 6 2 3 4 6 4 5 6 5 4 4 4 3 5 7 8 1 3 2 4 8 2 2 1 1 4 6 7 7 3 2 3 1 8 8 1 4 1 5 5 1 2 4 3 2 4 1 6 8 6 1 8 7 8 5 3 

150 8 5 6
21 24 24 21 19 26 17 19 20 18 18 23 21 21 20 17 20 24 23 23 20 19 23 23 21 21 17 16 25 20 18 24 24 19 28 22 19 19 26 24 24 17 22 24 17 20 16 25 21 22 20 18 24 18 23 26 24 25 20 17 21 20 29 19 20 21 28 29 22 21 20 26 23 21 18 18 21 19 28 22 22 20 22 23 15 19 20 19 26 23 21 23 17 23 21 23 24 18 17 19 19 24 19 26 17 25 23 17 22 23 23 18 21 22 19 23 21 23 21 20 17 18 26 21 18 20 24 21 18 17 21 20 16 21 20 17 21 25 20 19 19 19 18 16 16 20 22 19 25 20 
1 2 3 4 5 6 7 8 1 6 5 4 8 5 4 4 5 7 8 6 7 6 7 8 1 8 8 3 6 2 1 3 1 5 4 6 7 6 6 5 1 8 5 2 2 7 1 6 5 7 2 6 1 8 2 3 6 3 4 2 1 2 8 2 4 7 5 1 6 6 4 7 1 6 6 5 2 6 8 1 2 6 8 2 4 4 5 3 2 1 7 1 1 8 4 3 2 3 3 8 6 3 1 7 7 7 1 8 3 3 5 7 2 5 1 8 3 5 4 8 8 4 2 4 1 2 2 6 3 8 7 1 2 6 3 5 8 8 8 5 6 2 4 5 6 1 7 5 4 6 

150 8 5 7
16 25 15 21 16 24 20 15 19 15 24 24 25 18 21 26 23 21 23 27 21 20 24 21 20 17 20 25 20 23 17 23 21 22 27 20 20 22 19 23 24 22 18 21 20 23 27 19 24 26 20 16 17 23 22 23 21 19 17 20 20 21 18 20 22 22 16 20 23 25 21 24 24 21 20 18 20 17 22 26 20 20 19 24 23 24 17 14 18 20 15 24 17 16 20 18 22 17 22 25 18 22 13 13 26 22 21 19 25 24 20 16 21 22 13 21 22 21 24 16 24 19 22 23 23 19 15 20 26 21 21 23 22 20 18 22 24 21 19 22 16 25 22 18 18 21 22 20 26 25 
1 2 3 4 5 6 7 8 5 5 6 7 1 4 8 4 3 6 2 8 2 5 1 7 6 2 3 8 2 3 6 3 8 7 3 2 8 5 7 7 8 1 2 6 7 6 4 5 6 2 7 5 4 4 4 5 2 8 1 4 6 3 4 2 6 7 3 5 4 2 7 6 7 1 2 1 2 4 8 5 7 4 5 5 8 2 5 7 3 3 3 6 4 1 4 1 1 2 5 8 2 4 2 4 4 1 3 4 1 5 5 3 4 2 5 4 1 4 8 1 8 1 6 4 8 8 1 5 3 2 6 1 2 6 7 5 4 1 7 5 1 3 6 5 4 8 8 2 1 2 

150 8 5 8
23 15 23 17 25 19 23 24 21 19 19 23 20 24 17 21 19 20 23 20 14 26 24 20 19 19 22 18 16 21 23 24 17 24 23 19 26 18 21 23 20 19 21 28 18 30 27 19 17 22 24 22 20 22 21 22 23 25 20 23 17 22 19 19 25 18 18 21 20 26 24 19 22 22 23 25 22 23 22 18 20 21 22 26 21 23 23 19 23 17 21 20 21 20 13 22 22 20 18 20 23 18 28 19 20 22 18 23 12 19 28 23 25 19 16 21 24 18 19 18 22 22 23 25 19 20 26 21 19 21 19 24 19 26 24 21 18 19 24 23 22 17 22 26 20 25 18 23 22 20 
1 2 3 4 5 6 7 8 8 4 5 2 4 1 5 6 3 8 8 8 8 1 6 5 8 1 4 2 5 2 6 7 3 2 6 2 3 1 2 4 4 2 6 4 8 5 6 8 2 4 3 1 8 5 7 4 5 7 6 5 2 5 6 2 6 5 2 7 6 1 8 6 3 8 6 4 4 1 3 5 8 6 7 2 8 3 1 7 7 2 1 7 7 6 6 3 4 3 8 8 1 7 2 5 8 5 4 7 6 5 6 7 5 5 1 4 5 5 7 4 7 3 5 2 5 3 2 3 1 1 1 2 2 7 3 8 6 8 1 5 3 6 1 2 7 5 5 2 1 5 

150 8 5 9
22 18 17 26 21 23 22 20 19 18 18 19 23 22 23 20 22 22 17 18 18 19 21 18 19 26 22 25 21 19 16 20 22 22 18 21 24 17 22 24 14 27 26 23 19 18 20 19 22 22 20 16 20 20 19 18 19 23 22 22 21 18 21 21 18 22 23 21 26 22 17 26 21 22 24 20 26 18 22 19 21 20 22 15 18 20 20 24 25 24 23 25 19 19 21 20 21 18 18 22 21 20 18 20 21 20 19 23 21 22 21 23 20 21 18 26 19 19 21 19 17 20 20 20 21 18 25 16 23 18 26 20 22 21 18 26 22 17 21 22 23 22 21 24 26 24 19 20 27 23 
1 2 3 4 5 6 7 8 4 1 6 1 2 8 6 7 2 4 1 4 1 2 6 2 7 2 2 8 4 2 1 2 6 6 3 1 1 1 8 5 7 7 2 8 7 1 4 5 1 8 2 7 7 5 6 4 1 3 6 6 7 5 4 1 5 8 4 2 4 5 5 7 6 6 3 1 3 2 1 7 3 7 3 3 5 3 7 4 5 3 3 1 5 8 1 5 7 4 3 7 5 4 7 7 5 3 2 3 5 3 2 4 7 5 3 3 5 2 5 4 8 8 1 8 6 8 3 7 3 6 4 2 6 7 8 5 1 6 1 4 3 2 6 2 7 5 3 6 5 4 

150 8 5 10
18 24 21 28 17 23 19 20 18 24 27 22 22 23 21 14 20 13 23 24 22 19 25 18 27 22 22 22 23 19 19 16 20 24 22 22 25 20 24 21 20 22 16 20 22 17 22 18 23 23 18 16 22 19 18 20 23 17 20 15 23 15 24 22 19 21 19 21 24 20 16 25 22 23 21 20 20 25 22 19 23 22 22 17 24 18 22 18 18 20 22 16 23 28 17 21 19 23 19 23 19 19 21 16 23 20 21 21 18 20 21 19 18 19 18 23 27 16 27 26 22 18 25 19 18 20 22 20 21 20 19 14 22 17 21 28 19 18 16 21 24 20 18 23 21 22 21 23 25 17 
1 2 3 4 5 6 7 8 7 6 2 3 4 8 3 5 4 2 4 2 8 1 4 2 8 6 7 7 6 5 4 1 1 1 6 3 5 2 6 3 8 7 3 6 8 1 7 2 1 2 1 7 1 2 1 2 4 8 5 6 1 8 4 8 8 1 6 1 3 8 5 4 8 1 5 2 6 4 7 6 5 1 8 5 8 2 1 6 3 3 1 6 6 5 3 3 2 7 8 3 5 8 2 4 6 1 8 6 7 6 7 3 7 5 7 7 2 4 8 6 1 5 2 8 6 7 6 4 3 1 5 2 5 8 1 7 5 4 4 1 2 6 8 3 6 2 7 4 1 5 

200 3 1 1
2 10 11 14 8 4 1 2 9 5 3 12 15 15 5 10 8 2 14 1 12 2 14 2 15 4 4 3 15 15 2 7 3 13 1 11 8 15 8 15 12 9 14 7 5 8 1 15 11 3 1 6 1 6 13 5 5 9 2 10 5 6 10 10 3 6 15 13 8 4 2 9 9 11 13 13 1 11 11 1 4 13 14 4 15 11 6 14 2 4 10 5 3 1 14 8 9 4 6 15 11 3 13 14 7 6 6 14 4 9 14 14 4 3 7 13 11 10 4 5 3 7 15 11 2 7 2 1 1 10 3 5 2 6 10 2 8 14 14 11 2 2 14 13 8 10 12 15 12 15 12 3 4 4 11 1 2 9 9 7 10 9 8 2 12 1 13 7 12 15 9 4 5 3 7 1 12 14 7 12 14 3 10 9 2 6 4 2 14 12 11 3 8 12 13 11 3 14 4 1 
1 2 3 2 2 2 3 2 2 1 3 3 1 2 1 2 3 3 2 3 3 3 1 3 2 1 1 3 2 1 2 3 1 2 1 2 3 1 1 1 1 3 3 3 2 1 1 1 1 2 2 2 1 1 1 1 1 2 1 1 2 1 2 2 1 1 2 2 3 3 2 1 1 3 3 2 1 2 3 2 2 3 1 3 2 1 2 3 2 3 1 2 3 3 3 1 2 3 1 1 1 1 3 3 1 2 2 1 1 1 2 2 1 2 2 1 3 3 3 1 2 1 2 2 1 1 1 2 2 1 3 2 3 1 2 1 3 1 3 3 1 2 1 1 2 3 2 3 1 1 2 1 1 3 2 1 1 3 1 3 2 2 1 1 1 1 1 2 2 1 2 1 3 1 2 1 2 3 1 1 3 3 2 2 1 2 2 3 2 2 2 3 2 1 1 3 3 2 2 1 

200 3 1 2
12 2 10 5 4 1 14 11 8 10 6 3 7 9 13 14 3 7 3 9 1 3 7 10 5 1 8 3 11 8 2 15 7 15 5 13 12 4 1 6 12 14 7 7 10 7 13 7 7 9 1 3 1 3 14 10 8 12 10 4 14 14 6 8 4 3 9 14 11 15 1 2 8 4 7 4 2 8 15 1 14 15 7 10 14 1 10 2 11 13 6 2 11 13 3 15 6 6 15 10 11 13 12 2 12 13 15 3 4 9 3 9 8 1 1 3 15 14 7 10 10 4 4 2 9 2 6 10 3 7 10 13 2 1 8 1 6 9 6 3 12 11 7 14 9 8 15 14 5 2 5 13 15 12 5 5 15 12 5 12 11 15 3 13 13 3 1 1 11 11 4 7 9 15 9 8 1 12 1 10 9 1 14 14 1 3 2 10 2 11 2 4 3 1 7 9 9 5 9 7 
1 2 3 1 1 2 3 3 3 1 3 1 1 3 2 2 3 1 3 2 2 2 2 2 2 1 1 1 1 3 2 2 2 2 3 1 1 3 1 3 3 3 1 2 2 1 3 2 3 3 3 2 2 2 1 1 3 2 1 1 1 3 1 2 1 3 2 2 3 3 2 3 3 3 3 1 3 1 2 3 2 3 3 1 1 2 3 2 1 2 2 1 2 1 1 1 1 1 3 3 1 3 2 1 2 1 3 2 1 3 2 3 3 2 1 3 3 2 1 3 1 1 2 1 3 2 3 3 3 3 1 2 2 3 1 3 2 3 1 2 3 3 2 2 3 1 2 3 3 2 3 3 3 3 2 2 1 2 1 2 2 2 3 1 2 3 2 1 2 2 1 1 3 1 2 3 2 1 2 3 3 3 3 2 3 3 2 3 2 3 3 2 1 3 1 2 3 2 1 3 

200 3 1 3
7 9 3 12 6 12 13 12 10 5 13 1 10 7 8 4 3 3 13 13 15 9 12 13 10 15 14 2 9 4 13 2 3 15 1 5 7 5 9 5 9 9 6 11 6 5 7 6 10 3 13 8 11 8 2 3 6 6 11 11 14 14 15 11 7 14 5 3 10 10 4 1 5 9 9 7 5 15 4 4 15 14 2 9 8 12 10 14 15 7 2 8 10 8 15 11 5 11 12 13 7 11 15 6 8 15 3 6 15 5 13 12 2 5 12 4 6 6 12 8 4 8 11 7 14 15 9 11 13 14 9 3 1 11 4 6 8 11 10 14 6 3 4 12 12 5 12 8 2 6 13 8 6 15 10 7 1 10 10 9 14 14 12 7 4 6 5 11 12 6 2 9 7 15 9 7 5 11 13 9 1 15 8 11 13 6 9 2 4 2 9 3 6 12 12 6 8 14 4 10 
1 2 3 3 2 1 2 3 3 1 1 2 3 1 2 1 2 2 1 3 2 3 2 1 1 1 3 1 2 2 1 3 1 2 2 3 1 1 2 2 2 3 3 1 3 2 3 1 1 2 2 3 3 2 2 1 2 3 2 2 3 2 2 1 3 2 1 3 2 1 1 3 2 2 2 1 1 1 3 3 3 3 2 3 1 1 2 2 1 1 3 2 2 3 3 2 1 3 1 3 3 1 1 1 3 3 1 3 1 1 1 3 2 1 1 1 3 1 1 2 2 1 3 3 2 3 2 3 1 3 2 2 3 3 1 2 3 3 3 1 2 2 1 1 2 1 1 2 3 2 1 2 3 2 1 3 2 1 2 1 1 3 3 3 1 1 2 3 1 1 3 2 1 3 1 3 3 1 1 3 2 1 2 2 2 1 1 1 3 2 1 1 2 3 1 1 1 3 3 2 

200 3 1 4
2 9 3 4 3 15 2 8 14 7 8 14 14 2 4 10 10 15 1 2 3 6 2 3 10 9 13 9 9 11 8 14 2 11 13 5 1 4 14 14 6 8 2 4 5 4 13 11 10 10 14 13 8 7 1 6 15 12 11 8 3 13 7 5 14 9 14 1 6 15 11 5 3 1 15 8 10 4 9 9 12 10 11 9 13 8 13 11 13 9 1 11 13 11 14 9 14 3 1 5 6 6 15 8 11 5 3 2 15 4 9 7 6 9 11 10 15 3 12 1 8 11 5 4 14 2 2 3 2 12 6 15 3 1 13 15 15 6 7 8 15 2 4 3 5 14 2 14 13 8 12 7 14 14 1 6 13 9 3 9 6 5 6 13 8 12 6 7 6 6 12 11 8 12 9 2 14 15 3 10 11 13 10 9 13 3 9 4 3 9 13 10 9 8 7 3 5 4 5 5 
1 2 3 2 3 2 3 3 1 3 1 1 1 1 2 1 1 3 1 3 2 1 3 1 2 3 3 2 2 1 2 3 1 3 3 2 3 3 1 2 2 1 1 3 2 2 1 1 3 1 2 3 2 2 2 2 3 2 3 2 3 3 3 3 3 3 1 3 2 2 2 1 2 2 3 3 1 2 3 1 3 3 1 3 2 1 1 1 3 1 3 3 2 2 2 2 1 2 2 1 2 2 1 3 2 2 2 2 1 3 1 3 3 1 3 1 2 3 2 1 2 2 1 3 3 2 1 2 1 1 1 3 3 3 3 2 3 1 2 2 1 3 2 3 2 2 3 3 2 1 3 2 2 1 2 2 1 2 1 3 1 3 3 3 2 2 3 1 3 3 1 2 3 2 1 3 1 1 1 3 3 3 2 2 1 3 1 2 2 1 2 1 2 2 1 1 3 3 1 3 

200 3 1 5
11 3 11 7 6 12 2 1 5 7 6 2 13 2 14 14 9 3 14 3 9 15 15 3 3 14 4 15 13 8 13 4 1 11 8 8 10 12 9 13 8 4 2 15 11 9 5 15 8 8 8 3 15 13 2 2 6 8 2 4 7 6 2 14 5 13 3 14 12 4 13 14 6 14 2 2 12 14 10 15 5 7 2 3 13 14 1 1 1 4 6 1 4 8 8 2 7 6 11 10 4 8 14 9 1 5 1 7 3 7 14 15 11 3 12 9 2 6 3 14 3 6 11 9 15 5 2 4 11 11 3 2 14 2 9 3 1 11 10 4 6 5 13 8 1 10 10 14 4 5 13 4 8 14 3 10 7 9 6 5 7 9 15 2 11 4 1 5 6 1 3 1 12 5 12 1 8 5 1 11 8 13 14 10 9 2 13 8 13 9 6 15 4 4 4 14 15 14 2 11 
1 2 3 1 3 2 3 2 2 2 3 1 3 1 3 1 2 1 1 1 3 2 3 1 1 1 2 2 2 3 2 1 2 3 2 1 2 3 1 2 2 1 3 3 3 2 1 1 1 1 3 1 1 1 2 3 1 3 1 3 3 3 3 2 3 3 1 3 3 1 3 3 1 2 2 1 3 1 2 1 3 2 1 3 1 3 3 1 1 3 2 3 2 1 3 3 2 1 2 2 3 2 2 2 3 2 3 2 3 3 2 2 2 3 2 1 3 3 3 3 3 3 2 2 3 3 2 1 2 1 1 2 2 3 2 3 3 1 2 3 3 2 2 2 1 1 2 3 2 3 3 2 3 3 3 3 1 2 2 1 1 1 3 2 3 2 1 2 2 3 3 1 2 3 3 1 2 1 1 1 2 2 1 3 3 1 3 3 1 3 3 3 3 3 2 1 1 3 3 3 

200 3 1 6
5 15 7 14 7 6 6 14 12 7 6 8 2 2 15 5 9 12 5 3 1 5 12 10 14 14 5 4 15 3 7 1 10 11 4 14 2 6 7 9 9 14 12 12 9 2 14 8 1 13 15 5 2 6 15 14 4 6 11 14 14 10 8 3 2 4 10 14 5 1 12 4 3 12 1 7 12 13 13 11 11 14 14 10 12 9 8 10 2 12 8 15 12 13 11 13 9 6 14 3 1 3 2 6 11 7 9 11 6 2 6 4 2 5 12 8 11 15 4 13 9 12 5 13 8 14 3 12 9 2 3 12 14 8 5 3 15 15 3 6 11 6 4 8 11 6 5 9 10 1 12 14 4 12 12 8 10 7 8 5 2 7 1 14 8 9 6 3 15 9 9 10 9 9 11 12 4 14 1 9 7 9 8 9 2 5 11 7 1 6 11 7 9 13 15 15 11 15 14 7 
1 2 3 2 1 3 2 3 3 2 3 3 1 2 1 3 1 3 2 1 2 1 1 1 1 1 2 1 1 3 1 1 3 3 3 3 2 1 1 3 3 1 1 2 1 1 2 2 1 3 3 1 3 3 3 2 3 2 1 2 2 1 1 2 1 3 1 3 1 2 1 2 1 1 1 1 1 1 2 1 3 3 3 2 2 1 2 2 1 3 1 3 3 3 1 3 3 1 1 3 3 3 3 3 2 1 1 1 3 3 3 3 1 2 1 1 3 1 3 1 2 1 2 2 1 3 1 3 1 1 1 3 1 1 1 2 2 1 2 1 2 2 2 2 1 3 1 1 1 2 2 2 1 1 1 3 2 1 3 3 2 1 2 1 1 1 3 1 2 2 3 2 2 3 1 3 1 1 1 3 1 3 3 2 3 1 3 3 2 1 1 3 3 2 3 2 3 1 2 1 

200 3 1 7
14 15 5 7 11 6 2 6 4 13 14 13 11 1 5 14 2 5 1 11 3 13 13 10 4 2 5 3 15 10 9 6 9 7 13 13 6 11 5 15 1 1 14 6 6 2 1 7 2 2 13 4 9 8 13 3 7 9 2 13 7 7 10 2 10 3 7 13 10 13 15 3 11 6 6 9 8 15 5 14 4 9 3 11 13 14 6 9 6 4 3 6 10 3 3 9 12 12 11 8 12 13 13 1 8 10 14 1 3 13 4 15 5 6 4 10 14 13 15 5 12 13 10 7 3 5 1 9 9 6 2 2 14 7 1 7 2 4 4 2 14 1 8 8 5 8 7 8 14 9 4 9 5 13 12 5 7 6 10 4 13 15 8 3 4 5 8 2 6 9 1 12 1 6 14 4 14 5 7 11 12 12 1 2 14 15 8 5 11 6 14 3 3 5 10 11 14 1 3 3 
1 2 3 1 3 1 3 3 3 1 1 3 1 2 1 2 3 1 3 2 3 2 2 2 3 3 2 3 3 1 2 1 1 3 2 3 1 1 2 2 2 3 2 2 2 2 2 1 2 3 2 1 3 1 3 1 1 1 2 1 2 3 3 3 1 2 1 2 2 1 3 2 3 3 2 2 3 1 3 3 1 1 1 3 2 3 2 1 3 3 3 1 1 2 2 1 3 3 1 1 3 2 1 3 1 2 1 3 1 2 1 3 3 3 2 2 3 2 2 1 1 3 3 2 3 1 1 2 1 2 3 1 3 3 1 1 2 2 1 3 1 3 2 1 2 3 2 3 2 3 2 3 2 3 2 1 2 3 1 2 2 1 3 1 1 2 3 1 3 2 1 3 1 3 3 2 1 3 3 2 3 2 3 3 3 1 1 2 1 1 2 1 3 3 2 1 1 2 1 3 

200 3 1 8
8 8 15 8 8 10 13 15 5 13 6 1 6 4 5 1 13 13 13 11 4 5 9 13 15 8 2 9 13 7 13 14 5 11 8 6 10 11 11 14 5 12 8 11 13 14 9 13 12 13 6 2 14 7 1 10 2 7 3 5 8 7 11 9 7 14 5 3 10 15 4 4 3 10 3 12 12 4 13 14 15 12 13 9 10 6 2 6 6 3 9 12 9 5 8 15 15 10 7 8 3 2 6 8 1 1 6 8 6 9 14 14 12 2 15 8 2 1 6 12 2 1 2 2 14 12 6 7 2 2 7 7 3 6 11 4 8 5 4 15 6 7 2 8 9 14 11 5 7 1 4 10 2 15 1 8 1 5 3 6 5 2 6 1 3 8 15 1 14 12 8 2 1 15 15 3 9 10 14 12 3 12 3 4 4 10 8 4 3 11 6 4 11 4 11 6 2 3 2 2 
1 2 3 3 2 3 3 2 1 1 3 1 3 3 1 2 1 1 1 3 1 3 2 2 3 2 3 1 2 1 1 1 2 1 1 3 2 3 2 1 1 1 2 2 3 1 3 3 3 3 3 2 2 1 3 2 3 3 3 2 2 3 1 2 2 3 2 1 2 3 1 2 1 2 2 2 1 1 1 1 1 1 2 1 3 3 2 1 1 3 1 1 3 3 3 2 3 3 3 1 1 3 1 1 3 3 3 2 1 1 1 3 3 1 2 3 1 2 3 2 2 3 2 1 1 1 3 2 2 2 2 3 3 2 2 2 1 1 2 3 1 1 1 2 3 1 2 1 3 3 3 1 2 2 3 1 2 2 2 3 3 1 1 3 1 2 3 1 1 3 1 1 1 3 3 1 1 2 3 2 3 2 2 3 1 1 2 1 2 3 3 3 1 3 1 1 2 3 3 3 

200 3 1 9
4 13 14 13 9 4 15 12 13 8 12 9 12 10 11 14 14 2 11 4 10 10 6 4 12 15 11 12 4 10 3 7 10 10 2 7 13 2 14 13 9 12 5 15 2 7 14 2 2 5 10 3 15 13 13 4 8 3 3 13 2 8 15 14 5 10 7 1 7 9 10 10 12 11 3 15 5 4 8 9 1 6 8 1 7 13 3 13 15 7 3 9 14 10 3 9 11 5 1 1 15 13 15 13 5 15 3 3 10 3 1 5 13 12 14 7 4 12 14 1 7 10 7 5 5 9 5 6 15 14 7 14 6 2 6 15 6 8 8 2 3 12 11 12 8 12 5 7 10 2 2 5 13 6 6 15 6 6 14 8 13 7 2 14 10 9 7 4 7 14 6 11 14 11 11 3 3 6 1 12 2 12 13 14 10 12 14 3 7 8 11 10 14 7 8 2 1 1 13 6 
1 2 3 3 2 2 3 2 1 2 1 3 3 1 2 2 2 3 3 2 1 1 1 2 2 3 2 1 1 3 2 3 1 2 1 2 2 2 3 1 1 2 3 1 1 2 2 3 2 1 2 1 2 2 2 2 3 1 1 3 3 1 1 2 1 2 3 3 3 3 3 1 3 1 3 2 1 3 1 3 1 1 2 3 2 1 3 1 2 3 2 1 2 3 1 3 1 1 3 1 1 3 1 2 1 2 3 2 2 3 1 2 3 3 2 3 1 3 1 2 1 1 2 1 3 2 3 2 3 3 2 3 1 3 2 3 2 2 2 1 2 3 2 1 2 2 3 1 3 3 1 1 3 1 3 1 3 1 2 2 3 1 1 2 2 3 2 3 1 2 2 3 2 2 1 1 3 2 1 1 3 1 2 2 3 2 3 3 3 1 1 1 2 1 1 3 3 1 1 2 

200 3 1 10
15 14 3 1 10 15 12 6 11 4 13 2 6 15 5 11 10 5 2 5 3 7 4 10 4 2 8 7 13 13 6 3 6 8 9 14 10 1 1 6 3 11 4 13 4 14 4 7 6 11 12 14 8 3 14 6 6 11 14 15 9 2 9 11 2 11 1 6 10 8 15 13 1 3 10 12 13 8 12 6 5 1 2 7 13 10 14 7 10 15 15 15 8 13 3 7 11 5 7 15 8 7 1 3 8 10 11 6 4 6 4 1 6 3 7 7 5 9 7 13 9 1 14 15 11 3 1 14 9 1 8 3 8 6 2 3 14 14 2 6 7 12 12 3 2 12 6 4 14 1 5 14 4 7 13 4 1 1 6 14 14 15 7 14 3 8 10 7 13 13 7 5 9 4 10 11 11 3 15 1 6 13 7 5 9 11 7 4 4 13 6 12 9 5 10 7 3 14 10 1 
1 2 3 1 1 3 2 1 1 3 1 3 2 3 1 3 3 3 2 2 2 3 2 2 1 3 3 2 2 2 3 2 3 2 1 2 2 2 3 2 2 3 2 1 3 1 3 1 2 3 3 1 1 1 1 2 3 3 3 1 2 2 3 3 3 2 3 1 3 3 2 3 3 2 1 2 2 1 3 3 1 2 1 3 2 2 2 1 2 2 1 3 2 2 1 1 3 1 3 1 1 3 3 3 3 1 3 3 2 1 2 3 3 3 1 1 1 2 2 3 2 2 3 2 2 1 3 2 3 2 2 1 2 3 3 3 2 1 3 2 2 2 1 1 1 3 2 1 1 2 3 2 1 3 3 3 2 2 3 2 3 1 3 2 3 3 3 1 1 2 1 2 1 2 2 2 2 2 3 3 2 1 1 1 2 3 3 2 3 3 3 3 3 1 1 1 1 2 3 3 

200 3 2 1
16 11 20 13 15 12 12 12 13 13 19 20 10 11 10 15 15 19 13 14 13 12 20 14 18 20 11 16 16 12 16 20 11 18 11 18 10 19 15 16 14 18 12 16 15 15 10 18 20 12 19 19 15 18 18 20 20 17 10 17 12 11 18 13 15 12 18 16 18 13 13 20 19 11 11 18 20 19 10 19 15 11 11 20 18 18 16 18 12 19 15 16 16 19 11 15 18 14 15 14 15 11 19 20 10 15 19 17 18 14 10 14 20 15 11 19 12 20 10 11 20 17 18 11 15 10 20 12 14 18 16 17 11 14 11 18 17 12 17 16 18 13 17 19 12 14 15 13 14 20 18 16 14 16 14 20 15 16 14 13 20 11 13 15 12 20 11 13 13 15 13 13 15 15 11 20 10 10 10 17 17 10 14 10 19 15 11 20 10 15 19 20 20 17 10 11 14 11 17 10 
1 2 3 3 1 3 3 3 1 2 3 3 1 3 1 2 3 3 3 3 2 1 1 1 2 1 2 1 1 1 1 3 2 3 3 2 2 3 2 3 2 1 2 3 3 2 3 3 2 3 1 1 2 1 2 2 3 3 2 1 1 1 3 2 3 1 1 2 1 1 2 2 2 2 2 1 1 1 3 2 1 3 3 3 3 3 1 3 2 2 2 1 2 3 1 3 3 3 1 2 1 3 2 3 1 2 3 2 2 1 2 1 2 2 3 3 1 3 1 2 1 2 2 1 1 1 2 2 1 3 3 3 2 1 3 3 2 2 1 1 2 3 1 2 2 1 1 1 1 2 1 1 3 2 1 2 1 1 2 3 1 2 1 3 3 2 3 2 2 1 2 2 1 2 2 2 1 1 3 1 3 3 1 3 3 2 3 3 2 3 2 1 1 1 2 3 1 3 1 3 

200 3 2 2
12 15 15 14 11 14 19 11 12 13 17 18 10 19 20 13 12 18 16 14 20 11 20 20 17 15 14 17 20 13 16 11 13 15 12 10 18 18 12 17 14 14 11 17 17 20 12 20 11 18 17 16 12 14 18 12 16 10 11 10 10 14 14 10 11 15 13 20 14 19 17 16 13 17 16 16 13 12 11 15 15 19 19 11 10 15 17 15 19 17 10 12 17 13 10 13 14 13 20 17 10 17 17 14 15 19 14 17 18 10 18 15 19 15 10 11 18 19 19 18 20 10 14 15 15 20 12 18 17 17 19 10 15 16 13 15 14 20 12 15 11 18 17 18 15 13 17 16 12 19 20 15 19 20 17 18 20 15 11 18 11 19 13 11 16 16 19 19 18 13 10 12 18 14 20 10 19 16 19 19 10 20 15 20 17 18 16 13 14 16 14 15 14 18 18 12 18 15 18 11 
1 2 3 2 1 2 3 3 3 3 3 1 3 1 2 2 3 3 1 3 1 3 2 2 2 1 2 1 3 2 1 2 3 2 2 2 1 3 2 2 2 3 1 1 3 1 3 3 2 2 1 3 2 2 3 1 1 2 3 3 1 2 1 3 1 1 3 3 2 3 2 1 1 3 3 1 3 1 3 1 1 1 1 1 2 2 1 3 2 2 1 2 1 1 2 1 3 1 1 3 2 1 3 3 1 1 3 1 3 3 2 1 1 2 3 2 3 1 1 1 3 2 1 2 1 3 2 1 3 2 2 2 2 1 2 3 1 3 3 1 3 3 3 2 1 3 2 2 1 2 2 3 3 2 3 1 2 1 3 1 2 1 3 2 3 1 3 2 2 2 3 3 3 1 3 2 1 3 2 2 1 1 2 3 3 1 1 2 2 1 2 3 3 3 1 3 1 1 1 2 

200 3 2 3
19 15 17 11 17 13 12 17 14 14 18 15 19 10 20 14 18 13 17 17 20 11 14 10 11 20 14 17 14 19 12 11 12 16 16 20 17 17 20 12 17 12 20 10 17 18 15 14 13 15 20 17 10 11 12 13 17 10 14 19 12 14 10 16 17 10 19 20 19 11 10 10 18 13 15 10 17 19 11 19 14 19 20 13 18 17 14 14 13 17 19 14 11 15 11 19 20 16 15 16 11 11 11 13 10 13 14 18 15 14 17 10 16 15 10 20 12 20 18 16 17 11 14 19 12 20 19 12 20 11 18 15 10 15 12 20 11 13 18 14 14 16 20 19 19 16 19 11 13 14 10 12 13 18 17 20 11 13 18 13 20 15 14 17 17 14 20 12 20 19 20 13 16 11 14 16 18 16 17 20 18 15 19 15 20 15 16 15 18 17 17 16 12 16 11 18 18 15 10 14 
1 2 3 1 1 1 1 3 2 1 1 1 2 1 2 2 3 1 3 3 1 3 1 1 3 1 1 2 1 3 1 1 2 3 1 2 1 2 3 2 3 2 3 3 3 1 3 1 1 2 1 3 2 2 3 3 2 3 3 3 3 2 3 3 2 1 2 2 2 3 3 1 1 1 1 1 3 2 2 2 2 1 3 2 3 1 2 2 3 2 1 1 2 2 3 2 3 2 2 3 3 3 3 3 2 3 3 2 1 1 3 1 2 1 2 2 1 3 1 1 1 2 3 2 1 3 1 2 1 2 3 2 1 2 1 3 3 2 3 3 3 3 3 1 2 1 1 2 1 3 2 3 2 2 3 3 2 1 1 3 2 2 3 2 2 2 1 1 2 2 1 1 1 1 2 2 1 2 1 1 3 2 2 1 2 2 2 1 1 3 2 1 3 2 2 2 2 1 1 2 

200 3 2 4
14 19 16 14 18 19 10 11 14 16 17 15 11 10 13 13 19 14 10 12 15 14 18 15 19 10 10 15 20 16 19 18 10 10 13 14 10 12 17 15 10 14 14 14 17 17 12 10 20 11 13 18 13 13 19 16 18 14 12 13 19 12 17 18 12 11 19 17 20 11 13 12 19 15 20 10 15 17 12 18 14 11 16 14 12 19 20 12 15 16 11 17 11 17 16 16 12 14 16 15 10 17 16 13 18 15 17 14 13 19 11 19 15 15 14 16 17 18 11 12 18 13 15 19 13 19 14 15 15 18 15 11 18 20 13 10 16 19 13 15 11 16 15 10 20 12 20 12 10 20 18 18 18 15 11 14 19 12 19 19 19 16 12 16 18 15 15 15 10 20 20 20 19 19 10 20 17 10 13 14 14 13 19 11 15 15 20 18 17 15 13 14 20 19 20 20 13 13 16 13 
1 2 3 3 1 1 3 2 1 3 3 3 1 1 1 3 2 2 3 1 3 3 2 3 3 1 2 2 1 3 3 2 1 3 3 2 1 1 2 1 2 3 2 1 1 1 1 2 3 1 1 3 2 1 2 3 1 3 1 3 2 3 2 1 1 3 1 2 1 2 3 3 3 2 3 2 1 1 3 2 1 1 3 3 3 3 1 2 2 1 1 2 1 3 3 1 2 2 1 1 1 1 3 1 1 1 3 1 1 1 3 2 2 1 1 3 2 1 2 3 3 3 2 3 1 1 2 1 2 2 2 3 3 1 2 1 2 3 1 1 1 2 3 3 1 1 1 3 3 1 2 3 2 2 3 3 1 1 2 2 3 3 3 3 1 3 1 2 1 2 2 1 3 2 1 3 1 3 1 1 1 2 1 1 1 1 1 1 1 1 1 1 3 3 3 3 2 1 3 3 

200 3 2 5
11 10 12 19 17 13 15 20 10 16 13 16 11 17 13 10 12 13 18 20 15 15 16 14 17 19 18 16 17 11 12 12 10 13 10 12 20 12 20 18 16 20 17 13 10 10 14 20 12 19 16 14 13 14 12 12 17 12 18 13 18 19 12 18 16 20 18 17 10 17 16 20 19 17 10 17 11 19 15 16 17 14 20 19 11 19 18 15 14 15 12 20 18 14 18 12 10 12 15 14 20 19 11 15 15 17 12 19 17 15 18 12 11 13 10 13 19 20 12 20 16 20 15 20 13 12 14 18 19 20 13 14 19 19 16 18 17 13 18 18 15 17 15 16 12 20 18 15 14 13 10 20 15 17 12 11 15 12 16 10 15 11 16 14 11 12 17 19 16 15 20 18 19 15 17 12 10 11 20 11 13 13 13 14 18 12 19 19 13 12 14 14 10 10 16 14 12 15 19 15 
1 2 3 2 3 2 1 2 1 2 2 3 1 3 1 3 3 3 2 1 2 1 1 2 1 3 2 2 2 1 2 3 2 2 2 2 3 2 2 3 1 1 3 1 3 1 2 1 2 1 3 2 3 1 1 3 3 2 3 3 2 3 3 1 3 3 1 1 2 3 2 3 2 1 2 3 2 1 3 2 2 2 2 3 2 2 3 2 1 2 3 1 2 1 3 2 2 1 1 1 2 1 1 3 2 1 3 2 2 2 3 3 3 3 3 3 2 2 1 3 3 1 2 3 3 2 3 2 1 3 2 1 1 3 2 2 2 3 3 2 1 3 2 2 2 1 2 1 1 1 1 2 2 2 2 1 2 3 2 2 2 1 1 3 3 2 2 3 1 2 3 1 1 3 2 3 2 1 2 2 1 1 3 3 2 3 2 2 2 2 2 1 3 3 2 1 2 3 3 2 

200 3 2 6
18 13 18 15 12 12 17 12 17 17 13 15 11 10 13 20 17 19 19 19 11 10 13 14 13 15 14 12 12 20 12 15 11 18 17 18 11 17 10 19 11 18 10 11 10 11 19 12 10 20 11 19 20 18 19 14 11 11 14 15 15 17 20 14 15 20 10 14 15 12 12 19 20 14 17 19 16 14 15 19 17 13 14 11 18 12 18 15 13 18 20 19 10 14 12 12 13 10 18 20 19 18 20 17 19 14 15 16 19 13 17 18 18 17 14 10 17 18 10 20 18 20 18 10 13 16 10 11 10 20 20 13 13 13 13 12 16 11 13 14 11 14 12 16 20 20 18 15 11 14 12 14 12 12 10 17 14 12 16 13 19 14 13 14 12 12 12 19 20 14 15 18 10 14 19 14 16 11 18 12 11 16 10 17 19 13 10 18 10 10 10 10 18 12 10 17 19 17 19 16 
1 2 3 1 3 2 3 1 2 1 2 3 3 1 1 2 2 2 2 3 1 2 1 3 3 1 1 3 1 3 2 1 2 2 2 2 2 1 2 3 3 2 2 1 1 2 2 3 3 2 2 2 2 2 2 3 2 2 3 1 1 2 3 2 1 3 1 1 1 1 3 1 1 1 3 2 3 1 3 2 1 1 2 3 2 2 2 1 2 3 1 1 2 3 2 2 1 1 2 3 2 1 1 1 2 2 3 3 2 1 1 1 3 3 1 3 2 1 1 3 2 2 1 1 2 2 2 2 3 3 3 3 3 1 1 3 1 1 2 1 2 2 1 3 1 1 1 3 2 1 3 1 1 3 2 2 2 2 1 1 3 1 1 1 2 2 2 3 2 1 3 3 1 1 3 2 1 2 1 3 2 3 3 3 1 1 2 3 1 3 3 1 1 3 1 2 2 1 3 2 

200 3 2 7
14 13 18 17 11 13 10 13 18 13 11 11 17 14 16 15 12 19 13 20 19 10 14 16 10 11 16 14 13 20 12 15 16 11 14 13 11 19 15 12 11 15 14 10 11 10 16 10 11 16 11 14 15 16 18 19 20 18 19 16 20 15 12 20 16 12 15 19 15 14 15 17 15 17 13 16 11 17 19 14 20 13 19 16 13 14 18 11 18 14 13 20 16 16 18 10 10 20 16 11 13 17 13 11 15 12 19 16 12 13 20 20 19 12 16 14 15 18 18 16 12 14 13 17 20 14 18 10 20 12 19 18 13 14 17 17 19 15 18 14 14 18 15 10 15 11 16 13 20 18 13 10 13 16 11 13 10 15 17 20 18 13 12 17 16 19 18 20 11 12 14 14 12 20 15 18 14 18 11 14 17 15 19 12 19 18 15 17 10 13 10 19 11 20 15 15 12 12 11 20 
1 2 3 3 1 2 3 3 2 2 1 3 2 3 1 1 2 3 1 3 2 3 1 2 2 2 2 3 3 3 3 2 1 2 3 2 2 3 1 2 1 1 1 2 3 3 2 2 2 1 2 2 3 1 1 1 1 2 3 2 2 3 3 2 3 1 2 3 1 1 2 2 3 1 2 2 1 3 1 1 1 2 3 1 2 3 2 2 3 2 2 1 1 2 1 1 1 3 3 3 2 2 2 3 3 3 2 1 2 3 1 3 3 2 3 3 3 1 1 1 3 3 1 3 3 3 1 2 2 1 2 3 1 2 2 3 1 3 2 1 3 1 3 2 1 2 3 2 2 3 3 3 3 1 3 2 2 3 1 1 3 2 1 2 3 1 3 1 2 2 3 2 1 1 2 2 3 2 3 2 3 1 1 3 1 1 3 1 2 3 3 2 2 3 2 3 3 1 3 3 

200 3 2 8
10 18 12 11 14 16 15 11 13 10 18 18 11 20 13 14 15 11 14 16 14 11 16 18 12 10 17 11 12 14 13 15 14 15 16 13 15 13 14 16 10 13 17 10 10 14 20 14 11 10 17 17 14 20 19 20 19 13 17 15 16 17 12 18 15 14 20 16 17 13 16 17 17 18 18 12 12 15 10 10 18 11 11 11 16 13 17 19 17 17 12 16 16 19 19 12 20 14 15 11 13 13 11 18 17 20 13 10 20 16 17 13 11 16 18 20 19 18 16 20 15 17 16 12 13 18 13 19 12 19 12 16 10 13 15 13 18 20 13 18 14 11 11 13 16 20 11 10 13 10 14 12 16 20 14 14 19 13 12 10 15 10 12 18 15 18 10 18 12 13 15 11 11 16 19 11 13 19 19 16 18 19 18 12 14 20 16 18 19 18 11 17 14 18 10 13 14 12 18 15 
1 2 3 1 3 3 1 2 2 3 1 1 3 3 3 2 2 3 3 3 1 1 1 2 1 2 1 3 2 1 2 2 2 3 3 3 2 1 2 1 2 3 2 2 2 2 3 1 3 3 3 3 1 3 2 1 2 2 2 3 3 1 1 2 1 2 2 1 3 1 3 1 3 2 1 1 3 3 2 2 3 1 3 2 1 3 3 2 1 2 3 3 1 2 3 3 1 1 1 1 3 2 1 2 1 2 1 3 2 2 3 1 3 3 1 3 2 1 3 2 1 1 1 1 2 3 3 3 2 1 1 3 2 2 2 2 2 2 2 1 2 1 3 3 1 1 2 2 1 2 1 1 2 2 1 1 2 1 1 2 3 1 2 2 1 3 3 1 1 2 2 3 2 3 1 2 2 3 1 1 2 3 3 3 2 2 1 1 1 1 3 3 3 1 3 1 1 2 2 2 

200 3 2 9
16 13 13 14 14 10 19 20 18 12 12 11 10 10 14 12 12 19 13 16 15 15 17 18 20 10 15 15 18 12 15 17 13 16 17 20 19 13 19 10 11 14 18 19 16 18 13 17 15 19 11 15 11 17 16 17 18 18 17 13 17 16 10 19 12 20 14 11 13 12 16 17 10 16 11 12 13 20 14 13 14 14 13 19 18 14 17 13 17 15 13 15 19 11 18 19 19 16 11 20 18 11 14 14 14 18 12 12 13 10 14 19 17 12 15 12 15 12 19 14 16 12 17 17 19 19 11 13 12 20 13 10 15 20 10 15 16 13 19 18 12 16 20 15 18 10 10 15 15 10 10 10 12 18 20 18 11 19 16 15 14 14 17 10 16 13 13 19 20 14 16 16 18 11 15 17 20 18 13 18 10 14 17 20 17 15 14 11 16 18 11 10 18 20 11 17 19 11 15 19 
1 2 3 3 3 3 3 3 3 2 3 3 3 2 1 3 1 2 3 2 1 1 1 3 2 2 1 3 2 3 1 3 1 1 2 3 3 2 3 3 3 3 1 3 3 3 3 1 2 3 1 2 3 2 1 2 1 3 3 1 2 3 2 2 1 1 2 3 2 1 3 3 2 2 2 2 1 2 1 2 2 2 2 1 2 1 2 2 1 3 2 2 2 2 3 2 1 1 3 2 2 3 2 3 1 2 1 2 3 2 3 2 1 1 2 1 3 3 2 1 2 2 2 3 3 1 2 3 2 3 1 1 1 2 3 2 1 1 2 2 1 1 2 1 1 2 2 1 1 2 1 1 2 2 3 3 3 3 1 1 2 2 2 3 3 3 1 1 2 2 3 3 1 3 1 3 1 3 3 2 3 3 1 1 3 3 1 3 2 2 2 1 3 2 3 1 2 2 3 1 

200 3 2 10
12 17 13 10 10 16 10 10 20 14 19 20 11 19 17 11 20 10 13 19 19 19 20 12 14 19 14 16 14 20 16 11 13 20 16 10 14 20 10 17 15 10 16 17 10 13 10 15 15 16 14 13 16 18 14 11 20 16 15 11 10 17 18 18 10 20 19 18 19 10 17 13 16 12 17 13 17 18 16 15 16 13 17 20 20 10 14 16 12 11 13 17 13 20 15 11 16 17 14 12 15 19 11 15 13 14 18 18 18 18 13 12 19 16 20 18 11 17 12 17 19 20 12 17 17 19 15 12 19 16 20 18 14 20 17 13 18 17 11 20 10 10 17 12 11 11 12 10 12 11 13 18 11 18 15 14 11 10 20 10 12 18 10 13 10 16 13 14 12 18 11 15 16 19 19 13 20 14 15 16 14 10 16 11 19 20 12 10 12 17 20 19 18 13 13 14 11 14 16 13 
1 2 3 2 3 2 3 3 1 3 2 1 1 2 2 2 2 3 3 3 3 3 1 2 3 1 2 2 2 2 3 3 1 3 3 1 1 1 2 3 2 3 2 3 1 1 2 2 3 3 1 3 3 3 2 3 1 2 2 3 3 1 2 2 3 2 2 2 1 2 3 2 2 2 1 2 1 1 3 3 2 1 2 3 2 3 2 3 2 1 3 2 3 2 2 1 2 2 2 1 3 3 3 3 1 3 2 1 2 3 1 3 1 1 2 3 1 1 1 3 3 3 2 2 3 3 3 2 1 1 2 2 3 3 1 3 1 2 3 2 3 3 2 2 3 3 3 3 2 3 2 2 3 3 3 2 3 1 3 2 3 3 2 3 3 3 3 2 1 3 2 3 3 3 2 2 1 1 1 1 1 3 2 3 1 1 2 3 1 1 1 1 3 1 1 2 2 1 2 1 

200 3 3 1
28 25 16 23 28 25 21 22 19 17 23 22 15 27 22 30 28 18 21 19 24 22 16 19 27 20 15 19 26 19 19 28 29 20 18 16 29 17 21 29 21 15 22 29 24 21 15 23 22 28 28 19 27 19 20 22 16 20 20 26 21 18 30 15 17 15 16 21 24 19 16 26 30 25 17 30 29 29 16 29 21 24 30 29 23 22 30 21 28 30 18 21 15 29 26 20 16 29 24 22 21 19 19 21 19 21 19 30 29 20 21 18 27 25 20 20 21 20 26 16 17 17 15 29 25 21 25 22 25 29 17 24 17 25 26 16 23 27 27 18 23 29 26 23 26 27 22 26 18 23 19 19 17 19 18 30 17 21 16 21 20 25 15 19 21 26 21 16 27 22 24 20 17 24 18 24 29 29 22 16 21 19 28 24 17 15 17 16 23 26 22 24 27 27 19 17 25 23 23 16 
1 2 3 1 3 3 2 2 3 3 2 2 1 2 3 2 3 2 1 1 2 1 2 3 3 1 2 2 1 2 2 2 2 1 2 1 2 2 3 1 3 3 1 2 3 3 2 2 2 3 2 2 1 3 2 1 1 3 2 3 2 2 2 2 3 3 2 3 1 3 1 2 1 2 2 3 3 1 1 2 3 1 1 2 2 1 3 1 1 2 2 2 1 2 2 3 1 2 1 2 1 3 2 2 1 1 2 1 1 1 2 2 2 3 1 2 2 3 1 3 3 2 3 2 1 3 3 2 2 1 2 2 2 2 2 3 2 1 2 3 3 1 1 3 1 3 2 3 2 2 1 1 3 1 2 3 1 3 2 1 1 3 1 1 1 3 2 1 3 3 2 1 3 3 2 2 3 3 3 2 2 1 2 2 2 3 1 2 3 2 2 3 3 1 3 3 1 3 2 3 

200 3 3 2
22 28 30 17 25 23 16 28 21 28 16 27 29 27 21 26 21 23 25 18 16 30 27 25 26 17 23 16 25 17 20 29 18 26 17 15 19 24 22 21 24 24 30 19 17 27 29 19 29 20 25 18 20 26 27 21 28 20 26 18 15 26 20 26 15 27 25 16 15 17 28 28 23 21 29 29 28 19 30 23 20 20 26 25 15 20 16 16 26 26 30 15 18 20 19 23 22 23 18 30 21 26 18 23 26 22 15 25 30 22 23 25 26 25 25 30 25 27 21 25 26 22 20 25 23 27 17 28 22 22 18 16 22 19 18 18 15 23 15 28 23 16 25 29 24 15 29 26 22 20 29 23 22 24 20 22 22 21 26 15 28 29 21 30 28 26 30 25 24 20 15 17 21 26 22 16 21 16 21 17 25 19 18 20 22 16 21 15 22 21 25 16 19 26 22 26 27 21 23 22 
1 2 3 3 1 3 2 3 3 3 3 1 3 3 1 2 1 1 1 1 1 3 1 3 1 1 2 1 1 2 2 2 2 2 1 1 3 1 3 2 3 1 3 3 1 1 2 2 3 2 1 3 3 3 1 3 1 2 3 2 2 3 3 2 1 2 2 3 1 1 2 1 2 1 1 2 1 2 2 2 2 3 1 3 3 2 3 2 3 1 3 1 2 3 2 2 3 3 1 1 3 3 2 2 1 1 1 3 3 2 3 1 1 1 1 1 2 2 2 2 2 2 3 1 3 1 1 2 2 2 1 3 3 1 3 2 2 1 3 1 3 3 2 1 2 1 1 2 2 2 3 2 1 1 3 2 1 3 2 1 3 3 1 2 2 1 1 1 3 3 2 1 1 3 1 3 3 1 2 1 1 1 2 3 2 3 3 1 3 2 1 1 2 1 1 1 1 1 3 1 

200 3 3 3
17 25 25 20 30 28 24 28 26 19 23 29 18 28 19 19 29 24 27 28 17 26 30 20 28 27 29 18 27 28 16 27 23 23 27 27 25 30 15 15 18 28 20 29 22 24 28 30 20 18 26 21 18 28 29 25 23 23 29 17 20 29 27 30 18 22 18 29 17 20 19 15 22 15 21 19 26 19 20 21 30 19 23 28 17 23 25 27 16 19 28 28 28 16 16 15 17 18 23 18 16 29 26 21 16 25 25 16 26 26 18 24 29 19 18 17 20 19 22 17 18 27 22 19 26 27 29 19 18 18 29 28 20 28 15 24 18 28 27 19 29 28 18 19 18 17 30 30 26 29 20 19 21 27 28 24 25 22 15 26 30 27 20 27 30 24 23 25 21 21 22 30 20 28 30 26 29 16 26 20 30 27 22 15 24 21 24 18 23 24 15 27 17 19 17 16 28 17 26 29 
1 2 3 2 2 1 2 3 1 1 2 1 3 2 1 1 3 1 2 2 3 2 2 2 2 2 3 1 2 1 3 2 2 3 1 1 2 1 2 3 1 1 2 2 3 2 3 1 3 1 1 1 3 3 2 3 2 3 1 3 2 3 2 1 3 2 1 1 2 2 3 1 2 1 2 3 3 2 1 3 2 3 2 1 3 2 2 2 1 2 3 1 1 2 3 1 3 1 2 1 3 1 3 2 1 3 2 2 3 3 2 2 3 3 3 1 2 3 1 2 3 1 1 3 3 2 2 2 3 3 1 2 2 3 2 2 2 3 2 3 2 3 3 1 1 2 2 3 3 3 2 3 2 3 1 1 3 3 1 2 2 2 2 3 1 2 3 3 3 2 3 1 3 2 2 1 1 2 2 1 3 3 1 2 1 2 3 3 3 1 2 1 3 3 1 2 2 2 1 1 

200 3 3 4
27 24 15 20 24 24 21 25 19 29 21 24 18 21 21 19 16 29 29 17 25 19 19 21 19 19 25 22 17 24 29 16 27 17 15 22 23 17 30 16 21 27 18 23 18 21 20 30 27 16 25 30 26 29 23 18 20 16 27 16 21 18 21 29 27 30 28 21 28 18 22 29 22 30 16 15 21 23 19 17 16 16 15 28 21 25 16 25 27 18 24 28 15 30 20 15 21 30 30 20 15 28 15 19 27 29 27 16 26 30 19 27 26 20 26 18 22 17 20 20 27 30 27 21 16 25 28 25 26 22 19 26 24 23 23 21 15 19 19 23 25 25 15 30 17 23 16 22 19 26 25 18 17 25 26 20 25 23 20 30 28 27 19 22 22 29 29 22 21 25 16 23 21 27 15 28 18 15 29 18 25 26 21 28 18 20 19 26 28 27 18 30 20 19 16 29 30 29 24 19 
1 2 3 1 3 3 2 2 1 3 1 2 1 1 2 1 1 1 2 2 1 3 1 2 3 2 3 3 3 2 1 2 1 2 2 3 3 2 2 2 1 1 2 3 1 3 1 3 1 3 2 3 2 3 1 1 3 3 2 3 3 2 2 2 1 1 2 2 3 2 2 3 3 3 3 2 1 1 3 3 2 2 2 1 1 1 3 1 2 2 3 2 2 3 3 1 3 1 1 3 1 3 3 2 1 3 2 2 3 3 3 1 1 2 1 3 1 2 1 1 3 1 3 2 3 3 1 2 1 3 2 1 2 1 3 1 2 3 2 1 1 2 3 3 3 3 1 3 3 2 1 1 3 1 2 3 3 1 3 2 1 1 2 2 1 1 1 3 3 2 2 3 3 1 3 3 1 2 2 3 1 3 1 1 1 3 2 1 1 3 2 1 1 3 1 3 1 3 3 3 

200 3 3 5
21 24 19 21 24 23 15 26 15 24 17 27 22 29 23 19 15 23 22 23 17 19 15 24 24 26 29 19 23 28 30 22 18 23 18 21 26 17 24 20 17 22 26 22 18 28 21 23 28 17 29 23 16 29 26 25 24 17 26 23 15 28 28 27 20 16 15 24 18 25 15 25 24 25 15 16 29 29 30 25 24 28 19 18 24 23 16 15 28 29 26 29 29 21 16 15 18 24 30 25 28 22 19 28 16 29 22 28 17 16 29 20 27 20 26 26 25 29 20 20 20 24 19 22 18 24 30 15 30 25 30 22 23 16 27 29 24 17 27 29 17 18 22 15 20 29 26 28 21 21 20 28 15 16 23 21 30 23 15 29 16 25 20 19 26 26 28 27 28 15 18 30 30 21 15 17 22 28 29 21 15 28 25 24 27 29 24 29 19 16 30 19 27 19 16 27 28 21 21 20 
1 2 3 3 1 3 3 3 2 2 1 1 3 2 2 2 1 2 3 1 1 2 1 3 2 3 3 2 3 3 2 1 1 2 2 3 2 2 1 3 1 2 2 3 3 3 1 2 3 1 2 1 1 3 1 3 3 2 3 2 3 2 3 1 3 2 1 2 1 3 2 1 1 1 1 2 2 2 3 3 1 2 2 2 1 1 1 3 2 3 2 3 3 2 3 2 1 1 2 3 2 3 3 2 3 3 3 3 1 1 3 1 1 2 2 1 3 2 1 3 2 3 2 1 1 2 2 3 1 2 1 1 3 1 3 1 2 2 1 3 1 2 2 1 2 3 2 1 1 3 1 3 1 3 1 2 1 2 3 3 2 1 2 1 3 3 2 3 2 2 3 3 2 1 3 3 2 2 1 1 3 2 2 2 2 2 1 1 3 2 3 2 3 1 2 1 3 1 2 2 

200 3 3 6
18 27 23 26 15 16 28 24 20 18 20 15 23 15 25 27 29 26 21 16 18 28 18 20 15 16 15 24 25 21 26 29 24 23 19 18 28 15 22 25 20 19 29 26 19 15 23 28 24 16 24 23 25 30 25 26 26 23 27 26 16 29 30 27 21 24 23 18 30 18 24 27 25 24 24 29 28 25 28 21 15 15 19 27 19 25 22 19 23 15 25 22 21 28 17 22 28 17 27 26 20 26 17 21 23 26 19 24 24 16 28 29 16 21 29 16 25 25 19 16 25 21 29 16 22 21 19 21 28 30 30 25 28 29 28 22 18 30 20 26 16 20 29 22 20 30 15 28 29 20 22 25 27 15 27 15 15 17 20 22 25 28 28 30 18 18 19 26 26 22 27 24 23 29 26 22 16 18 25 16 16 15 28 22 24 19 26 18 23 16 30 23 16 22 30 27 17 19 21 17 
1 2 3 2 2 1 3 1 3 3 1 3 1 2 1 2 2 2 1 2 3 1 2 1 2 2 1 2 1 1 1 2 3 2 1 1 3 3 3 1 3 1 2 3 2 3 2 2 2 1 1 1 2 3 1 1 1 1 1 1 2 2 3 1 1 2 2 1 3 3 2 2 2 3 3 1 3 1 3 2 3 3 2 2 3 1 1 1 3 3 2 1 3 1 1 3 1 3 1 3 1 3 2 1 3 2 3 2 2 1 2 1 2 2 1 2 1 2 3 2 2 3 1 2 1 1 2 3 1 2 2 3 1 1 1 3 3 3 1 2 1 3 3 1 1 3 2 1 2 1 1 3 3 1 1 3 1 3 3 1 2 1 2 1 2 2 1 2 3 1 2 3 3 3 3 2 3 3 1 1 1 2 1 2 1 2 1 3 1 2 1 2 3 1 1 2 3 1 3 1 

200 3 3 7
30 24 15 20 18 28 25 26 19 28 23 21 16 15 15 17 28 20 24 30 17 15 15 24 29 15 28 16 23 25 25 17 28 15 30 23 24 26 18 21 24 26 21 28 23 24 27 24 20 26 29 18 29 19 22 17 20 30 16 28 23 20 20 28 30 28 15 21 25 27 19 29 22 28 20 28 15 25 16 26 20 28 15 15 25 16 19 20 24 16 26 26 26 30 30 19 22 27 27 28 26 25 27 24 18 26 15 25 28 22 27 19 21 15 25 23 28 17 27 23 24 19 22 26 15 17 20 24 26 20 18 26 22 28 17 29 28 20 17 16 19 26 18 28 20 16 25 15 18 16 16 18 30 24 28 18 30 30 25 27 30 26 27 24 30 15 30 29 27 17 21 16 24 17 26 19 18 19 24 24 15 20 21 28 24 30 29 17 20 22 20 15 21 20 21 27 30 19 15 29
[truncated: 171,588 more chars]
