# Supplementary material for: Scheduling algorithms for data-protection based on security-classification constraints to data-dissemination
Source: PeerJ Comput Sci. 2023 Nov 1;9:e1543. doi: 10.7717/peerj-cs.1543 (PMC10702719; doi:10.7717/peerj-cs.1543)
Supplement: Supplemental Information 2 [file peerj-cs-09-1543-s002.c]

#include<stdio.h>
#include<math.h>
#include<time.h>
#include<stdlib.h>
#include<string.h>
#include<dos.h>
#define N 500
#define Q 50
#define MAX 9000

double temps;
FILE *FF,*tex,*text;
int nb_block,ref,mach_ref,job_mach[2][MAX/2],nbjob1,nbjob2,dim,s,dim_s1,dim_s2,a,b,c,d,f,LB,e,compteur,position,mach_critique;
int nbtest,nbjob,test,count_ref,mold_ref,nbmold,aux, max, Cmax,count2,indice_m,k,j,ind_j,ind_s,n1,n2,count,libre1=0,libre2=0,i,dispo1=0,dispo2=0,dispo,min,auxp,auxq,auxd;
int p[N],q[N],task[N], mold_ind[Q],test_solution[MAX],solution[N],p_solution[N],q_solution[N],solutionGr[N],p_solutionGr[N],q_solutionGr[N];
int solutionDgr[N],p_solutionDgr[N],q_solutionDgr[N];
int soldisp[N],p_soldisp[N],q_soldisp[N], resolution[N],q_resolution[N],p_resolution[N],p_seq1[N],p_seq2[N],q_seq1[N],q_seq2[N];
int solution_dmlpt[N],q_solution_dmlpt[N],p_solution_dmlpt[N];
int solution_dispatch[N],q_dispatch[N],p_dispatch[N];
int solutionGRj[N],p_solutionGrj[N],q_solutionGrj[N];
int s1[N],s2[N];
// declaration des tableaux necessaires 
	int dispo_machine[2]={0,0};
	int dispo_mold[Q], job_mold[Q]; 
	int dispo_task[N]; 
	int affect_task[N];int affect_task_re[N];
	int completion_time[N];
	int start_time[N];
	int processing_mold[Q];
	int machine_test[2][MAX];
	int mold_test[Q][MAX];
int min_DRV;	
// To heapify a subtree rooted with node i which is
// an index in arr[]. n is size of heap

void heapify(int p[], int n, int i, int q[],int task[])
{
    int largest = i; // Initialize largest as root
    int l = 2 * i + 1; // left = 2*i + 1
    int r = 2 * i + 2; // right = 2*i + 2
 
    // If left child is larger than root
    if (l < n && p[l] > p[largest])
        largest = l;
 
    // If right child is larger than largest so far
    if (r < n && p[r] > p[largest])
        largest = r;
 
    // If largest is not root
    if (largest != i) {
        //swap(arr[i], arr[largest]);//
        int aux=p[i];
		p[i]=p[largest];
		p[largest]=aux;
		aux=q[i];
		q[i]=q[largest];
		q[largest]=aux;
		aux=task[i];
		task[i]=task[largest];
		task[largest]=aux;
        // Recursively heapify the affected sub-tree
        heapify(p, n, largest,q,task);
    }
}
 
// main function to do heap sort
void heapSort(int p[], int n, int q[],int task[])
{
	int i;
    // Build heap (rearrange array)
    for ( i = n / 2 - 1; i >= 0; i--)
        heapify(p, n, i,q,task);
 
    // One by one extract an element from heap
    for (i = n - 1; i > 0; i--) {
        // Move current root to end
        //swap(arr[0], arr[i]);
		int h=p[0];
		p[0]=p[i];
		p[i]=h;
		h=q[0];
		q[0]=q[i];
		q[i]=h;
		h=task[0];
		task[0]=task[i];
		task[i]=h;
 
        // call max heapify on the reduced heap
        heapify(p, i, 0,q,task);
    }
}
int maximum(int a, int b)
{
	int m;
	if(a>=b) 
		m= a;
	else 
		m=b;
	return m;
}

int LPT_heuristique()
{
	//update
	dispo_machine[0]=0;dispo_machine[1]=0;
   	for(count=0;count<nbmold;count++) dispo_mold[count]=0;
	for(count=0;count<nbjob;count++) dispo_task[count]=0;
	for(count=0;count<nbjob;count++) start_time[count]=0;
	for(count=0;count<MAX;count++) for(count2=0;count2<2;count2++) machine_test[count2][count]=0;
	max=0;
	
	//construction d une solution selon LPT------------------------------------------------------------------
	for(count=nbjob-1;count>=0;count--)
	{
			if(maximum(dispo_machine[0],dispo_mold[q[count]-1])<=maximum(dispo_machine[1],dispo_mold[q[count]-1]))
			{
				affect_task[count]=1;
				completion_time[count]=maximum(dispo_machine[0],dispo_mold[q[count]-1])+p[count];
				dispo_machine[0]=completion_time[count];
				dispo_mold[q[count]-1]=completion_time[count];
				start_time[count]=completion_time[count]-p[count];
				//----------------------------------------------------------------------------
				for(count2=start_time[count];count2<completion_time[count];count2++)
				   machine_test[affect_task[count]-1][count2]=-1;
				//----------------------------------------------------------------------------
				if(completion_time[count]>max)
					max=completion_time[count];
			}
			else
			{
				affect_task[count]=2;
				completion_time[count]=maximum(dispo_machine[1],dispo_mold[q[count]-1])+p[count];
				dispo_machine[1]=completion_time[count];
				dispo_mold[q[count]-1]=completion_time[count];
				start_time[count]=completion_time[count]-p[count];

				//----------------------------------------------------------------------------
				for(count2=start_time[count];count2<completion_time[count];count2++)
				   machine_test[affect_task[count]-1][count2]=-1;
				//----------------------------------------------------------------------------

				if(completion_time[count]>max)
					max=completion_time[count];
			}
	}
	Cmax=max;

	return(Cmax);
}
main()
{
   int count,n,exemple=1,nbinstances,num,num1=1,type,nb;
   clock_t start,stop=0,stop2=0;
   FF=fopen("c:classes.txt","r");
   tex=fopen("c:res_LPT.txt","w");
   //extraction nbre des instances
   fscanf(FF,"%d",&nbinstances);
 

  for(num=0;num<nbinstances;num++)
  {
   fscanf(FF,"%d",&nbjob);
   fscanf(FF,"%d",&nbmold);
   fscanf(FF,"%d",&type);
   fscanf(FF,"%d",&nb);
   for (count=0 ; count< nbjob ;count++)
	   fscanf(FF,"%d",&p[count]);
   for (count=0 ; count< nbjob ;count++)
	   fscanf(FF,"%d",&q[count]);
   for (count=0 ; count< nbjob ;count++)
   	   task[count]=count+1;

   //preparation liste: tri selon LPT
  
    n=nbjob;
    heapSort(p,n,q,task);

   fprintf(tex,"\n%d %d %d %d\t", nbjob,nbmold,type,nb);
   start=stop=0;
   start=clock();
	//--------------------------------------------LPT---------------------------------------------------------
    min_DRV=LPT_heuristique();
	stop=clock();
	temps=(double)(stop-start)/CLOCKS_PER_SEC;
	//fprintf(tex,"%.3lf",temps);
	fprintf(tex,"%d\t%.3lf\t",min_DRV,temps);
	
  }
   fclose(FF);
   fclose(tex);
   return 0;
}
